# Supplementary material for: Inhibition of Cdk5 increases osteoblast differentiation and bone mass and improves fracture healing
Source: Bone Res. 2022 Apr 6;10:33. doi: 10.1038/s41413-022-00195-z (PMC8983726; doi:10.1038/s41413-022-00195-z)
Supplement: Supplementary file 2 — Supplementary Table 1 [file 41413_2022_195_MOESM2_ESM.xlsx]

## Sheet: WholeData
OfficialGeneSymbol	GeneID	ALPActivity/Cell(%)	TTest(ALPAcitvity/Cell)
Cmpk1	66588	91.7841	0.141964
Ilkap	67444	79.5531	0.0219704
Pdlim5	56376	11.2391	2.17897e-07
Ak8	68870	45.6462	0.00104239
Nuak2	74137	64.9154	0.010121
Scyl3	240880	73.2331	0.00800528
Prps1l1	75456	137.363	0.0769454
Stk35	67333	30.048	7.25798e-05
Stk36	269209	78.9069	0.179764
Pck2	74551	53.5128	0.00103333
Cdk5r2	12570	72.6788	0.0009258
Cdk5rap1	66971	199.205	0.000429469
Cdk5rap3	80280	61.7674	0.000124793
Cdk6	12571	121.931	0.148069
Cdk7	12572	6.8187	3.13027e-07
Cdk8	264064	26.4886	0.000450221
Cdk9	107951	7.35815	3.76182e-06
Cdkl1	71091	26.1851	2.13479e-05
Cdkl2	53886	52.9898	0.00277331
Cdkl3	213084	45.6879	0.00170861
Dyrk2	69181	135.509	0.127876
Ippk	75678	40.6139	0.000773111
Wnk2	75607	12.8808	1.7451e-05
Stk40	74178	17.9804	3.38946e-08
Acad10	71985	43.0175	0.000378042
2610018G03Rik	70415	40.33	0.000141236
Strada	72149	66.206	0.0393034
Agk	69923	32.504	1.29593e-05
Cdk19	78334	135.006	0.0184266
Cdc42se2	72729	37.4728	0.000147053
Cdkn1a	12575	65.3374	0.0757606
Cdkn1b	12576	84.1165	0.208373
Cdkn1c	12577	190.621	0.0120914
Cdkn2b	12579	56.3715	0.0176989
Cdkn2c	12580	37.125	0.0047595
Cdkn2d	12581	38.0093	0.00305959
Cdkn3	72391	55.2603	0.0150224
Cerk	223753	38.7193	0.000286036
Chek1	12649	34.9429	8.71132e-06
Chek2	50883	70.7974	0.00216837
Cinp	67236	112.192	0.19362
Appl1	72993	26.2073	4.51234e-08
Magi3	99470	40.8693	0.00168697
Iqch	78250	45.391	0.0179829
4930444A02Rik	74653	88.3411	0.266489
Trpd52l3	66745	74.986	0.0862799
Tssk4	71099	47.8855	0.000920088
Prpsap1	67763	40.217	0.000117765
Dclk2	70762	72.7432	0.000299786
Mlkl	74568	36.6866	0.00259702
Chka	12660	30.0721	6.75829e-05
Chkb	12651	54.3882	0.00355267
Chrm1	12669	100.563	0.97788
Chuk	12675	33.7856	8.29714e-05
Cit	12704	15.8014	5.51821e-08
Ckb	12709	175.902	0.0177116
Ckm	12715	50.7827	0.00606881
Ckmt1	12716	76.632	0.000854709
Ckmt2	76722	47.2101	0.00361629
Cks1b	54124	72.615	0.0567638
Ankk1	244859	149.98	3.7263e-05
Pitpnm3	327958	83.7584	0.00299925
Epha10	230735	88.9816	0.0979134
Lmtk2	231876	109.79	0.0653423
Tbck	271981	51.8772	0.0299217
Uck2	80914	26.392	0.000470049
Dbf4	27214	36.6153	0.0055491
Abi1	11308	233.141	0.00129243
Abl1	11350	14.2072	2.57415e-07
Abl2	11352	57.3146	0.0100221
Cks2	66197	53.1493	0.0180768
Clk2	12748	32.0525	0.000332852
Clk3	102414	31.285	4.94003e-06
Clk4	12750	23.3409	5.47455e-05
Cnksr1	194231	30.487	4.93362e-05
Coasy	71743	28.9042	9.02383e-05
Col4a3bp	68018	39.3349	0.000334332
Copb2	50797	1.29607	1.54189e-08
Cdk12	69131	20.6855	1.90949e-06
Crkl	12929	211.665	0.0011166
Acvr1	11477	73.0223	0.0154183
Acvr1b	11479	86.0561	0.286354
Acvr2a	11480	39.5425	0.00367478
Acvr2b	11481	84.8307	0.278912
Acvrl1	11482	41.4121	5.62785e-05
Adam9	11502	33.2646	2.83247e-05
Adck2	57869	124.762	0.483694
Adck4	76889	92.6582	0.648327
Adck5	268822	62.9722	0.0309784
Adk	11534	251.735	0.000181092
Csf1r	12978	68.1228	0.00991975
Csk	12988	52.1276	3.27151e-05
Csnk1a1	93687	65.997	0.0165217
Csnk1d	104318	17.3542	6.79158e-05
Csnk1e	27373	44.5723	0.000372147
Csnk1g1	214897	38.5336	0.000300396
Csnk1g2	103236	144.219	0.045117
Csnk1g3	70425	59.7497	0.0355832
Csnk2a1	12995	102.631	0.722257
Csnk2a2	13000	90.6947	0.24363
Adra1a	11549	48.7265	4.61425e-05
Adra1b	11548	46.385	4.9838e-05
Adrb2	11555	77.5236	0.0410843
Adrbk1	110355	9.79948	4.05149e-06
Adrbk2	320129	79.1112	0.325359
Angpt4	11602	41.1008	0.000146229
Agtr2	11609	20.8176	6.2931e-05
Xylb	102448	32.8942	0.00126344
Prkd2	101540	33.4948	3.25099e-05
Styk1	243659	85.3763	0.463087
Csnk2b	13001	162.568	0.0013675
Cxcl10	15945	25.4298	6.75636e-07
Scyl2	213326	29.7206	0.00123005
Pdk1	228026	69.9409	0.0141236
Ip6k3	271424	53.9451	0.0352417
Mylk3	213435	39.8676	6.26624e-05
D8Ertd82e	244418	73.4571	0.040292
Dapk1	69635	112.507	0.705689
Dapk2	13143	97.3157	0.90211
Dapk3	13144	45.8619	4.1884e-05
Mapkapk3	102626	20.2838	3.73801e-07
Ak1	11636	79.0456	0.00127669
Ak2	11637	52.1341	0.165145
Ak3	56248	104.885	0.605269
Ak4	11639	14.8451	2.79763e-06
Akap1	11640	65.2248	0.00597149
Akap11	219181	44.9933	0.000864791
Akap13	233400	70.656	0.0519548
Akap3	11642	82.9729	0.287011
Akap4	11643	75.4183	0.120835
Dclk1	13175	54.5926	2.95993e-05
Dck	13178	10.2476	4.86501e-06
Ddr1	12305	179.88	0.000122222
Ddr2	18214	121.88	0.169865
Dgka	13139	87.0967	0.42074
Dgkb	217480	63.7785	0.0194622
Dgke	56077	93.9551	0.784044
Dgkg	110197	52.5756	0.00129523
Dgkq	110524	110.061	0.634573
Dgkz	104418	33.4608	5.84304e-05
Akap8	56399	111.895	0.376205
Akt1	11651	65.4183	1.23453e-05
Akt2	11652	51.1821	0.000247801
Akt3	23797	36.7425	0.00148697
Alk	11682	90.9343	0.284861
Stradb	227154	39.9654	0.000202254
Amhr2	110542	43.054	0.000315011
Ripk4	72388	58.0181	0.000815167
Araf	11836	20.7931	3.98672e-06
Arl6ip1	54208	39.0031	0.00011972
Dguok	27369	29.4595	5.30126e-06
Dlg1	13383	33.0496	2.51382e-05
Dlg2	23859	28.3044	1.49101e-07
Dlg3	53310	67.0441	0.0520606
Dlg4	13385	54.0922	2.13729e-05
Dmpk	13400	43.9541	0.00208903
Dnajc3b	19107	47.4873	4.29095e-05
Dok1	13448	15.608	3.23969e-08
Dtymk	21915	17.1268	4.03192e-07
Dusp1	19252	26.0828	1.58923e-05
Atm	11920	93.2343	0.150793
Aurkb	20877	96.2151	0.881181
Aurkc	20871	16.0365	9.47425e-06
B230120H23Rik	65964	85.4641	0.203987
Ropn1l	252967	21.1007	5.38871e-05
Avpr1a	54140	72.5729	0.164411
Avpr1b	26361	113.942	0.36751
Pkmyt1	268930	123.707	0.210703
Alpk3	116904	61.0923	0.00113608
Thnsl1	208967	73.9371	0.00858284
Dusp10	63953	50.2882	0.00386611
Dusp2	13537	97.1945	0.725727
Dusp4	319520	63.1209	0.000478207
Dusp6	67603	62.2691	0.0156095
Dusp7	235584	32.5714	1.00509e-06
Dusp8	18218	33.7047	3.68038e-05
Dyrk1a	13548	43.6283	0.00360801
Dyrk1b	13549	39.9934	3.93428e-05
Dyrk3	226419	15.578	2.14009e-07
Dyrk4	101320	84.0611	0.263225
Pskh1	244631	20.4761	6.46246e-08
Pkdcc	106522	59.7112	0.00148638
Axl	26362	197.225	0.00143641
Evi5l	213027	48.8429	0.000553203
Nuak1	77976	75.8543	0.000151465
Taf1	270627	19.597	2.44596e-07
Nek5	330721	157.148	0.00293549
Nadk	192185	46.7825	0.000672432
Nrbp2	223649	20.6304	3.36804e-07
Camkv	235604	17.9639	5.95269e-07
Nim1	245269	59.7664	0.00249672
Edn2	13615	35.4163	2.34551e-06
Eef2k	13631	50.5167	0.00194634
Egfr	13649	21.2673	1.02445e-05
Eif2ak1	15467	45.6246	0.00162073
Eif2ak3	13666	183.801	0.00923059
Epha1	13835	45.6242	0.0037068
Epha2	13836	93.4542	0.645651
Epha3	13837	104.713	0.623258
Epha4	13838	54.1102	0.00491595
Rprd1a	225283	54.955	1.4414e-05
BC021891	234878	102.476	0.638909
Dak	225913	21.6938	4.15595e-05
Pdik1l	230809	88.9269	0.144474
Fn3krp	238024	36.4372	0.000745066
Cdc42bpg	240505	98.8324	0.933699
Obscn	380698	33.4545	0.000110494
Dclk3	245038	72.4908	0.0782568
Bckdk	12041	23.033	3.3293e-06
Bcr	110279	46.9442	0.00636182
Epha7	13841	28.9586	7.3652e-05
Epha8	13842	145.591	0.143418
Ephb1	270190	29.5707	5.26307e-06
Ephb2	13844	20.9967	0.000108812
Ephb3	13845	32.4648	0.000379385
Ephb4	13846	65.9258	0.0192066
Ephb6	13848	50.2106	0.00096436
Erbb2	13866	136.37	0.000821535
Erbb3	13867	82.2669	0.0057525
Erbb4	13869	30.4285	9.07653e-05
Bdkrb2	12062	31.321	0.000503627
Blk	12143	69.0479	0.141658
Blnk	17060	31.113	6.41334e-06
Bmp2k	140780	33.2797	0.000119147
Bmpr1a	12166	23.9315	2.16988e-06
Bmpr1b	12167	75.8552	0.13444
Bmpr2	12168	46.5384	0.0010366
Bmx	12169	47.5128	0.00842894
Braf	109880	70.1907	0.00323002
Brd2	14312	64.3407	0.00151986
Ern1	78943	51.7653	8.72864e-06
Etnk1	75320	50.5694	0.000329955
Etnk2	214253	37.0371	4.30026e-05
Mecom	14013	14.5098	2.42608e-06
Exosc10	50912	25.602	1.12354e-05
Fastk	66587	64.7818	0.000209615
Fes	14159	16.3488	1.39704e-05
Fgfr1	14182	90.1577	0.0491616
Fgfr2	14183	44.2326	0.0458367
Fgfr3	14184	57.8682	0.00150777
Brdt	114642	32.8092	7.59331e-06
Btk	12229	30.8072	4.20805e-05
Bub1	12235	46.9312	0.0114674
Bub1b	12236	24.0347	7.43452e-07
Trat1	77647	56.685	0.00167832
Prkaa1	105787	20.3919	1.03989e-06
C230081A13Rik	244895	28.6028	1.55225e-06
Pfkfb4	270198	36.8715	4.91455e-05
Pik3c2b	240752	87.6566	0.433211
Calm3	12315	72.0338	0.052808
Fgfr4	14186	81.9446	0.0724064
Fgr	14191	82.1618	0.00474445
Flt1	14254	42.8614	0.00029612
Flt3	14255	39.3746	7.96297e-06
Flt4	14257	72.1934	0.0562694
Fn3k	63828	33.6593	1.21572e-06
Mtor	56717	10.6198	9.98155e-08
Frk	14302	44.9999	3.37911e-06
Fuk	234730	71.739	0.0249806
Fyb	23880	63.0722	0.0103123
Camk1	52163	41.225	1.9623e-05
Camk1d	227541	51.7938	0.000133225
Camk1g	215303	27.635	0.000156764
Camk2a	12322	41.1672	0.00193336
Camk2b	12323	36.5506	9.54531e-05
Camk2d	108058	37.5783	0.000152687
Camk4	12326	44.4769	8.2342e-06
Camkk1	55984	25.7438	4.63424e-08
Camkk2	207565	37.2795	3.32805e-05
Card10	105844	29.4277	1.00862e-05
Fyn	14360	115.643	0.40734
Gak	231580	14.8218	2.02702e-05
Galk1	14635	73.5279	0.000976467
Galk2	69976	53.7294	0.000522489
Gap43	14432	82.244	0.0181341
Gck	103988	21.2603	2.5397e-05
Gfra2	14586	39.2999	9.21563e-07
Gk2	14626	56.3196	0.00477029
Gm711	279029	74.9244	0.000170662
Gmfb	63985	107.492	0.635169
Card14	170720	25.7838	2.17299e-05
Shpk	74637	73.8537	0.00165587
Cask	12361	30.2402	4.69756e-06
Ccl12	20293	73.4951	0.0436893
Ccl4	20303	11.3261	2.36778e-06
Cdk20	105278	45.1967	0.000265766
Cd3e	12501	26.8366	1.05328e-07
Cd4	12504	99.036	0.911869
Cd7	12516	27.595	5.77632e-05
Cdadc1	71891	86.4783	0.170045
Gmfg	63986	176.375	0.000438753
Gne	50798	17.3224	7.3453e-06
Grk4	14772	53.5714	9.17473e-05
Grk5	14773	57.6659	0.00448761
Grk1	24013	74.8164	0.000816564
Ppp1r17	19051	38.4524	0.000234519
Gsg2	14841	26.9734	6.95998e-07
Gsk3b	56637	67.7922	0.0032747
Gtf2h1	14884	11.8471	3.04089e-07
Gucy2c	14917	64.1558	3.46367e-05
Cdk1	12534	64.2066	0.105197
Cdk11b	12537	65.7735	0.0648488
Cdk13	69562	95.075	0.575118
Cdc42bpb	217866	68.0238	0.00490257
Cdc7	12545	88.4713	0.413864
Cdk10	234854	15.7029	3.46007e-06
Cdk4	12567	24.7097	2.26418e-05
Cdk5	12568	175.604	0.0245355
Cdk5r1	12569	69.04	0.00701309
Dgki	320127	46.3033	6.30894e-07
Gucy2e	14919	55.5636	0.0279942
Gucy2f	245650	47.0535	0.00686216
Gyk	14933	19.0003	3.18647e-07
Alpk2	225638	82.1093	0.00401405
Hck	15162	105.586	0.628361
Hipk1	15257	45.794	0.000653932
Hipk2	15258	65.1789	0.0120701
Hipk3	15259	37.7482	0.0185315
Hk1	15275	45.3375	0.00285486
Lrrk2	66725	46.3146	1.08773e-05
Hk2	15277	29.3405	0.00280009
Hk3	212032	58.3076	0.11281
Hspb8	80888	57.8892	0.0318968
Hunk	26559	33.4809	0.0048647
Ick	56542	45.2841	0.00823481
Igf1r	16001	25.3965	0.00194422
Ip6k1	27399	49.5151	0.0230617
Ikbkap	230233	64.2366	0.186528
Ikbkb	16150	270.528	0.000187434
Ikbke	56489	91.7618	0.598957
Pank4	269614	88.997	0.334209
Papss1	23971	140.668	0.384909
Papss2	23972	16.4044	0.00118892
Pask	269224	84.5595	0.380791
Pbk	52033	56.3854	0.0319169
Pck1	18534	82.3148	0.361685
Cdk16	18555	45.1653	0.0160644
Cdk17	237459	35.1952	0.0138438
Cdk18	18557	57.6164	0.0159978
Pdgfra	18595	91.8134	0.788154
Il2	16183	101.944	0.94539
Ilk	16202	13.346	0.00109944
Ipmk	69718	91.0557	0.646098
Insr	16337	46.3181	0.016193
Insrr	23920	32.8737	0.00371352
Irak1	16179	72.351	0.162156
Irak2	108960	122.609	0.117002
Irak3	73914	56.2469	0.0114101
Irs1	16367	23.6839	0.00235482
Itgb1bp1	16413	27.2489	0.00284676
Pdgfrb	18596	96.973	0.703501
Pdk2	18604	74.6255	0.19647
Pdk3	236900	125.076	0.383797
Pdk4	27273	255.279	0.0116842
Pdpk1	18607	25.3897	0.00259083
Pdxk	216134	159.252	0.137885
Pfkfb2	18640	32.1489	0.00269359
Pfkfb3	170768	114.379	0.400371
Pfkl	18641	81.0702	0.317844
Pfkm	18642	73.3422	0.133398
Itk	16428	57.1245	0.0305795
Itpk1	217837	36.5457	0.0044137
Itpka	228550	133.014	0.107478
Itpkb	320404	26.4416	0.00263037
Itpkc	233011	67.8458	0.0468028
Jak1	16451	15.3825	0.00103111
Jak2	16452	16.514	0.00109973
Jak3	16453	61.8989	0.0311721
Kdr	16542	92.5608	0.510251
Khk	16548	117.498	0.31975
Pfkp	56421	63.9501	0.0442093
Cdk14	18647	189.365	0.00753029
Pgk1	18655	116.853	0.351829
Pgk2	18663	76.7448	0.159174
Phka1	18679	24.6565	0.00221948
Phka2	110094	46.134	0.0144332
Phkg1	18682	41.8553	0.0273555
Phkg2	68961	80.1341	0.148937
Pi4k2a	84095	86.2889	0.486286
Pi4k2b	67073	80.1116	0.321276
Kif13b	16554	208.032	0.0745907
Uhmk1	16589	68.057	0.180735
Kit	16590	19.8242	0.00419107
Lats2	50523	27.8161	0.00347787
Lck	16818	48.4682	0.0189251
Lcp2	16822	40.0553	0.00386786
Limk1	16885	100.729	0.978624
Limk2	16886	69.7306	0.0546719
Mylk2	228785	21.3949	0.00168623
Ltk	17005	62.0919	0.225474
Pik3c2a	18704	25.0571	0.00205889
Pik3c2g	18705	23.7925	0.00183904
Pik3ca	18706	32.3242	0.00268518
Pik3cb	74769	41.1216	0.0269269
Pik3cg	30955	47.0692	0.00755129
Pik3r1	18708	75.0868	0.465807
Pik3r2	18709	17.142	0.0013948
Pik3r3	18710	70.089	0.0353299
Pik3r4	75669	79.066	0.108329
Pi4kb	107650	194.775	0.00862231
Lyn	17096	239.9	0.0025556
Mak	17152	28.8306	0.00306905
Malt1	240354	35.7849	0.00523595
Map2k1	26395	79.1583	0.309862
Lamtor3	56692	26.5955	0.00264368
Map2k2	26396	22.0332	0.00187755
Map2k3	26397	53.1098	0.0507791
Map2k4	26398	6.48951	0.000726846
Map2k5	23938	50.9714	0.0139652
Map2k6	26399	81.2326	0.236474
Pim1	18712	59.763	0.0320262
Pim2	18715	27.8773	0.00237676
Pim3	223775	64.1005	0.066559
Pink1	68943	77.8873	0.314567
Pip5k1a	18720	29.5256	0.00733723
Pip4k2a	18718	88.9698	0.373315
Pip4k2b	108083	8.60484	0.000803246
Pip4k2c	117150	110.389	0.727001
Pip5kl1	227733	14.5927	0.00104639
Pkia	18767	156.773	0.0085431
Map2k7	26400	97.2084	0.998622
Map3k1	26401	23.6591	0.00146699
Map3k10	269881	118.809	0.461704
Map3k11	26403	30.4818	0.0104341
Map3k12	26404	83.5608	0.435022
Map3k14	53859	32.4837	0.00249068
Map3k2	26405	34.0543	0.00283595
Map3k3	26406	80.4335	0.313855
Map3k4	26407	32.499	0.00797817
Map3k5	26408	83.5072	0.222366
Pkib	18768	56.0027	0.0408647
Pklr	18770	54.1048	0.0540895
Pkm	18746	16.1112	0.00129118
Pkn1	320795	41.5817	0.00636358
Pkn2	109333	24.5331	0.00250806
Pkn3	263803	115.413	0.519772
Plk1	18817	26.7646	0.00497229
Plk2	20620	21.0848	0.00299514
Plk3	12795	56.5261	0.0248561
Plk4	20873	25.4477	0.00237849
Map3k6	53608	73.1143	0.255744
Map3k7	26409	7.07738	0.000707695
Map3k8	26410	58.5656	0.0234609
Map3k9	338372	73.6157	0.105062
Map4k1	26411	64.369	0.070965
Map4k2	26412	163.271	0.258396
Map4k3	225028	68.0642	0.0994224
Map4k4	26921	62.2346	0.174779
Map4k5	399510	8.63141	0.000757631
Mink1	50932	96.267	0.612525
Pmvk	68603	43.1273	0.00546644
Pnkp	59047	49.3917	0.111465
Ppp1r1b	19049	55.373	0.0272002
Ppp2ca	19052	178.2	0.124459
Ppp2cb	19053	46.2286	0.0164461
Ppp4c	56420	56.6596	0.0904632
Prkaa2	108079	32.5702	0.0065143
Prkaca	18747	51.5247	0.0319495
Prkacb	18749	29.9374	0.00358612
Prkag1	19082	98.3746	0.964693
Mapk1	26413	41.4138	0.0101275
Mapk10	26414	82.5359	0.698702
Mapk11	19094	57.4245	0.221148
Mapk12	29857	31.2415	0.0111663
Mapk13	26415	20.2066	0.00137753
Mapk14	26416	6.60981	0.000827584
Mapk3	26417	59.2417	0.024803
Mapk4	225724	84.4902	0.466089
Mapk6	50772	70.553	0.165203
Mapk7	23939	69.7425	0.201128
Prkag3	241113	90.4359	0.328643
Prkar1a	19084	381.713	0.0270077
Prkar2a	19087	86.6888	0.354595
Prkar2b	19088	130.45	0.131763
Prkca	18750	47.3364	0.0124911
Pick1	18693	97.2045	0.671326
Prkcb	18751	38.3081	0.0127276
Prkcg	18752	93.766	0.6659
Prkcd	18753	44.5972	0.010535
Prkce	18754	68.482	0.227409
Mapk8	26419	89.9005	0.422249
Mapk8ip1	19099	106.649	0.793582
Mapk8ip2	60597	110.719	0.626413
Mapk8ip3	30957	18.6981	0.00138477
Mapk9	26420	21.0105	0.00137034
Mapkapk2	17164	16.2649	0.00106442
Mapkapk5	17165	57.7829	0.143192
Mark1	226778	56.0044	0.0103821
Mark2	13728	107.883	0.838539
Mark3	17169	245.181	0.10622
Prkch	18755	105.303	0.950609
Prkci	18759	41.7665	0.025764
Prkd1	18760	21.1587	0.00204732
Prkd3	75292	30.3155	0.00541028
Prkcq	18761	99.1556	0.894033
Prkcsh	19089	30.1337	0.00309257
Prkcz	18762	27.468	0.00312389
Prkdc	19090	19.2773	0.00233232
Prkg1	19091	62.0701	0.0641341
Prkg2	19092	30.6289	0.00708568
Mark4	232944	42.379	0.0355315
Mast2	17776	74.752	0.233975
Mastl	67121	35.982	0.00383101
Matk	17179	12.4923	0.000960727
Mbip	217588	35.6594	0.00960808
Melk	17279	108.99	0.746822
Mertk	17289	68.4249	0.0937451
Met	17295	30.4191	0.00462214
Mknk1	17346	39.3715	0.007194
Mknk2	17347	67.0403	0.218956
Eif2ak2	19106	37.5463	0.0082318
Prkra	23992	12.2259	0.000929314
Wnk1	232341	92.7123	0.875211
Wnk3	279561	78.2385	0.13625
Wnk4	69847	139.027	0.350886
Prkx	19108	55.5256	0.0102328
Prpf4b	19134	48.6793	0.0465291
Prps1	19139	39.0089	0.00762236
Prps2	110639	48.8928	0.0294833
Prpsap2	212627	98.7573	0.944185
Mos	17451	41.949	0.00628781
Mpp1	17524	14.2083	0.00108328
Mpp2	50997	72.9859	0.44902
Mpp3	13384	49.3206	0.0402679
Mpzl1	68481	85.0764	0.347293
Mrc2	17534	52.8454	0.013165
Mst1r	19882	106.34	0.723275
Musk	18198	39.3899	0.00985368
Mvd	192156	53.7169	0.0547262
Mvk	17855	39.7073	0.003646
Ptk2	14083	47.3631	0.0065893
Ptk2b	19229	42.3127	0.017619
Ptk6	20459	35.1113	0.00769491
Ptk7	71461	56.251	0.012779
Twf1	19230	16.019	0.00160667
Twf2	23999	29.4401	0.0024586
Ptpn5	19259	174.706	0.339955
Ptprg	19270	103.103	0.853403
Ptprj	19271	37.241	0.0119483
Ptprr	19279	34.232	0.00279834
Mylk	107589	135.232	0.0978305
Myo3a	214682	32.567	0.00258625
Nagk	56174	45.4675	0.00766931
Nek11	208583	16.8022	0.00109149
Nek2	18005	64.7798	0.0310607
Nek3	23954	42.1408	0.0192474
Nek4	23955	99.5723	0.95255
Nek6	59126	27.3521	0.00376172
Nek7	59125	112.208	0.631883
Nek8	140859	39.1327	0.00411606
Ptprt	19281	37.7512	0.00549197
Pxk	218699	45.717	0.00895036
Aldh18a1	56454	13.6689	0.00117114
Rac1	19353	138.241	0.0468806
Raf1	110157	67.0278	0.0628706
Stk30	26448	134.858	0.0605448
Rapgef3	223864	30.3944	0.00616089
Rapgef4	56508	28.7416	0.00612617
Rasgrf2	19418	37.6467	0.00725874
Rbks	71336	88.8544	0.527094
Nek9	217718	10.927	0.000836394
Nlk	18099	35.0168	0.00278478
Nme1	18102	102.878	0.871706
Nme2	18103	40.3293	0.00872203
Nme3	79059	37.515	0.0158731
Nme4	56520	107.796	0.689011
Nme5	75533	57.733	0.0173306
Nme6	54369	29.4682	0.00202648
Nme7	171567	77.7507	0.119358
Npr1	18160	58.4538	0.0266782
Ret	19713	25.4636	0.00184443
Rfk	54391	16.4707	0.00114251
Riok1	71340	125.491	0.154676
Riok3	66878	114.196	0.406918
Ripk1	19766	35.2522	0.0144732
Ripk2	192656	36.8616	0.00299881
Ripk3	56532	111.977	0.472413
Rnasel	24014	67.5897	0.114662
Rock1	19877	80.2086	0.222854
Rock2	19878	228.434	0.000946634
Npr2	230103	81.1727	0.219531
Nrbp1	192292	32.805	0.00250629
Nrg3	18183	61.235	0.028793
Nrk	27206	54.7243	0.0166082
Ntrk1	18211	88.572	0.609376
Ntrk2	18212	57.0298	0.0154507
Ntrk3	18213	53.9805	0.0100324
Oxsr1	108737	93.8312	0.707718
Pacsin1	23969	41.5154	0.00900977
Pag1	94212	19.7819	0.00150308
Ror1	26563	33.2536	0.00592977
Ror2	26564	25.0514	0.00162277
Ros1	19886	42.6283	0.00461322
Rp2h	19889	153.092	0.153049
Rps6ka1	20111	53.417	0.0085855
Rps6ka2	20112	25.9325	0.001755
Rps6ka3	110651	30.1982	0.0038448
Rps6ka5	73086	85.7938	0.335454
Rps6ka6	67071	30.34	0.00216265
Rps6kb2	58988	37.5142	0.0053055
Pak1	18479	54.5717	0.089763
Pak2	224105	42.5181	0.00431388
Pak3	18481	12.2786	0.00101399
Pak4	70584	20.6642	0.00172466
Pak6	214230	93.9078	0.572352
Pak7	241656	79.2337	0.0934298
Pank1	75735	159.956	0.0675103
Pank3	211347	79.7491	0.141294
Map3k19	22625	26.0068	0.00263907
Akd2	215946	62.9592	0.0335894
Rps6kl1	238323	182.46	0.0025578
Ryk	20187	108.935	0.514681
Mast1	56527	77.8067	0.372429
Scyl1	78891	99.0941	0.927334
Sephs1	109079	86.7021	0.500606
Sephs2	20768	160.277	0.0635381
Sgk1	20393	41.8396	0.00443175
Sgk2	27219	133.603	0.132279
Sgk3	170755	53.2709	0.00922666
Shc1	20416	55.7107	0.0365652
Hipk4	233020	104.597	0.774839
Akap5	238276	165.123	0.125819
Dusp5	240672	172.21	0.0540378
Atr	245000	87.6786	0.631797
Cdk15	271697	98.9988	0.967972
Skap1	78473	36.7081	0.0137607
Ksr2	333050	90.2754	0.694033
Cdkl4	381113	126.26	0.237782
2810408M09Rik	381406	17.7751	0.00123613
Nek1	18004	47.3384	0.0258359
Sik2	235344	126.177	0.10051
Smad7	17131	148.471	0.00973807
Sik1	17691	120.716	0.237381
Snrk	20623	262.394	0.0514935
Socs1	12703	79.8984	0.282128
Socs5	56468	46.8476	0.00576715
Spa17	20686	145.238	0.11699
Sphk1	20698	99.8122	0.983669
Sphk2	56632	102.967	0.868017
Sqstm1	18412	56.7939	0.0757051
Src	20779	239.594	0.0154646
Srms	20811	193.55	0.0928988
Srpk1	20815	76.5001	0.132377
Srpk2	20817	183.78	0.0241482
Tssk6	83984	86.8346	0.261848
Stk10	20868	2.14751	0.00112521
Stk11	20869	123.076	0.389672
Stk16	20872	93.6124	0.616154
Stk17b	98267	130.765	0.0893438
Stk19	54402	130.665	0.315231
Slk	20874	43.0688	0.00768286
Tssk1	22114	206.24	0.00990249
Tssk2	22115	61.2191	0.0383017
Stk22d	117545	137.156	0.294372
Tsks	22116	82.7693	0.534975
Srpk3	56504	45.3045	0.0288958
Stk24	223255	77.6958	0.496588
Stk25	59041	120.316	0.342986
Stk3	56274	78.4481	0.203296
Stk31	77485	65.1201	0.0421398
Stk32b	64293	71.327	0.142578
Stk32c	57740	64.4035	0.0495425
Stk33	117229	52.3396	0.0185279
Stk38	106504	54.3186	0.0298925
Stk38l	232533	53.3598	0.0442156
Stk39	53416	96.5696	0.952118
Stk4	58231	122.997	0.404737
Aurka	20878	13.9405	0.00182399
Syk	20963	261.047	0.000418563
Tbk1	56480	207.036	0.0901522
Tec	21682	162.051	0.0620695
Tek	21687	228.662	0.106957
Tesk1	21754	90.5808	0.865358
Tesk2	230661	46.2909	0.0651121
Tex14	83560	117.114	0.841522
Tgfbr1	21812	52.2137	0.0360815
Tgfbr2	21813	73.1498	0.200994
Tie1	21846	239.409	0.0355261
Tjp2	21873	85.4395	0.327387
Tk1	21877	37.8237	0.024542
Tk2	57813	100.143	0.964006
Tlk1	228012	36.7379	0.0345923
Tlk2	24086	64.276	0.0407742
Tlr1	21897	117.844	0.485734
Tlr3	142980	76.1523	0.0938803
Tlr4	21898	130.162	0.149075
Tlr6	21899	23.4539	0.00507004
Tnfrsf10b	21933	28.7416	0.00411327
Tnik	69014	141.16	0.152873
Tnk1	83813	28.8495	0.00507527
Tnk2	51789	112.563	0.587823
Tpk1	29807	114.899	0.662102
Trib1	211770	117.236	0.634182
Trib2	217410	52.6074	0.0957825
Trib3	228775	86.072	0.544974
Trim27	19720	70.5871	0.194157
Trp53rk	76367	27.8117	0.00432492
Trpm6	225997	67.5932	0.10723
Trpm7	58800	208.776	0.0244908
Ttbk2	140810	63.4529	0.0614593
Ttk	22137	90.7877	0.50924
Ttn	22138	104.664	0.850163
Txk	22165	121.335	0.238383
Nme8	73412	72.9784	0.154729
Tyk2	54721	44.2419	0.0187056
Tyro3	22174	58.4754	0.101945
Ugp2	216558	272.103	0.0167842
Ulk1	22241	32.8561	0.00979636
Ulk2	29869	60.0388	0.0482489
Uck1	22245	92.1577	0.56222
Uckl1	68556	126.504	0.439025
Vrk1	22367	23.1718	0.00371668
Vrk2	69922	258.753	0.0254355
Vrk3	101568	47.0818	0.0161516
Wee1	22390	71.5949	0.329991
Wif1	24117	63.9241	0.0431697
Yes1	22612	173.058	0.0783478
Ywhah	22629	105.752	0.755108
Zap70	22637	64.2676	0.137394
