# Supplementary material for: Inhibition of Cdk5 increases osteoblast differentiation and bone mass and improves fracture healing
Source: Bone Res. 2022 Apr 6;10:33. doi: 10.1038/s41413-022-00195-z (PMC8983726; doi:10.1038/s41413-022-00195-z)
Supplement: Supplementary file 3 — Supplementary Table 2 [file 41413_2022_195_MOESM3_ESM.xlsx]

## Sheet: RawData
OfficialSymbol	EnsemblID	msiNT_1_FKPM	msiNT_2_FKPM	msiNT_3_FKPM	msiCdk5_1_FKPM	msiCdk5_2_FKPM	msiCdk5_3_FKPM	msiCdk5vsmsiNT_log2FoldChange	msiCdk5vsmsiNT_p-value	msiCdk5vsmsiNT_Adjustedp-value	-log10(Adjustedp-value)
Fcrls	ENSMUSG00000015852	65.5934	70.0116	66.7316	18.4742	19.2781	18.6308	-1.84293	2.1e-180	3.07e-176	175.513
Ndufa4l2	ENSMUSG00000040280	71.9395	94.5125	69.6459	5.8473	7.59206	6.45453	-3.56557	4.22e-171	3.08e-167	166.511
Pfkl	ENSMUSG00000020277	28.802	32.8166	31.474	10.6938	11.5045	10.041	-1.52853	5.62e-110	2.73e-106	105.564
Eno1	ENSMUSG00000063524	152.984	156.738	163.984	77.6505	79.3101	76.6876	-1.01963	3.44e-109	1.25e-105	104.903
Tpi1	ENSMUSG00000023456	161.419	176.846	164.589	82.7277	80.219	79.7813	-1.05069	3.14e-92	9.16e-89	88.0381
Pgk1	ENSMUSG00000062070	196.202	245.397	223.43	86.535	78.51	80.7419	-1.43613	7.62e-92	1.85e-88	87.7328
C1qc	ENSMUSG00000036896	130.778	122.703	122.167	54.5551	59.2024	52.9478	-1.17075	4.58e-85	9.55e-82	81.02
Mif	ENSMUSG00000033307	267.559	289.584	297.796	130.728	125.143	124.776	-1.16761	6.39e-84	1.17e-80	79.9318
Fndc1	ENSMUSG00000071984	16.5892	15.9615	15.076	5.01077	6.34111	5.55834	-1.49258	1.52e-80	2.47e-77	76.6073
Aldoa	ENSMUSG00000030695	262.156	288.23	286.71	143.261	140.274	130.758	-1.01453	2.78e-79	4.06e-76	75.3915
Slc16a3	ENSMUSG00000025161	22.4229	30.2452	26.0126	1.47676	2.28745	1.84711	-3.80855	2.51e-70	3.05e-67	66.5157
Alpl	ENSMUSG00000028766	13.5735	12.195	10.5903	30.921	32.3639	31.3662	1.38284	1.77e-67	1.98e-64	63.7033
Fcgr2b	ENSMUSG00000026656	9.79964	9.69335	9.58142	2.53997	3.38266	2.80341	-1.73331	4.48e-65	4.66e-62	61.3316
Eno1b	ENSMUSG00000059040	126.998	129.263	144.638	66.0789	61.6971	63.3048	-1.06961	9.56e-65	9.29e-62	61.032
C1qa	ENSMUSG00000036887	234.751	220.433	216.109	96.1477	112.452	93.6448	-1.14966	2.01e-61	1.83e-58	57.7375
Lgmn	ENSMUSG00000021190	199.899	200.731	207.108	117.486	119.593	110.767	-0.804573	1.21e-60	1.04e-57	56.983
Mcam	ENSMUSG00000032135	26.718	27.0034	29.8479	10.4374	12.0855	10.2985	-1.34679	1.55e-60	1.26e-57	56.8996
Apoe	ENSMUSG00000002985	406.278	368.512	338.964	185.769	193.319	181.032	-0.991247	4.96e-59	3.81e-56	55.4191
Heyl	ENSMUSG00000032744	12.4034	11.6661	10.8408	4.07962	4.45519	3.67833	-1.51045	5.72e-57	4.17e-54	53.3799
Car9	ENSMUSG00000028463	5.4258	11.0325	8.65089	0.238819	0.163083	0.181975	-5.42734	6.4e-55	4.44e-52	51.3526
Cd68	ENSMUSG00000018774	116.935	111.858	121.944	55.2349	61.2413	55.0832	-1.03081	1.46e-54	9.69e-52	51.0137
Mrc1	ENSMUSG00000026712	40.1575	41.3479	41.4824	16.5588	20.9958	16.7249	-1.17891	5.82e-54	3.69e-51	50.433
Pappa2	ENSMUSG00000073530	58.9345	56.7055	50.6511	101.968	122.521	116.231	1.03506	8.19e-53	4.97e-50	49.3036
Mt1	ENSMUSG00000031765	60.8848	68.3585	62.9958	27.9014	29.2512	26.1023	-1.20536	1.56e-51	9.07e-49	48.0424
Hk3	ENSMUSG00000025877	15.007	14.1262	15.7758	5.95045	6.07189	5.43324	-1.36126	6.4e-51	3.59e-48	47.4449
Tnn	ENSMUSG00000026725	13.9247	13.3571	12.3271	26.4943	32.8379	33.0421	1.22212	7.39e-51	3.99e-48	47.399
Gapdh	ENSMUSG00000057666	333.144	372.774	383.244	212.311	205.577	197.832	-0.822874	1.18e-49	6.15e-47	46.2111
Cadm4	ENSMUSG00000054793	62.339	52.808	48.6641	21.7587	23.9729	20.7875	-1.29786	1.63e-48	8.2e-46	45.0862
Gpi1	ENSMUSG00000036427	44.1212	43.5601	45.794	27.0732	26.9854	26.2439	-0.732933	2.3e-48	1.12e-45	44.9508
Gpnmb	ENSMUSG00000029816	51.5529	46.6214	51.0989	27.6602	29.3026	27.4837	-0.821467	3.99e-48	1.82e-45	44.7399
Igf2	ENSMUSG00000048583	17.9835	15.48	13.7816	4.37898	5.94997	5.52595	-1.57446	3.98e-48	1.82e-45	44.7399
Csf1	ENSMUSG00000014599	77.987	73.0282	79.3844	128.867	124.263	136.487	0.757604	1.66e-47	7.34e-45	44.1343
Thsd4	ENSMUSG00000032289	3.03656	3.48981	2.78915	6.73824	7.64999	7.84564	1.25564	2.67e-47	1.15e-44	43.9393
Pkm	ENSMUSG00000032294	238.02	244.421	261.868	156.617	153.366	154.668	-0.679877	8.15e-47	3.4e-44	43.4685
Mpeg1	ENSMUSG00000046805	71.7118	73.9607	75.2951	35.9557	41.323	32.732	-1.00509	1.72e-46	6.97e-44	43.1568
Cemip	ENSMUSG00000052353	49.1771	46.6604	51.1808	77.5559	79.5558	83.811	0.712341	2.27e-45	8.96e-43	42.0477
Bnip3	ENSMUSG00000078566	12.6262	22.3742	18.0606	3.53355	3.85696	3.64928	-2.26517	2.6e-45	1e-42	42
Cyp26b1	ENSMUSG00000063415	12.6921	12.2926	13.3271	24.9829	23.0364	24.1956	0.913634	3.58e-45	1.34e-42	41.8729
Enpp1	ENSMUSG00000037370	9.31617	9.70975	9.0545	4.61837	4.87674	4.88767	-0.965288	1.55e-44	5.66e-42	41.2472
C1qb	ENSMUSG00000036905	186.987	198.585	185.507	93.3771	101.318	78.9986	-1.05921	1.64e-44	5.84e-42	41.2336
Syt13	ENSMUSG00000027220	2.2918	2.27178	2.59931	7.88698	7.21814	8.47237	1.71418	2.14e-43	7.43e-41	40.129
Sox10	ENSMUSG00000033006	13.1527	12.4445	13.159	4.59066	5.14168	4.02446	-1.48883	2.82e-43	9.55e-41	40.02
Laptm5	ENSMUSG00000028581	60.3976	57.7007	64.745	30.161	34.5687	28.6671	-0.968181	1.18e-42	3.88e-40	39.4112
Aldoc	ENSMUSG00000017390	6.66515	8.70651	8.21723	1.54833	2.13032	1.92739	-2.07358	1.2e-42	3.88e-40	39.4112
Siglec1	ENSMUSG00000027322	11.6275	10.4514	12.3441	4.5799	5.54303	4.85506	-1.19962	1.39e-41	4.39e-39	38.3575
D430019H16Rik	ENSMUSG00000094910	4.82428	4.66082	4.60948	1.50429	1.59915	1.34574	-1.65829	2.87e-41	8.9e-39	38.0506
Ak4	ENSMUSG00000028527	4.75482	7.02282	5.3728	0.839798	1.38498	0.799298	-2.49292	2.99e-41	9.08e-39	38.0419
Ldha	ENSMUSG00000063229	256.629	281.138	282.128	176.3	168.687	169.174	-0.673306	3.48e-41	1.04e-38	37.983
Ctsc	ENSMUSG00000030560	26.9883	28.3555	27.8299	16.6395	16.4161	15.6649	-0.770996	1.57e-40	4.58e-38	37.3391
Ctsb	ENSMUSG00000021939	366.852	358.522	347.182	232.716	246.94	234.495	-0.586647	6.18e-40	1.77e-37	36.752
Sema3a	ENSMUSG00000028883	3.44931	3.53491	3.52808	6.81722	6.28925	6.7981	0.920121	1.36e-39	3.82e-37	36.4179
Col10a1	ENSMUSG00000039462	9.53805	10.1172	7.35345	2.07758	2.71603	2.3346	-1.91792	2.6e-38	7.17e-36	35.1445
Esm1	ENSMUSG00000042379	4.38258	3.36144	4.09613	12.9766	12.2291	12.3391	1.66567	6.21e-38	1.68e-35	34.7747
Ndnf	ENSMUSG00000049001	5.04565	5.03176	3.82409	9.79268	11.2288	10.9025	1.20147	1.68e-37	4.45e-35	34.3516
Fam162a	ENSMUSG00000003955	60.7088	86.3212	66.8296	27.4826	25.0311	24.0993	-1.48013	1.73e-37	4.51e-35	34.3458
Csf1r	ENSMUSG00000024621	41.7631	39.7146	41.7926	22.1079	24.6233	20.1083	-0.881496	2.69e-37	6.76e-35	34.1701
Cdk5	ENSMUSG00000028969	14.9025	15.1237	15.235	5.28367	4.91776	6.27138	-1.46466	2.65e-37	6.76e-35	34.1701
Postn	ENSMUSG00000027750	462.307	495.466	503.707	311.397	325.655	292.844	-0.652245	3.52e-37	8.7e-35	34.0605
Pdk1	ENSMUSG00000006494	7.23528	10.153	8.32727	3.25376	3.48983	3.05677	-1.39038	4.59e-37	1.12e-34	33.9508
Pld4	ENSMUSG00000052160	18.9945	18.803	20.6987	9.21834	9.87654	8.21794	-1.09629	6.87e-37	1.64e-34	33.7852
Ltbp4	ENSMUSG00000040488	17.7792	16.3847	16.7415	9.2567	9.83977	9.30456	-0.840831	1.39e-36	3.28e-34	33.4841
Igfbp2	ENSMUSG00000039323	845.11	815.703	752.132	1332.88	1221.09	1252.43	0.657722	2e-35	4.63e-33	32.3344
Cxcl12	ENSMUSG00000061353	95.391	88.8341	83.4316	54.0047	57.4977	52.1085	-0.709663	3.57e-35	8.13e-33	32.0899
Lpl	ENSMUSG00000015568	5.70388	5.69278	5.92411	10.6269	11.5739	9.80924	0.886866	4.43e-34	9.93e-32	31.0031
Cyr61	ENSMUSG00000028195	200.707	205.378	223.79	350.549	324.215	323.776	0.664528	5.54e-34	1.22e-31	30.9136
Dusp1	ENSMUSG00000024190	12.8684	13.6027	11.6309	26.4854	24.1718	25.695	1.00389	1.28e-33	2.78e-31	30.556
Cotl1	ENSMUSG00000031827	128.292	118.58	117.481	76.067	75.5723	72.6556	-0.69902	1.66e-33	3.55e-31	30.4498
Ndrg2	ENSMUSG00000004558	6.53667	7.40415	7.20855	2.23824	2.58551	1.93952	-1.63845	4.8e-33	1e-30	30
Ccnd1	ENSMUSG00000070348	57.4218	56.2021	58.5016	82.8669	84.9291	87.2426	0.566935	6.33e-33	1.3e-30	29.8861
Col15a1	ENSMUSG00000028339	47.9028	45.7387	46.5743	25.4403	30.1899	28.2262	-0.741444	8.19e-33	1.65e-30	29.7825
Lmo2	ENSMUSG00000032698	13.7831	15.3103	14.4166	5.12689	6.20166	5.44759	-1.37302	8.24e-33	1.65e-30	29.7825
mt-Nd6	ENSMUSG00000064368	81.2792	106.802	106.434	250.591	202.713	209.578	1.16911	2.93e-32	5.77e-30	29.2388
Pgm5	ENSMUSG00000041731	19.7283	19.7426	19.8709	32.2766	33.4797	31.9798	0.720181	4.83e-32	9.4e-30	29.0269
Masp1	ENSMUSG00000022887	8.87033	8.24938	8.60517	14.773	13.6944	15.6668	0.777988	1.17e-31	2.25e-29	28.6478
P3h4	ENSMUSG00000006931	77.4727	81.7933	66.9574	130.612	125.42	129.059	0.768078	9.89e-31	1.87e-28	27.7282
Pgam1	ENSMUSG00000011752	115.225	136.317	117.539	73.5984	69.8233	72.9152	-0.770862	1.07e-30	2.01e-28	27.6968
F13a1	ENSMUSG00000039109	2.58349	3.91454	2.88019	0.668046	0.913012	0.577716	-2.10993	3.78e-30	6.97e-28	27.1568
Mfap4	ENSMUSG00000042436	263.939	246.25	224.442	141.789	155.517	131.384	-0.776293	4.25e-30	7.75e-28	27.1107
Nxpe5	ENSMUSG00000047592	6.84019	6.62588	7.36299	2.62802	3.10809	2.45047	-1.3431	4.81e-30	8.66e-28	27.0625
Plod1	ENSMUSG00000019055	47.767	49.32	47.2248	31.625	33.5822	32.2543	-0.566003	5.31e-30	9.44e-28	27.025
Col9a3	ENSMUSG00000027570	36.4154	32.5423	30.373	17.1759	18.1143	19.3538	-0.862355	7.32e-30	1.29e-27	26.8894
Lgals3	ENSMUSG00000050335	84.026	88.5802	82.3206	55.164	49.1924	50.257	-0.721095	8.45e-30	1.47e-27	26.8327
Sostdc1	ENSMUSG00000036169	1.15383	1.40924	1.09248	7.04968	6.35556	5.71717	2.39141	1.01e-29	1.73e-27	26.762
Nckap1l	ENSMUSG00000022488	10.2239	10.4643	11.2984	5.09068	5.95111	5.16709	-0.97954	1.35e-29	2.29e-27	26.6402
Prelp	ENSMUSG00000041577	194.996	178.151	170.409	274.476	287.173	269.423	0.612848	1.95e-29	3.19e-27	26.4962
Efemp1	ENSMUSG00000020467	42.2584	40.9224	48.7609	81.577	73.6913	76.656	0.8126	1.9e-29	3.19e-27	26.4962
Ucp2	ENSMUSG00000033685	27.3447	23.564	25.9587	15.8103	15.5507	15.3317	-0.718809	1.95e-29	3.19e-27	26.4962
Eef2	ENSMUSG00000034994	1010.36	930.148	964.973	690.373	695.814	680.549	-0.491383	6.94e-29	1.12e-26	25.9508
Sirpa	ENSMUSG00000037902	66.2184	63.0243	63.6809	38.6953	44.3378	39.7354	-0.651471	1.16e-28	1.86e-26	25.7305
Fgf7	ENSMUSG00000027208	16.6432	17.7894	17.0656	32.9885	29.326	28.6386	0.82102	1.2e-28	1.9e-26	25.7212
Uap1l1	ENSMUSG00000026956	34.844	33.9085	35.2746	22.3261	22.5552	22.0398	-0.636234	1.51e-28	2.36e-26	25.6271
Pfkfb3	ENSMUSG00000026773	6.83237	9.64058	8.64268	3.61221	3.88241	3.51722	-1.18923	5.89e-28	9.14e-26	25.0391
Fcgr3	ENSMUSG00000059498	25.9107	28.5462	28.6487	13.2834	14.7992	12.6623	-1.02634	8.7e-28	1.34e-25	24.8729
Narf	ENSMUSG00000000056	9.64438	10.3335	9.84476	4.6941	5.3066	5.09725	-0.981987	9.93e-28	1.51e-25	24.821
Smoc1	ENSMUSG00000021136	48.0694	46.8328	47.1984	29.6182	31.5582	27.4123	-0.680178	1.15e-27	1.73e-25	24.762
Omd	ENSMUSG00000048368	4.31481	6.1023	3.54498	13.6565	13.846	14.4879	1.59134	1.22e-27	1.82e-25	24.7399
Tspan7	ENSMUSG00000058254	4.8787	4.98722	4.59991	9.86704	9.38426	8.31439	0.932508	1.71e-27	2.52e-25	24.5986
Olfml2a	ENSMUSG00000046618	4.89073	5.02519	4.76349	1.92771	2.14676	2.10424	-1.24834	1.89e-27	2.76e-25	24.5591
C3ar1	ENSMUSG00000040552	15.58	15.4807	17.2188	7.93609	9.33902	7.94437	-0.935571	2.72e-27	3.93e-25	24.4056
Fgfr3	ENSMUSG00000054252	2.93466	2.62604	3.10276	5.87012	6.06947	5.7988	1.03311	5.86e-27	8.38e-25	24.0768
Fcer1g	ENSMUSG00000058715	68.9038	77.291	76.017	42.5243	39.3369	36.7324	-0.904866	9.08e-27	1.29e-24	23.8894
Acan	ENSMUSG00000030607	3.63022	3.50335	3.18324	1.14523	1.49663	1.0425	-1.47734	1.13e-26	1.58e-24	23.8013
Aldh1l2	ENSMUSG00000020256	7.07539	7.07459	6.69815	3.57346	3.59317	3.92759	-0.911651	1.17e-26	1.63e-24	23.7878
Plek	ENSMUSG00000020120	14.1879	14.5347	13.2869	7.59359	7.99898	6.74262	-0.907914	1.83e-26	2.51e-24	23.6003
Eif3f	ENSMUSG00000031029	82.9877	81.7547	85.5067	57.4446	57.1055	52.8931	-0.579063	1.87e-26	2.55e-24	23.5935
Ngfr	ENSMUSG00000000120	24.019	19.9595	23.7832	11.5837	12.7574	11.3673	-0.922965	2.19e-26	2.96e-24	23.5287
Ccr5	ENSMUSG00000079227	1.48899	2.01346	1.54737	0.444823	0.412096	0.440306	-1.96211	2.51e-26	3.35e-24	23.475
Moxd1	ENSMUSG00000020000	29.0053	28.3035	29.1297	17.4091	16.9777	18.4107	-0.71265	3.66e-26	4.85e-24	23.3143
Cd44	ENSMUSG00000005087	18.8449	19.4974	19.3019	29.3221	27.5181	29.3645	0.580029	6.14e-26	8.07e-24	23.0931
Vat1	ENSMUSG00000034993	192.049	173.331	179.514	127.134	125.112	124.729	-0.531318	6.71e-26	8.74e-24	23.0585
Cd93	ENSMUSG00000027435	10.8574	10.4291	9.84379	4.68229	5.85955	4.08156	-1.08564	1.87e-25	2.41e-23	22.618
Rgs8	ENSMUSG00000042671	3.43442	3.23508	3.73645	1.44254	1.71988	1.38556	-1.19104	2.18e-25	2.79e-23	22.5544
Rspo2	ENSMUSG00000051920	18.4245	18.9181	19.365	28.377	28.5831	28.4599	0.590565	2.3e-25	2.92e-23	22.5346
Ackr4	ENSMUSG00000079355	4.01062	3.78175	4.13699	8.30287	7.91819	7.34781	0.982933	5.51e-25	6.93e-23	22.1593
Fabp5	ENSMUSG00000027533	40.0073	42.622	41.5625	27.8086	27.4144	27.1017	-0.593149	8.12e-25	1.01e-22	21.9957
Spi1	ENSMUSG00000002111	17.0718	15.5745	16.5877	8.8907	8.57446	8.17872	-0.939539	8.22e-25	1.02e-22	21.9914
Mgarp	ENSMUSG00000037161	2.37498	4.83115	2.75508	0.121001	0.181782	0.173863	-4.38794	1.85e-24	2.27e-22	21.644
Nes	ENSMUSG00000004891	10.6407	10.046	10.3478	5.83172	6.25164	6.096	-0.771255	2.32e-24	2.82e-22	21.5498
Bmp4	ENSMUSG00000021835	35.7781	35.2048	32.0457	54.4721	52.8806	55.393	0.660284	3.04e-24	3.67e-22	21.4353
Mmp15	ENSMUSG00000031790	9.37095	8.32134	9.96257	4.91228	4.90826	4.74994	-0.924534	1.86e-23	2.23e-21	20.6517
Eif4b	ENSMUSG00000058655	81.497	80.0059	76.9412	56.3361	57.2907	57.6035	-0.477565	2.01e-23	2.39e-21	20.6216
Erbb3	ENSMUSG00000018166	3.84281	3.7015	4.0625	1.52992	1.58485	1.78214	-1.24939	2.26e-23	2.66e-21	20.5751
Hexb	ENSMUSG00000021665	56.2738	59.0325	55.8969	35.5874	38.2692	35.2273	-0.649157	3.18e-23	3.71e-21	20.4306
Gpr35	ENSMUSG00000026271	1.02628	1.96433	1.2455	0.124047	0.145592	0.0990218	-3.50813	6.7e-23	7.75e-21	20.1107
Kif21b	ENSMUSG00000041642	1.77563	2.20897	2.00201	0.509086	0.863493	0.65382	-1.55992	1.15e-22	1.32e-20	19.8794
Dkk3	ENSMUSG00000030772	130.972	128.805	115.865	179.953	177.021	181.381	0.519489	1.26e-22	1.43e-20	19.8447
Eya1	ENSMUSG00000025932	2.7854	3.02296	2.77153	5.15081	5.38975	5.53085	0.905175	1.39e-22	1.57e-20	19.8041
Hk2	ENSMUSG00000000628	5.79527	7.46129	7.56884	3.28506	3.3599	3.15083	-1.08862	1.52e-22	1.7e-20	19.7696
Ctss	ENSMUSG00000038642	85.7497	96.1454	102.146	56.0996	60.1451	50.7218	-0.765708	1.61e-22	1.79e-20	19.7471
Unc93b1	ENSMUSG00000036908	41.6113	40.8261	38.3192	25.9001	26.6994	25.9949	-0.618693	1.94e-22	2.14e-20	19.6696
Glipr1	ENSMUSG00000056888	9.35959	10.521	9.99566	24.087	20.303	19.7971	1.10354	2.08e-22	2.28e-20	19.6421
Tubb2b	ENSMUSG00000045136	56.9331	56.4272	61.5856	38.3777	39.1672	36.2142	-0.620485	2.11e-22	2.29e-20	19.6402
Sorbs2	ENSMUSG00000031626	1.92864	1.88095	1.86922	2.9994	2.9377	3.31619	0.703345	3.71e-22	4e-20	19.3979
Trib3	ENSMUSG00000032715	4.40542	5.00085	5.29277	0.588492	1.08302	1.38113	-2.28304	5.06e-22	5.43e-20	19.2652
Ly6a	ENSMUSG00000075602	41.6394	47.9944	49.8587	86.4277	73.2776	85.395	0.811113	5.71e-22	6.08e-20	19.2161
Tyrobp	ENSMUSG00000030579	64.4424	68.7728	74.564	38.0226	38.2362	36.6379	-0.880487	7.35e-22	7.77e-20	19.1096
Aoc3	ENSMUSG00000019326	14.2428	15.5777	15.0246	8.08619	9.45252	7.77699	-0.822694	7.43e-22	7.79e-20	19.1085
Dchs1	ENSMUSG00000036862	2.00914	1.74428	1.64457	3.2678	4.4197	4.1242	1.13175	8.77e-22	9.13e-20	19.0395
Fos	ENSMUSG00000021250	8.9798	9.0364	11.0166	19.2048	18.232	18.6156	0.945986	1.34e-21	1.39e-19	18.857
Vldlr	ENSMUSG00000024924	2.7498	4.19549	3.40792	1.40606	1.50682	1.32071	-1.28892	2.09e-21	2.15e-19	18.6676
Higd1a	ENSMUSG00000038412	12.2615	16.2487	15.6887	6.94382	7.23058	7.40817	-1.03613	2.39e-21	2.44e-19	18.6126
Penk	ENSMUSG00000045573	119.44	116.508	89.3944	178.842	189.05	188.741	0.775517	2.93e-21	2.97e-19	18.5272
Plau	ENSMUSG00000021822	49.4859	55.8376	56.4584	34.3622	35.7765	33.6044	-0.641062	4.22e-21	4.24e-19	18.3726
Slc7a5	ENSMUSG00000040010	33.3596	31.165	33.89	21.1257	20.8999	22.5821	-0.608443	4.38e-21	4.38e-19	18.3585
Lyz2	ENSMUSG00000069516	1187.63	1328.49	1252.44	879.487	901.883	776.279	-0.559038	8.26e-21	8.19e-19	18.0867
Cmklr1	ENSMUSG00000042190	20.2669	19.947	20.6368	12.6082	12.8996	12.6365	-0.673728	8.57e-21	8.44e-19	18.0737
P4ha1	ENSMUSG00000019916	66.4343	74.7407	66.0397	46.824	47.0706	48.234	-0.544037	9.66e-21	9.46e-19	18.0241
Abi3bp	ENSMUSG00000035258	41.4186	38.4954	39.4189	53.4483	54.9098	54.848	0.45186	1.06e-20	1.03e-18	17.9872
Arrb2	ENSMUSG00000060216	17.516	16.9119	18.5488	9.91645	10.6648	9.91597	-0.796188	1.93e-20	1.87e-18	17.7282
Apln	ENSMUSG00000037010	2.7372	5.37571	3.79771	0.651284	0.984401	0.893967	-2.23632	2.21e-20	2.12e-18	17.6737
Sema3c	ENSMUSG00000028780	31.3474	34.8079	35.8049	48.5296	49.6583	48.118	0.520581	2.36e-20	2.25e-18	17.6478
Chrdl1	ENSMUSG00000031283	11.3016	11.7738	10.4983	17.6831	17.4792	16.3787	0.619838	2.44e-20	2.31e-18	17.6364
Rpl10	ENSMUSG00000008682	357.981	354.611	349.808	274.279	268.241	258.664	-0.40687	2.84e-20	2.67e-18	17.5735
Slc5a3	ENSMUSG00000089774	1.9092	1.81054	1.7003	3.24525	3.36561	3.55105	0.907603	2.97e-20	2.78e-18	17.556
Agrn	ENSMUSG00000041936	39.1124	35.9055	40.3417	21.4956	23.8911	27.1515	-0.670095	3.66e-20	3.4e-18	17.4685
Plxnd1	ENSMUSG00000030123	28.6389	27.3112	27.5079	17.6423	20.0454	19.2707	-0.550943	3.79e-20	3.5e-18	17.4559
Gja1	ENSMUSG00000050953	58.2567	56.1916	51.7869	35.0304	38.7942	39.8955	-0.547759	5.32e-20	4.88e-18	17.3116
Nrros	ENSMUSG00000052384	9.03315	9.28158	8.85048	5.01775	5.16118	4.77503	-0.859257	8.64e-20	7.87e-18	17.104
Sp7	ENSMUSG00000060284	7.1731	6.03472	6.42434	12.0565	11.5277	13.1672	0.904258	8.8e-20	7.94e-18	17.1002
Dock2	ENSMUSG00000020143	2.96779	2.88389	3.09037	1.01576	1.61972	1.13238	-1.24283	8.83e-20	7.94e-18	17.1002
Fn1	ENSMUSG00000026193	1418.9	1256.99	1367.31	813.521	982.888	913.246	-0.577384	1.05e-19	9.35e-18	17.0292
Gatm	ENSMUSG00000027199	6.20089	6.79746	6.02494	2.65027	2.81713	1.99586	-1.34129	1.48e-19	1.32e-17	16.8794
Egln1	ENSMUSG00000031987	29.4783	40.92	30.1719	17.6204	18.4003	18.332	-0.887755	1.75e-19	1.55e-17	16.8097
Tpd52	ENSMUSG00000027506	5.19208	5.52055	5.17855	2.80608	2.90452	3.11999	-0.849455	1.77e-19	1.55e-17	16.8097
Luzp2	ENSMUSG00000063297	1.16868	1.45458	1.16592	3.37516	3.01022	3.10302	1.32514	1.86e-19	1.62e-17	16.7905
Ildr2	ENSMUSG00000040612	7.74151	7.41699	7.39078	3.93457	4.87837	4.23212	-0.787794	2.52e-19	2.19e-17	16.6596
Cd84	ENSMUSG00000038147	5.60631	5.66194	5.39483	2.90305	3.03284	3.13231	-0.878436	2.71e-19	2.34e-17	16.6308
Ctgf	ENSMUSG00000019997	109.336	114.697	126.528	196.765	175.066	163.714	0.611244	4.34e-19	3.72e-17	16.4295
Calr	ENSMUSG00000003814	412.361	419.235	417.236	550.031	523.088	538.23	0.367648	5.36e-19	4.57e-17	16.3401
Ndufa4	ENSMUSG00000029632	29.7192	32.2494	33.2297	53.9337	50.2668	49.2698	0.688216	5.84e-19	4.95e-17	16.3054
Lpar1	ENSMUSG00000038668	17.5014	15.8248	16.8072	25.32	24.5735	24.8297	0.576055	6.23e-19	5.25e-17	16.2798
Fermt3	ENSMUSG00000024965	15.578	15.5848	18.069	9.18452	9.04136	7.36253	-0.941517	6.52e-19	5.46e-17	16.2628
Gys1	ENSMUSG00000003865	17.0925	22.112	21.4837	11.9701	11.6807	11.8066	-0.776243	6.57e-19	5.48e-17	16.2612
Cx3cr1	ENSMUSG00000052336	11.9613	11.1781	12.1459	6.68438	6.77671	4.94589	-0.934459	7.11e-19	5.89e-17	16.2299
Atp6v0a4	ENSMUSG00000038600	2.73187	3.07112	3.07278	1.26739	1.02001	0.963536	-1.44662	7.4e-19	6.1e-17	16.2147
Kcne4	ENSMUSG00000047330	13.8785	13.6467	11.163	6.3445	6.87636	6.04143	-1.0021	9.41e-19	7.71e-17	16.1129
Grn	ENSMUSG00000034708	255.622	228.361	246.147	174.889	183.707	173.032	-0.457562	1.05e-18	8.57e-17	16.067
Foxd3	ENSMUSG00000067261	9.87398	8.91549	8.57644	3.7667	4.50681	3.78859	-1.17723	1.13e-18	9.17e-17	16.0376
Slc15a3	ENSMUSG00000024737	3.06671	3.17041	3.57802	1.46667	1.37713	1.18897	-1.28044	1.14e-18	9.17e-17	16.0376
Myo7a	ENSMUSG00000030761	8.14987	7.83622	8.74224	4.4264	5.38436	4.91557	-0.747712	1.4e-18	1.12e-16	15.9508
Aspn	ENSMUSG00000021388	116.905	126.584	106.001	177.796	169.076	164.446	0.549451	1.94e-18	1.54e-16	15.8125
Bmp2	ENSMUSG00000027358	0.321139	0.300428	0.226936	1.60407	1.55899	1.85332	2.57091	2.17e-18	1.72e-16	15.7645
Serpine2	ENSMUSG00000026249	45.5447	46.0678	39.817	62.1606	61.2277	62.4978	0.500463	2.47e-18	1.95e-16	15.71
Inhba	ENSMUSG00000041324	15.5972	17.9341	16.7397	25.6841	23.8294	24.7082	0.561655	2.96e-18	2.32e-16	15.6345
Car12	ENSMUSG00000032373	0.413259	1.06141	0.87454	0.079013	0.074189	0.0709573	-3.38996	3.55e-18	2.77e-16	15.5575
Hgsnat	ENSMUSG00000037260	58.965	61.4152	58.0101	38.0801	44.1967	39.3627	-0.551646	4.08e-18	3.17e-16	15.4989
Thbs1	ENSMUSG00000040152	1207.58	1232.69	1290.83	1569.3	1655.38	1623.33	0.377776	5.23e-18	4.01e-16	15.3969
Gdf6	ENSMUSG00000051279	0.791913	0.771079	0.510572	2.46427	2.51329	2.73024	1.90277	5.19e-18	4.01e-16	15.3969
P4ha2	ENSMUSG00000018906	26.6336	30.2312	31.1026	19.8756	19.558	20.2949	-0.559475	5.31e-18	4.06e-16	15.3915
Serpinb9b	ENSMUSG00000021403	2.64034	2.27883	3.18641	7.47864	5.77462	6.45252	1.27775	5.86e-18	4.45e-16	15.3516
Npr3	ENSMUSG00000022206	26.4103	25.8673	25.6817	33.7297	34.927	34.7356	0.40746	6.37e-18	4.82e-16	15.317
Myh1	ENSMUSG00000056328	1.7521	2.0846	2.16627	3.81088	4.22881	4.40286	1.04747	7.18e-18	5.39e-16	15.2684
Epha2	ENSMUSG00000006445	8.50008	7.95189	7.61494	12.4466	12.8423	13.6989	0.696316	7.96e-18	5.95e-16	15.2255
Arhgap30	ENSMUSG00000048865	3.74082	4.12116	4.02144	1.83411	2.31805	2.06369	-0.934234	9.91e-18	7.37e-16	15.1325
Capg	ENSMUSG00000056737	68.1648	68.393	69.2423	50.8921	48.6393	44.9988	-0.508949	1.15e-17	8.54e-16	15.0685
Egln3	ENSMUSG00000035105	4.18147	9.66916	7.13092	0.751642	0.59989	0.72001	-3.34253	1.24e-17	9.14e-16	15.0391
Dab2	ENSMUSG00000022150	52.6586	52.1064	50.3908	36.7226	40.1101	37.9509	-0.434442	1.37e-17	1.01e-15	14.9957
Htra3	ENSMUSG00000029096	75.4712	72.2881	63.2466	47.9033	49.74	45.89	-0.55507	1.41e-17	1.03e-15	14.9872
Lyl1	ENSMUSG00000034041	11.797	12.2526	13.7887	5.58577	6.54941	4.99132	-1.13963	1.52e-17	1.1e-15	14.9586
Dkk2	ENSMUSG00000028031	15.0217	14.4276	15.934	23.3435	22.4761	22.665	0.592834	1.7e-17	1.23e-15	14.9101
Lcp1	ENSMUSG00000021998	18.4989	20.5535	20.5424	12.4528	13.7978	10.4238	-0.699124	1.81e-17	1.3e-15	14.8861
Bhlhe40	ENSMUSG00000030103	16.2087	17.5696	17.3586	11.429	11.3302	11.0753	-0.595924	1.83e-17	1.31e-15	14.8827
Stc2	ENSMUSG00000020303	1.13613	2.27019	1.52227	0.328646	0.326733	0.335648	-2.3159	2.06e-17	1.47e-15	14.8327
Itga6	ENSMUSG00000027111	8.88651	8.97611	8.90233	5.86405	6.12013	6.01945	-0.571972	2.4e-17	1.7e-15	14.7696
Cndp2	ENSMUSG00000024644	54.0114	54.1319	54.4213	35.5983	38.9219	38.1309	-0.529279	2.8e-17	1.97e-15	14.7055
Syngr1	ENSMUSG00000022415	2.86124	3.08766	3.13875	1.19644	1.2797	1.24575	-1.28857	3.87e-17	2.71e-15	14.567
Mgp	ENSMUSG00000030218	316.526	319.191	295.293	238.352	213.551	210.872	-0.489831	5.04e-17	3.52e-15	14.4535
Thbd	ENSMUSG00000074743	68.597	66.9557	68.6797	89.3755	88.5362	89.0313	0.386269	5.17e-17	3.59e-15	14.4449
Cacng7	ENSMUSG00000069806	10.4998	10.282	9.19575	4.67225	4.945	5.30008	-1.00771	5.27e-17	3.64e-15	14.4389
Gdf10	ENSMUSG00000021943	14.6048	12.9454	10.5114	20.8248	23.2045	21.1417	0.77802	6.42e-17	4.42e-15	14.3546
mt-Nd1	ENSMUSG00000064341	299.429	373.584	418.33	860.145	786.527	846.114	1.1915	6.89e-17	4.72e-15	14.3261
Igfbp7	ENSMUSG00000036256	426.347	393.021	346.561	272.782	244.513	267.327	-0.571293	8.49e-17	5.78e-15	14.2381
Rac2	ENSMUSG00000033220	8.99558	9.2587	9.08445	4.7233	5.22201	4.70982	-0.897661	8.74e-17	5.93e-15	14.2269
Sema4f	ENSMUSG00000000627	3.56091	3.36154	3.58838	1.40893	1.74909	1.58514	-1.14696	9.83e-17	6.64e-15	14.1778
Adgre1	ENSMUSG00000004730	43.1908	43.4564	45.6536	24.5166	31.4763	22.9927	-0.742569	1.05e-16	7.03e-15	14.153
Chac1	ENSMUSG00000027313	8.26422	8.77512	9.42169	3.97241	2.6683	3.36617	-1.40681	1.05e-16	7.04e-15	14.1524
Adam8	ENSMUSG00000025473	33.4765	32.0314	38.7386	22.5519	24.0409	21.8766	-0.606461	1.11e-16	7.36e-15	14.1331
Itgb2	ENSMUSG00000000290	21.8641	20.2441	22.3754	13.3741	14.0657	11.2648	-0.73357	1.18e-16	7.85e-15	14.1051
Spry4	ENSMUSG00000024427	1.85421	1.85105	2.02778	4.11123	4.07526	4.06095	1.09335	1.24e-16	8.19e-15	14.0867
Bhlhe41	ENSMUSG00000030256	6.80402	6.30164	5.40239	2.97004	3.39678	3.58305	-0.895427	1.26e-16	8.25e-15	14.0835
Gpc3	ENSMUSG00000055653	24.7852	25.1719	23.5341	35.5545	34.9378	36.2269	0.538419	1.33e-16	8.71e-15	14.06
Cox4i2	ENSMUSG00000009876	6.15737	12.1982	8.06998	1.77742	1.6093	1.29217	-2.49057	2e-16	1.3e-14	13.8861
Pik3ap1	ENSMUSG00000025017	14.9091	12.7427	14.3004	7.07765	8.51348	6.84851	-0.899227	2.23e-16	1.45e-14	13.8386
Efhd2	ENSMUSG00000040659	63.3157	59.2772	62.026	44.8116	44.8572	43.0666	-0.475367	2.53e-16	1.63e-14	13.7878
Rnd3	ENSMUSG00000017144	26.2744	29.0019	26.8976	40.6201	37.8435	37.6376	0.498788	2.55e-16	1.64e-14	13.7852
Msr1	ENSMUSG00000025044	5.56068	6.33001	6.42575	3.65071	3.39821	2.80408	-0.891695	3.14e-16	2e-14	13.699
Cadm1	ENSMUSG00000032076	3.23686	3.15598	3.34558	1.91654	1.88051	1.79573	-0.799311	3.14e-16	2e-14	13.699
Hey1	ENSMUSG00000040289	5.24494	5.88801	4.7965	2.26745	2.38795	2.38483	-1.17722	3.27e-16	2.07e-14	13.684
Adamts5	ENSMUSG00000022894	21.1804	22.0661	22.4682	28.9673	28.3783	29.4844	0.401444	3.29e-16	2.08e-14	13.6819
Il33	ENSMUSG00000024810	30.8554	31.0673	27.5431	19.5338	20.1314	19.737	-0.589733	3.4e-16	2.13e-14	13.6716
Pdgfb	ENSMUSG00000000489	6.88665	6.81469	7.08252	4.01521	3.80393	3.42591	-0.88363	3.59e-16	2.24e-14	13.6498
Fcgr1	ENSMUSG00000015947	6.15141	5.89907	6.14054	2.91746	2.52164	2.01272	-1.28081	3.57e-16	2.24e-14	13.6498
Coro1a	ENSMUSG00000030707	17.7626	18.8621	17.8025	11.9887	10.7336	9.771	-0.741828	3.62e-16	2.25e-14	13.6478
Clec4n	ENSMUSG00000023349	12.743	12.3349	11.697	4.19197	5.65599	5.86304	-1.22923	3.75e-16	2.32e-14	13.6345
Pgm2	ENSMUSG00000025791	27.1049	31.92	28.3666	19.1114	19.1827	18.6598	-0.617433	4.16e-16	2.56e-14	13.5918
Dtx4	ENSMUSG00000039982	2.79224	3.05678	2.56009	1.11931	1.30353	1.1948	-1.21449	4.59e-16	2.81e-14	13.5513
Col18a1	ENSMUSG00000001435	111.685	100.809	101.111	71.3528	75.7934	80.3786	-0.463022	4.68e-16	2.86e-14	13.5436
Aatk	ENSMUSG00000025375	2.95817	2.15573	3.28131	0.817509	1.30557	0.878483	-1.47935	5.54e-16	3.36e-14	13.4737
Pygl	ENSMUSG00000021069	2.85619	4.1745	4.08145	1.77742	1.62123	1.5202	-1.17598	5.57e-16	3.37e-14	13.4724
Kcnj15	ENSMUSG00000062609	7.36926	6.62332	6.11151	3.95389	3.85385	3.88995	-0.779683	6.02e-16	3.63e-14	13.4401
Il4ra	ENSMUSG00000030748	32.1552	30.0103	29.1443	21.9689	22.4588	21.7748	-0.463087	7.96e-16	4.78e-14	13.3206
Pcdh10	ENSMUSG00000049100	0.786823	0.83019	0.794523	1.49234	1.48992	1.6022	0.925526	9.5e-16	5.68e-14	13.2457
Ddit4	ENSMUSG00000020108	51.5205	48.6847	44.5359	30.0986	33.4261	30.7158	-0.617253	1.01e-15	5.98e-14	13.2233
Ccnd2	ENSMUSG00000000184	56.8094	54.1048	52.4798	69.1767	71.5624	71.3861	0.376755	1.08e-15	6.39e-14	13.1945
Lepr	ENSMUSG00000057722	1.40904	1.45453	1.33974	2.874	2.67855	3.03345	1.02976	1.24e-15	7.31e-14	13.1361
Klhdc8a	ENSMUSG00000042115	7.92923	7.60549	7.51475	12.0221	11.6842	12.5853	0.65459	1.32e-15	7.75e-14	13.1107
Tnfrsf19	ENSMUSG00000060548	4.26492	4.14765	2.71436	6.86242	8.98119	8.57099	1.13735	1.44e-15	8.41e-14	13.0752
Atp6v0c	ENSMUSG00000024121	9.17637	10.131	11.3452	5.11452	6.13469	4.88512	-0.924095	1.47e-15	8.58e-14	13.0665
Il21r	ENSMUSG00000030745	2.66178	3.00421	2.76971	0.647093	1.11626	0.630672	-1.80394	1.78e-15	1.03e-13	12.9872
Ptx3	ENSMUSG00000027832	137.364	135.693	136.618	182.164	169.939	178.146	0.372079	1.82e-15	1.05e-13	12.9788
Col14a1	ENSMUSG00000022371	85.5951	76.9224	76.4322	47.454	60.503	48.8783	-0.607002	1.9e-15	1.09e-13	12.9626
Vav1	ENSMUSG00000034116	7.67703	7.63079	7.79786	4.16396	4.58471	3.65416	-0.893147	2.15e-15	1.23e-13	12.9101
Fmnl1	ENSMUSG00000055805	8.30651	7.38827	7.81873	4.62748	4.85443	4.14343	-0.783727	2.36e-15	1.35e-13	12.8697
Inpp5d	ENSMUSG00000026288	6.30745	5.43002	5.86805	2.73731	3.76262	3.06491	-0.877873	2.56e-15	1.46e-13	12.8356
Rgs5	ENSMUSG00000026678	2.10951	2.24364	1.58675	0.407129	0.650896	0.619248	-1.82385	3.79e-15	2.15e-13	12.6676
Aldh1a3	ENSMUSG00000015134	9.01301	8.76716	8.18177	5.29796	5.14744	5.31888	-0.719271	4.32e-15	2.44e-13	12.6126
Ifitm10	ENSMUSG00000045777	5.39953	4.98439	5.61865	2.60084	3.05992	2.80156	-0.918653	4.85e-15	2.73e-13	12.5638
H1f0	ENSMUSG00000096210	82.9431	80.4523	73.4129	57.4216	56.9328	54.5037	-0.486749	4.98e-15	2.78e-13	12.556
Cyth4	ENSMUSG00000018008	7.02192	6.60442	7.26423	4.23251	4.5525	3.4659	-0.766385	4.97e-15	2.78e-13	12.556
Fyb	ENSMUSG00000022148	5.29051	5.54442	5.95848	3.0381	3.36731	2.94807	-0.843096	5.87e-15	3.27e-13	12.4855
Egr1	ENSMUSG00000038418	31.4692	33.1196	38.5768	49.2186	52.7184	49.0093	0.548424	6.62e-15	3.67e-13	12.4353
Mthfd1l	ENSMUSG00000040675	11.7897	13.9914	13.4397	8.32381	7.58263	8.52182	-0.685384	9.08e-15	5.02e-13	12.2993
Ptpn6	ENSMUSG00000004266	14.6271	13.1883	14.6163	8.83683	8.58228	7.332	-0.774559	9.21e-15	5.06e-13	12.2958
Malrd1	ENSMUSG00000075520	0.262623	0.261537	0.211293	0.994794	0.871324	1.00449	1.96855	9.22e-15	5.06e-13	12.2958
Bmp6	ENSMUSG00000039004	17.8858	15.6506	15.1252	9.90175	10.923	9.29153	-0.689113	1.06e-14	5.78e-13	12.2381
Cask	ENSMUSG00000031012	9.98708	10.289	10.1555	14.0685	13.4407	14.9723	0.480176	1.44e-14	7.82e-13	12.1068
Plekho1	ENSMUSG00000015745	26.7804	28.1265	27.0274	18.263	18.6617	16.4079	-0.617177	1.55e-14	8.38e-13	12.0768
Cybb	ENSMUSG00000015340	8.27538	8.5232	8.71013	5.27089	5.79011	4.981	-0.667125	1.59e-14	8.61e-13	12.065
Robo1	ENSMUSG00000022883	5.70098	5.82815	5.0845	7.53766	8.07878	8.33992	0.528506	1.7e-14	9.14e-13	12.0391
Wscd2	ENSMUSG00000063430	0.882372	0.794119	0.764526	1.44206	1.57152	1.59779	0.919315	1.73e-14	9.26e-13	12.0334
Mroh1	ENSMUSG00000022558	7.48019	6.48867	7.94204	4.58361	4.95119	5.03011	-0.589969	1.75e-14	9.36e-13	12.0287
Ogn	ENSMUSG00000021390	163.617	178.392	145.494	239.036	232.075	218.855	0.501491	1.83e-14	9.75e-13	12.011
Txnip	ENSMUSG00000038393	22.6648	22.3316	25.3009	34.6773	34.9213	32.3165	0.535488	1.99e-14	1.06e-12	11.9747
Ltbp1	ENSMUSG00000001870	15.7358	15.2509	16.0482	19.9371	21.3148	21.5693	0.417105	2.57e-14	1.36e-12	11.8665
Arap1	ENSMUSG00000032812	21.2544	20.6689	22.0371	15.1495	16.5526	15.1426	-0.448837	2.62e-14	1.37e-12	11.8633
Adcy5	ENSMUSG00000022840	4.33839	4.906	4.29379	7.30413	6.74051	7.54534	0.67255	2.6e-14	1.37e-12	11.8633
Adcy7	ENSMUSG00000031659	9.5208	9.47783	9.88174	5.92862	6.83625	6.32495	-0.596927	3.13e-14	1.64e-12	11.7852
Prss12	ENSMUSG00000027978	8.48997	8.68126	8.75443	4.5754	4.81953	4.58081	-0.890817	3.33e-14	1.73e-12	11.762
Pf4	ENSMUSG00000029373	11.2423	12.9614	15.731	4.85649	4.23427	4.48595	-1.5603	3.7e-14	1.92e-12	11.7167
H2-T23	ENSMUSG00000067212	18.2964	18.7061	19.7119	11.8085	11.0713	13.2065	-0.655809	3.88e-14	2e-12	11.699
Pcdh20	ENSMUSG00000050505	1.9956	2.39196	1.89238	0.892596	0.803892	0.697985	-1.38546	4.01e-14	2.06e-12	11.6861
Stab1	ENSMUSG00000042286	63.0137	56.6659	63.2551	24.1309	32.82	25.1274	-1.15612	4.47e-14	2.29e-12	11.6402
Ptpn13	ENSMUSG00000034573	5.51863	5.10535	5.24678	7.20856	8.37131	7.71588	0.554494	4.62e-14	2.36e-12	11.6271
Impad1	ENSMUSG00000066324	21.3743	21.6852	19.4743	28.5468	28.3544	27.8287	0.439094	4.67e-14	2.38e-12	11.6234
Fbn1	ENSMUSG00000027204	91.1728	83.0428	90.6318	55.5857	69.5959	59.7773	-0.517831	4.95e-14	2.51e-12	11.6003
Plxdc2	ENSMUSG00000026748	34.8476	35.183	32.7146	44.7582	43.7361	47.6528	0.405968	5.8e-14	2.94e-12	11.5317
Tgm2	ENSMUSG00000037820	7.7423	7.26615	7.0237	4.43987	4.52555	4.17243	-0.743138	6.25e-14	3.16e-12	11.5003
Trem2	ENSMUSG00000023992	10.3178	10.4189	11.5906	6.46258	7.35	6.76946	-0.651552	8.36e-14	4.2e-12	11.3768
Lum	ENSMUSG00000036446	361.778	382.642	310.463	489.981	493.431	479.436	0.47188	8.67e-14	4.35e-12	11.3615
Itga8	ENSMUSG00000026768	1.78964	1.63798	1.53937	3.17728	2.88768	3.2598	0.909608	9.02e-14	4.51e-12	11.3458
Cfp	ENSMUSG00000001128	18.9727	18.2105	18.6435	10.6037	11.9584	10.1781	-0.766838	9.51e-14	4.74e-12	11.3242
Hcls1	ENSMUSG00000022831	12.3208	13.3238	15.5619	8.24122	7.84968	6.78424	-0.848066	1.07e-13	5.28e-12	11.2774
Mindy2	ENSMUSG00000042444	4.02232	4.70674	3.92894	2.08812	2.68154	1.85956	-0.928169	1.06e-13	5.28e-12	11.2774
Psap	ENSMUSG00000004207	735.872	719.493	712.502	581.558	599.559	575.82	-0.303124	1.23e-13	6.08e-12	11.2161
Gltp	ENSMUSG00000011884	44.3506	42.7026	44.0089	31.1997	29.828	31.0697	-0.509514	1.27e-13	6.21e-12	11.2069
Abcb1a	ENSMUSG00000040584	3.60411	3.28397	3.16087	1.58828	1.49989	1.85808	-1.02656	1.3e-13	6.33e-12	11.1986
Pik3cg	ENSMUSG00000020573	2.64208	3.20051	2.91744	1.35948	1.74471	1.29374	-0.989852	1.3e-13	6.33e-12	11.1986
Sfrp2	ENSMUSG00000027996	385.021	337.322	308.367	467.528	501.943	477.581	0.489728	1.36e-13	6.63e-12	11.1785
Eef1a1	ENSMUSG00000037742	2096.55	2226.37	2299.6	1784.11	1721.85	1636.58	-0.364892	1.37e-13	6.64e-12	11.1778
Gnas	ENSMUSG00000027523	22.8207	22.5902	21.6918	16.5636	17.8323	16.2135	-0.406092	1.5e-13	7.23e-12	11.1409
Bsg	ENSMUSG00000023175	455.463	500.98	469.095	380.43	365.593	365.88	-0.358467	1.74e-13	8.36e-12	11.0778
Ncf2	ENSMUSG00000026480	3.31264	3.18718	3.33616	1.89986	1.99993	1.58959	-0.836812	1.9e-13	9.11e-12	11.0405
Gm2115	ENSMUSG00000097789	5.6538	6.06764	6.35552	9.57502	8.35695	9.87383	0.618742	1.99e-13	9.53e-12	11.0209
Col9a2	ENSMUSG00000028626	24.8617	22.7235	21.7118	32.7283	32.8244	32.3573	0.500057	2.07e-13	9.84e-12	11.007
Hpgds	ENSMUSG00000029919	4.3356	3.98949	4.29138	2.11765	2.64628	2.04158	-0.886232	2.07e-13	9.84e-12	11.007
Crlf1	ENSMUSG00000007888	65.242	61.4242	63.9679	90.6721	83.7936	84.4881	0.442138	2.4e-13	1.13e-11	10.9469
Myo1f	ENSMUSG00000024300	10.5127	10.715	11.6564	6.48431	7.53168	5.4484	-0.753328	2.53e-13	1.2e-11	10.9208
Amot	ENSMUSG00000041688	8.93399	8.21163	8.41584	11.3534	12.2143	12.4254	0.493812	2.73e-13	1.28e-11	10.8928
Arhgap36	ENSMUSG00000036198	0.216916	0.234147	0.221953	1.53531	0.919861	1.54073	2.56518	2.73e-13	1.28e-11	10.8928
Rpl4	ENSMUSG00000032399	425.032	454.561	428.36	354.115	343.752	336.425	-0.338559	2.85e-13	1.33e-11	10.8761
H2-D1	ENSMUSG00000073411	177.932	171.902	169.326	120.235	119.305	140.485	-0.450661	3.21e-13	1.5e-11	10.8239
Kcnab2	ENSMUSG00000028931	7.57278	6.62487	7.06144	4.28656	4.57217	4.34883	-0.685479	3.23e-13	1.5e-11	10.8239
Smtnl2	ENSMUSG00000045667	0.508729	1.27379	0.982712	0.0393356	0.110802	0.0157001	-3.99778	3.86e-13	1.79e-11	10.7471
Acss1	ENSMUSG00000027452	1.89445	2.00513	1.83939	0.642237	0.728184	0.565876	-1.55996	4.33e-13	2e-11	10.699
Cd180	ENSMUSG00000021624	5.25376	4.83203	5.11505	2.93985	2.87494	2.45747	-0.873733	6.15e-13	2.83e-11	10.5482
Ehd3	ENSMUSG00000024065	7.61621	8.25688	7.99622	11.6626	11.3731	11.0147	0.51261	6.27e-13	2.87e-11	10.5421
Litaf	ENSMUSG00000022500	17.8908	18.187	18.5923	13.8152	12.4525	12.8016	-0.484967	6.45e-13	2.95e-11	10.5302
Adamts15	ENSMUSG00000033453	1.81223	1.77265	1.92335	0.810929	1.03789	0.953663	-0.975048	6.72e-13	3.06e-11	10.5143
Prss23	ENSMUSG00000039405	34.9738	34.3626	30.6129	50.8982	43.8633	46.5556	0.500309	6.97e-13	3.17e-11	10.4989
Rps4x	ENSMUSG00000031320	351.559	368.765	362.28	297.217	280.31	280.163	-0.335951	7.47e-13	3.38e-11	10.4711
Galnt6	ENSMUSG00000037280	3.12619	3.80746	3.37135	1.31806	1.71079	1.46993	-1.19382	8.08e-13	3.65e-11	10.4377
H2-K1	ENSMUSG00000061232	140.32	145.501	149.775	107.313	103.769	118.069	-0.405074	8.9e-13	4.01e-11	10.3969
Ccr1	ENSMUSG00000025804	1.28954	1.37602	1.3401	0.300166	0.182367	0.126853	-2.69872	9.87e-13	4.43e-11	10.3536
Rftn1	ENSMUSG00000039316	15.9942	14.4529	13.9187	9.81778	10.4072	9.6812	-0.566992	1.01e-12	4.5e-11	10.3468
Col4a1	ENSMUSG00000031502	354.463	321.408	296.329	218.504	249.532	240.859	-0.455624	1.08e-12	4.8e-11	10.3188
Atf5	ENSMUSG00000038539	71.9187	61.6537	62.8385	47.0601	44.2813	47.6041	-0.499303	1.13e-12	5.03e-11	10.2984
Runx1	ENSMUSG00000022952	7.03977	6.75007	6.77214	4.80459	5.03464	4.92615	-0.477289	1.18e-12	5.22e-11	10.2823
Ptprd	ENSMUSG00000028399	6.97585	6.70613	6.21328	8.39249	9.72614	9.5321	0.475325	1.22e-12	5.39e-11	10.2684
Selenop	ENSMUSG00000064373	44.7701	48.9102	46.5713	29.992	36.3084	30.5169	-0.533645	1.29e-12	5.69e-11	10.2449
Cited2	ENSMUSG00000039910	40.7499	38.3609	39.6918	56.1091	50.5616	58.7013	0.476287	1.3e-12	5.7e-11	10.2441
Fnip2	ENSMUSG00000061175	5.18	5.15878	5.22564	3.13384	3.44229	3.53044	-0.624185	1.41e-12	6.17e-11	10.2097
Crct1	ENSMUSG00000027913	2.09014	3.03415	2.27694	7.5159	8.3024	9.22637	1.75625	1.42e-12	6.2e-11	10.2076
Snx2	ENSMUSG00000034484	71.6295	79.7965	74.1903	53.7492	57.654	55.0458	-0.438595	1.46e-12	6.36e-11	10.1965
L1cam	ENSMUSG00000031391	2.7504	2.52941	3.50093	1.38893	1.61098	1.20656	-1.05902	1.55e-12	6.73e-11	10.172
Megf10	ENSMUSG00000024593	5.20679	4.51812	4.74071	2.74154	2.95755	3.18182	-0.705089	1.79e-12	7.75e-11	10.1107
Steap4	ENSMUSG00000012428	16.1749	15.6395	14.3647	8.68841	10.8674	8.94166	-0.693296	1.82e-12	7.84e-11	10.1057
Dpt	ENSMUSG00000026574	8.90671	10.7483	9.44171	17.5541	16.7548	15.7035	0.782206	1.95e-12	8.38e-11	10.0768
Col8a2	ENSMUSG00000056174	178.546	172.694	142.379	220.546	230.434	239.623	0.484615	2.28e-12	9.79e-11	10.0092
Snx8	ENSMUSG00000029560	27.7832	28.3002	26.2343	19.1096	20.0752	20.1071	-0.473097	2.29e-12	9.81e-11	10.0083
Hk1	ENSMUSG00000037012	20.6332	21.0925	22.0651	16.2459	16.1569	16.5886	-0.381536	2.46e-12	1.05e-10	9.97881
Man2b1	ENSMUSG00000005142	26.6707	25.7291	25.3719	19.1524	20.7979	18.2613	-0.416778	2.52e-12	1.07e-10	9.97062
Hal	ENSMUSG00000020017	1.13157	1.28955	1.41967	0.522845	0.26239	0.259056	-1.87412	2.54e-12	1.08e-10	9.96658
Slc2a1	ENSMUSG00000028645	18.1537	28.6501	26.9497	9.14546	9.29712	9.03733	-1.42454	2.72e-12	1.15e-10	9.9393
Pabpc1	ENSMUSG00000022283	118.232	114.739	118.205	97.596	93.4473	92.3806	-0.309142	2.82e-12	1.19e-10	9.92445
Pam	ENSMUSG00000026335	30.3268	30.3423	27.188	37.8571	38.6936	37.2007	0.373149	3.53e-12	1.49e-10	9.82681
Cspg4	ENSMUSG00000032911	10.784	8.91584	11.1054	6.42724	7.4599	6.71198	-0.580275	3.68e-12	1.54e-10	9.81248
Cnn1	ENSMUSG00000001349	28.9793	29.9795	31.308	45.9447	40.599	39.9962	0.487187	3.75e-12	1.57e-10	9.8041
Alkbh5	ENSMUSG00000042650	24.7131	25.26	23.4071	17.2532	19.0711	18.1578	-0.428998	3.88e-12	1.62e-10	9.79048
Tril	ENSMUSG00000043496	2.32034	2.04125	2.10602	3.65626	4.10739	3.99827	0.864133	4.13e-12	1.72e-10	9.76447
Ahcyl1	ENSMUSG00000027893	27.6453	29.0553	28.0694	36.8397	35.763	35.4988	0.350841	4.23e-12	1.75e-10	9.75696
Nop53	ENSMUSG00000041560	28.2222	28.4426	24.8075	18.0089	18.8262	20.287	-0.512553	4.27e-12	1.76e-10	9.75449
Efnb2	ENSMUSG00000001300	12.041	12.4875	11.672	16.0172	15.9711	16.9596	0.434916	4.56e-12	1.88e-10	9.72584
Loxl3	ENSMUSG00000000693	45.2641	44.0387	46.6521	57.5419	56.6716	58.5165	0.344947	4.81e-12	1.97e-10	9.70553
Cd53	ENSMUSG00000040747	11.7966	13.3043	11.8777	7.17879	6.79443	6.56722	-0.846833	5.14e-12	2.1e-10	9.67778
Map2k1	ENSMUSG00000004936	31.0915	33.7162	33.4195	24.7085	24.3911	22.9798	-0.446097	5.27e-12	2.15e-10	9.66756
Arg1	ENSMUSG00000019987	2.10088	3.59522	2.4069	0	0	0.0268832	-8.3353	5.37e-12	2.18e-10	9.66154
Pfkp	ENSMUSG00000021196	5.54169	6.71049	6.95502	4.49789	4.10763	4.16111	-0.590203	5.48e-12	2.22e-10	9.65365
Col4a2	ENSMUSG00000031503	289.301	254.476	237.425	170.085	197.586	194.03	-0.47584	5.51e-12	2.23e-10	9.6517
Rab31	ENSMUSG00000056515	39.7915	39.186	37.7485	30.4224	29.6736	28.275	-0.400419	5.88e-12	2.37e-10	9.62525
Itgav	ENSMUSG00000027087	22.596	22.4509	19.9604	27.0408	31.2128	30.4998	0.449549	6.82e-12	2.74e-10	9.56225
Gas7	ENSMUSG00000033066	4.96741	4.78829	4.87869	3.59441	3.14306	3.07348	-0.575674	7.4e-12	2.96e-10	9.52871
Prelid2	ENSMUSG00000056671	7.49009	10.1049	7.99678	3.04	2.33542	1.82004	-1.82098	8.19e-12	3.27e-10	9.48545
Rpl30	ENSMUSG00000058600	21.0562	21.3427	23.681	15.4041	15.7233	14.1211	-0.545691	8.39e-12	3.34e-10	9.47625
Nog	ENSMUSG00000048616	4.98419	5.10381	4.47965	9.8568	8.75625	9.96497	0.972595	9.14e-12	3.63e-10	9.44009
Ptprq	ENSMUSG00000035916	0.1903	0.234996	0.284776	0.780444	0.764112	0.84664	1.74108	1.15e-11	4.56e-10	9.34104
Ctsd	ENSMUSG00000007891	607.244	595.588	577.227	487.218	492.014	459.932	-0.306498	1.24e-11	4.91e-10	9.30892
Slc11a1	ENSMUSG00000026177	17.9336	17.2382	18.2524	11.6245	13.1079	9.82906	-0.625213	1.32e-11	5.21e-10	9.28316
P2ry6	ENSMUSG00000048779	12.1006	10.3399	11.5559	7.10389	6.86541	4.99996	-0.836404	1.42e-11	5.6e-10	9.25181
Syt5	ENSMUSG00000004961	2.25452	3.58998	2.23324	0.840703	0.789376	0.47816	-1.92341	1.59e-11	6.23e-10	9.20551
Tgfbi	ENSMUSG00000035493	83.6028	84.017	87.0724	66.3641	66.6094	69.8546	-0.329081	1.76e-11	6.88e-10	9.16241
Nxph4	ENSMUSG00000040258	3.44198	3.22	3.42819	1.01537	0.869256	1.14428	-1.74437	1.86e-11	7.27e-10	9.13847
Slc38a1	ENSMUSG00000023169	4.74914	4.12994	4.27591	2.84993	3.25363	2.94336	-0.538546	1.93e-11	7.5e-10	9.12494
Sparcl1	ENSMUSG00000029309	5.69464	4.74555	5.57454	2.00973	2.36678	3.09982	-1.10669	1.96e-11	7.61e-10	9.11862
Pik3r5	ENSMUSG00000020901	4.6283	4.6762	4.67722	2.86611	2.86885	2.74118	-0.721041	1.97e-11	7.61e-10	9.11862
Hapln1	ENSMUSG00000021613	2.67906	2.63295	2.4283	4.53434	4.05856	4.43485	0.751803	2.19e-11	8.45e-10	9.07314
Eln	ENSMUSG00000029675	363.648	272.182	249.576	120.632	137.934	118.305	-1.23224	2.49e-11	9.58e-10	9.01863
Lamc1	ENSMUSG00000026478	73.575	66.0218	67.7767	46.1093	56.0752	50.5624	-0.440856	2.51e-11	9.63e-10	9.01637
Mest	ENSMUSG00000051855	70.6404	64.6091	54.3492	86.3748	92.8166	88.2116	0.496752	2.52e-11	9.63e-10	9.01637
Prag1	ENSMUSG00000050271	5.90077	5.33677	5.41454	3.70243	3.97022	3.67256	-0.551783	2.52e-11	9.63e-10	9.01637
Msx2	ENSMUSG00000021469	11.037	11.2535	10.6809	18.2147	15.0687	16.312	0.589169	2.54e-11	9.66e-10	9.01502
Vcam1	ENSMUSG00000027962	14.557	14.4971	14.0229	18.6835	18.12	18.509	0.360888	2.73e-11	1.03e-09	8.98716
Ulbp1	ENSMUSG00000079685	4.1246	4.0412	3.89472	6.28433	6.02635	5.84176	0.591415	2.73e-11	1.03e-09	8.98716
Spon2	ENSMUSG00000037379	6.68253	6.59585	7.34309	11.661	10.7738	10.528	0.675877	2.81e-11	1.06e-09	8.97469
Anp32a	ENSMUSG00000032249	35.2483	35.4882	34.8353	26.4329	26.7773	27.148	-0.393876	3.46e-11	1.3e-09	8.88606
Tmed5	ENSMUSG00000063406	3.95746	3.81337	3.64194	5.86884	5.84654	5.36008	0.583742	3.67e-11	1.38e-09	8.86012
Phgdh	ENSMUSG00000053398	49.9184	48.9545	50.4724	38.5526	37.5592	38.4769	-0.382562	4.04e-11	1.51e-09	8.82102
Ttyh3	ENSMUSG00000036565	69.0332	58.3146	59.2118	43.7647	47.8355	46.6922	-0.431615	4.25e-11	1.59e-09	8.7986
Zic3	ENSMUSG00000067860	1.009	1.1166	1.20712	2.44771	2.45014	2.34987	1.11817	4.3e-11	1.6e-09	8.79588
Prex1	ENSMUSG00000039621	3.46409	3.3031	3.62417	1.759	2.37447	2.12372	-0.731616	4.62e-11	1.72e-09	8.76447
Pomk	ENSMUSG00000037251	15.9572	15.0611	16.2872	11.2559	11.1277	10.8253	-0.510145	4.9e-11	1.82e-09	8.73993
Coro1b	ENSMUSG00000024835	93.6373	94.9151	97.6536	77.4579	73.5209	75.501	-0.338022	5.1e-11	1.89e-09	8.72354
Wdfy4	ENSMUSG00000051506	1.67698	1.79657	1.98334	0.971803	1.08161	0.925229	-0.872116	5.12e-11	1.89e-09	8.72354
Mknk2	ENSMUSG00000020190	33.7478	31.7223	32.0074	25.1009	25.0407	24.2076	-0.389912	5.6e-11	2.06e-09	8.68613
Kcns1	ENSMUSG00000040164	12.271	9.6878	8.60933	5.18294	6.18271	5.05757	-0.891371	6.12e-11	2.25e-09	8.64782
Plp1	ENSMUSG00000031425	1.42937	1.73161	1.61579	0.68486	0.693814	0.528715	-1.31787	6.32e-11	2.32e-09	8.63451
Adamts16	ENSMUSG00000049538	1.91221	1.51548	1.7633	0.848819	0.790126	0.762278	-1.11012	6.82e-11	2.49e-09	8.6038
Gusb	ENSMUSG00000025534	52.3883	51.4519	51.3693	40.673	42.4755	40.4046	-0.328595	7e-11	2.55e-09	8.59346
Plekhb1	ENSMUSG00000030701	1.64498	1.66833	1.5593	0.579299	0.556581	0.46781	-1.59659	7.03e-11	2.56e-09	8.59176
Errfi1	ENSMUSG00000028967	14.3901	15.4449	15.2491	23.0558	20.4943	20.1325	0.498397	7.23e-11	2.62e-09	8.5817
Frmd4b	ENSMUSG00000030064	1.0896	1.18362	1.11158	0.573596	0.663369	0.531867	-0.931683	7.32e-11	2.65e-09	8.57675
Nav1	ENSMUSG00000009418	6.64746	6.45639	6.24779	4.20631	5.13028	4.42391	-0.490566	7.43e-11	2.68e-09	8.57187
Sipa1l1	ENSMUSG00000042700	13.9296	14.2406	14.082	10.2497	11.3514	11.0521	-0.371869	7.85e-11	2.83e-09	8.54821
Fzd5	ENSMUSG00000045005	9.5839	8.64919	8.96282	12.1528	12.9255	12.1437	0.4539	8.3e-11	2.98e-09	8.52578
Bnip3l	ENSMUSG00000022051	17.07	21.5182	17.6101	12.3143	13.096	12.184	-0.579281	9.03e-11	3.23e-09	8.4908
Scarf2	ENSMUSG00000012017	91.9207	83.0574	81.4632	106.715	109.314	119.183	0.386445	9.25e-11	3.31e-09	8.48017
Pafah1b3	ENSMUSG00000005447	10.1052	12.9257	11.2391	6.62367	6.73198	6.36766	-0.796556	9.48e-11	3.38e-09	8.47108
Agtr1a	ENSMUSG00000049115	4.20025	4.6194	4.3266	7.61279	7.24917	7.73959	0.780615	9.5e-11	3.38e-09	8.47108
Pdia3	ENSMUSG00000027248	271.901	282.775	270.542	339.667	333.428	326.841	0.277153	9.7e-11	3.44e-09	8.46344
Eif4ebp1	ENSMUSG00000031490	34.0519	36.3059	35.549	26.8104	23.0989	25.6657	-0.487989	1.01e-10	3.57e-09	8.44733
Slc27a1	ENSMUSG00000031808	9.02949	8.72171	9.75965	6.13806	6.6246	6.23081	-0.534586	1.07e-10	3.76e-09	8.42481
Mvb12b	ENSMUSG00000038740	8.45689	7.86872	8.10031	5.86573	6.0933	5.74221	-0.463366	1.07e-10	3.76e-09	8.42481
Slc3a2	ENSMUSG00000010095	38.8691	39.1618	40.1946	31.0138	30.0653	30.8729	-0.363099	1.12e-10	3.94e-09	8.4045
Atp6v1b2	ENSMUSG00000006273	24.1349	25.2359	23.9473	19.0375	19.0882	18.2341	-0.378759	1.28e-10	4.5e-09	8.34679
Otor	ENSMUSG00000027416	3.06765	3.43252	2.2503	8.38089	7.02785	8.52048	1.45567	1.29e-10	4.52e-09	8.34486
Cpt1a	ENSMUSG00000024900	20.616	19.2244	20.7814	14.3086	15.2154	15.1829	-0.439757	1.33e-10	4.65e-09	8.33255
Cavin2	ENSMUSG00000045954	20.6842	20.0319	22.3379	31.0283	27.1506	29.7028	0.477674	1.36e-10	4.72e-09	8.32606
Col26a1	ENSMUSG00000004415	4.40545	4.05602	3.30267	5.76939	6.20417	6.46136	0.650145	1.36e-10	4.73e-09	8.32514
Cd36	ENSMUSG00000002944	3.81609	4.09061	3.93927	7.56597	7.56195	5.72264	0.818873	1.59e-10	5.52e-09	8.25806
Ncf1	ENSMUSG00000015950	8.72677	8.60131	9.043	4.95712	6.1675	5.34696	-0.677583	1.71e-10	5.92e-09	8.22768
D630003M21Rik	ENSMUSG00000037813	8.71222	8.92458	8.50755	11.741	12.064	12.5448	0.475103	1.97e-10	6.8e-09	8.16749
Cfh	ENSMUSG00000026365	10.5953	10.6891	9.59542	13.7899	13.6987	13.4753	0.408829	2.01e-10	6.92e-09	8.15989
Fbln1	ENSMUSG00000006369	95.1504	81.3974	74.8349	59.0001	62.7636	61.6647	-0.454264	2.24e-10	7.69e-09	8.11407
Arl4c	ENSMUSG00000049866	8.07593	8.56633	8.02748	5.85652	5.72132	5.14764	-0.558346	2.25e-10	7.69e-09	8.11407
F3	ENSMUSG00000028128	21.5951	24.0907	24.7141	33.9285	30.872	33.1833	0.475303	2.26e-10	7.7e-09	8.11351
Slc22a17	ENSMUSG00000022199	8.94716	8.91396	10.3486	13.8759	12.748	14.7585	0.54989	2.26e-10	7.7e-09	8.11351
Atp5e	ENSMUSG00000016252	23.21	25.7882	26.4847	38.8552	34.049	35.7465	0.524104	2.28e-10	7.75e-09	8.1107
Arhgap25	ENSMUSG00000030047	1.28738	1.78244	1.79807	0.665604	0.540226	0.540332	-1.48014	2.55e-10	8.64e-09	8.06349
Rgs4	ENSMUSG00000038530	6.90959	7.67058	6.86263	11.0119	10.5367	11.4262	0.620129	2.6e-10	8.81e-09	8.05502
Inhbb	ENSMUSG00000037035	6.78818	6.99045	6.5357	10.4511	9.28319	12.4437	0.661255	2.62e-10	8.84e-09	8.05355
Zc2hc1a	ENSMUSG00000043542	11.1138	11.4626	10.8495	16.1558	14.9954	16.0667	0.498053	2.71e-10	9.11e-09	8.04048
Sh3bp5	ENSMUSG00000021892	18.1935	18.1403	19.1965	13.6252	12.911	13.3143	-0.479547	2.76e-10	9.29e-09	8.03198
Dpysl3	ENSMUSG00000024501	67.3509	64.7802	67.7796	53.0718	55.9266	53.3087	-0.300461	2.82e-10	9.44e-09	8.02503
Tlr13	ENSMUSG00000033777	6.56501	8.43696	8.33573	4.59076	5.13984	4.25839	-0.737232	2.95e-10	9.85e-09	8.00656
Cd33	ENSMUSG00000004609	2.54157	2.51509	2.63816	1.31314	1.68023	1.24863	-0.854328	3.13e-10	1.05e-08	7.97881
Rpl18	ENSMUSG00000059070	110.226	106.815	112.836	91.519	83.4106	89.1993	-0.320981	3.23e-10	1.08e-08	7.96658
Lrrc25	ENSMUSG00000049988	8.56656	8.95691	7.77362	4.53852	4.74516	2.76126	-1.06039	3.3e-10	1.1e-08	7.95861
Ttyh1	ENSMUSG00000030428	1.36912	1.46499	1.4135	0.666539	0.655297	0.431918	-1.26557	4.1e-10	1.36e-08	7.86646
Pmp22	ENSMUSG00000018217	84.4596	85.3418	85.5988	68.9978	68.7558	67.5036	-0.315177	4.32e-10	1.42e-08	7.84771
Arrdc4	ENSMUSG00000042659	2.33191	2.98802	2.00917	4.65665	4.6398	4.4933	0.915027	4.29e-10	1.42e-08	7.84771
Ms4a6d	ENSMUSG00000024679	15.0684	16.0357	16.9858	9.22592	11.072	8.31982	-0.74526	4.48e-10	1.47e-08	7.83268
Nrep	ENSMUSG00000042834	35.208	34.6799	29.5729	22.9507	24.8389	21.9991	-0.508818	4.52e-10	1.48e-08	7.82974
Ptprc	ENSMUSG00000026395	1.17824	1.32679	1.42786	0.778475	0.838666	0.650864	-0.791156	4.62e-10	1.51e-08	7.82102
Aoah	ENSMUSG00000021322	1.9461	1.53218	2.01839	0.666957	0.903685	0.869374	-1.17346	4.96e-10	1.62e-08	7.79048
Glul	ENSMUSG00000026473	29.1338	26.9978	28.1339	35.7664	37.0174	36.4458	0.374654	5.2e-10	1.7e-08	7.76955
Tmem30a	ENSMUSG00000032328	19.2398	19.3326	17.2477	25.4805	23.617	24.5694	0.400929	5.24e-10	1.71e-08	7.767
Stom	ENSMUSG00000026880	24.8764	25.501	26.4896	19.2337	19.1061	18.4751	-0.436051	5.31e-10	1.72e-08	7.76447
Arrb1	ENSMUSG00000018909	5.48604	5.44284	6.04298	3.84508	4.21975	4.03057	-0.489258	5.46e-10	1.77e-08	7.75203
Arc	ENSMUSG00000022602	1.96063	2.35824	2.40619	5.02345	4.07147	4.31046	0.992253	5.74e-10	1.86e-08	7.73049
Crabp2	ENSMUSG00000004885	20.294	17.4099	17.3025	10.3676	12.0439	10.0128	-0.757976	5.78e-10	1.87e-08	7.72816
Chst7	ENSMUSG00000037347	6.44312	5.76131	5.7438	9.81842	9.77255	10.1817	0.731183	5.91e-10	1.9e-08	7.72125
Rpl3	ENSMUSG00000060036	127.954	140.794	147.705	112.915	107.087	102.21	-0.370177	6.03e-10	1.94e-08	7.7122
Pi16	ENSMUSG00000024011	2.0044	1.86174	1.69019	0.639857	0.859958	0.630957	-1.37384	6.16e-10	1.97e-08	7.70553
D17Wsu92e	ENSMUSG00000056692	27.8124	28.1297	25.7792	20.4931	21.7205	20.8225	-0.373706	6.33e-10	2.02e-08	7.69465
Was	ENSMUSG00000031165	6.71276	5.51728	6.07903	2.85719	3.47179	3.16962	-0.944901	6.34e-10	2.02e-08	7.69465
Prelid1	ENSMUSG00000021486	102.92	101.689	94.9474	82.336	77.3781	78.1546	-0.332248	6.84e-10	2.18e-08	7.66154
C5ar1	ENSMUSG00000049130	24.2323	20.3423	21.9555	15.3374	15.6255	11.8626	-0.63184	6.92e-10	2.2e-08	7.65758
Ibsp	ENSMUSG00000029306	5.68616	4.6997	6.01236	8.68367	9.90231	11.2956	0.862049	6.96e-10	2.21e-08	7.65561
Zic1	ENSMUSG00000032368	32.567	31.1514	31.318	40.3039	38.6847	39.2642	0.315538	7.05e-10	2.23e-08	7.6517
C3	ENSMUSG00000024164	4.56171	4.41288	4.39222	2.4121	3.01369	2.49226	-0.752057	7.37e-10	2.33e-08	7.63264
Acta1	ENSMUSG00000031972	3.23318	2.81607	3.55304	7.97874	6.20734	6.78507	1.12449	7.47e-10	2.35e-08	7.62893
Slco3a1	ENSMUSG00000025790	6.26465	5.7598	5.64503	7.9454	7.87601	8.87057	0.482362	7.98e-10	2.51e-08	7.60033
Lama2	ENSMUSG00000019899	6.24	6.16442	6.49482	4.14858	5.07395	4.46524	-0.464845	8.19e-10	2.57e-08	7.59007
Adgrd1	ENSMUSG00000044017	2.42845	2.61197	2.28128	1.32854	1.45628	1.51161	-0.769746	8.38e-10	2.62e-08	7.5817
Arglu1	ENSMUSG00000040459	6.75359	6.24003	8.40471	11.3159	10.0333	11.8982	0.632692	8.5e-10	2.66e-08	7.57512
Slfn2	ENSMUSG00000072620	5.38578	7.25278	9.06917	2.946	3.24597	3.31155	-1.1967	8.56e-10	2.67e-08	7.57349
Trhr	ENSMUSG00000038760	0.285412	0.186904	0.130505	1.01294	0.669292	1.27279	2.30442	8.64e-10	2.69e-08	7.57025
Il1rl1	ENSMUSG00000026069	0.554761	0.697141	0.839813	1.43666	1.60102	1.58992	1.13816	8.92e-10	2.76e-08	7.55909
Tnfaip8l2	ENSMUSG00000013707	9.61549	9.5189	9.30516	5.08243	4.18608	4.37741	-1.05866	9.14e-10	2.82e-08	7.54975
Cd14	ENSMUSG00000051439	14.4885	12.7388	12.9509	8.68699	7.61883	6.24867	-0.827322	9.39e-10	2.9e-08	7.5376
Rplp0	ENSMUSG00000067274	433.193	453.603	453.109	380.425	364.871	353.743	-0.285807	9.54e-10	2.93e-08	7.53313
B4galt5	ENSMUSG00000017929	22.181	22.4488	22.1639	15.9076	16.7462	17.8102	-0.40562	9.73e-10	2.99e-08	7.52433
Nt5dc2	ENSMUSG00000071547	50.6492	46.0129	46.7778	35.3602	38.0997	34.3809	-0.41005	9.95e-10	3.05e-08	7.5157
Pea15a	ENSMUSG00000013698	55.5596	55.7661	52.4588	43.8808	43.5982	43.7933	-0.318911	1.04e-09	3.18e-08	7.49757
Cgnl1	ENSMUSG00000032232	6.97884	6.5628	6.50981	8.50702	9.78996	9.48376	0.470946	1.04e-09	3.18e-08	7.49757
Card9	ENSMUSG00000026928	2.76326	3.74948	4.26341	1.43979	1.47479	1.3583	-1.33632	1.08e-09	3.3e-08	7.48149
Manf	ENSMUSG00000032575	31.8456	31.186	29.3841	41.6328	39.6108	38.3102	0.372559	1.11e-09	3.38e-08	7.47108
Gria3	ENSMUSG00000001986	10.1033	10.5405	10.2479	13.3794	13.5868	12.6851	0.360789	1.15e-09	3.49e-08	7.45717
Sh3bgrl2	ENSMUSG00000032261	2.43861	2.45787	2.27477	1.39285	1.45114	1.36317	-0.767161	1.16e-09	3.5e-08	7.45593
Rbp1	ENSMUSG00000046402	35.4074	41.0576	41.5332	30.6883	27.6459	26.0858	-0.482924	1.16e-09	3.51e-08	7.45469
Plcg2	ENSMUSG00000034330	6.56089	6.05079	6.94509	3.92214	4.50227	3.6651	-0.691172	1.2e-09	3.61e-08	7.44249
Gas2	ENSMUSG00000030498	8.1628	10.1711	9.35249	5.84072	6.5659	5.94999	-0.592575	1.26e-09	3.79e-08	7.42136
Clta	ENSMUSG00000028478	159.101	161.479	159.4	133.03	131.667	128.809	-0.286354	1.3e-09	3.91e-08	7.40782
Vegfd	ENSMUSG00000031380	9.00802	8.98148	9.18382	14.6659	12.7952	13.78	0.601056	1.31e-09	3.92e-08	7.40671
Edil3	ENSMUSG00000034488	19.4824	19.897	17.7306	24.1606	23.3277	24.4628	0.333497	1.46e-09	4.34e-08	7.36251
Slc38a4	ENSMUSG00000022464	4.9433	5.07567	4.66656	7.05541	7.71591	7.52036	0.603095	1.45e-09	4.34e-08	7.36251
Hsph1	ENSMUSG00000029657	11.2264	11.1271	12.0502	15.538	14.3179	15.4727	0.396591	1.53e-09	4.55e-08	7.34199
Rps27l	ENSMUSG00000036781	39.0343	49.5399	44.3158	73.6841	60.2639	67.6764	0.60016	1.54e-09	4.56e-08	7.34104
Zyx	ENSMUSG00000029860	80.7838	78.0309	84.7258	105.213	95.5826	103.112	0.319165	1.55e-09	4.59e-08	7.33819
Ero1l	ENSMUSG00000021831	8.73787	13.277	10.7304	6.94721	6.53195	6.7999	-0.692089	1.57e-09	4.66e-08	7.33161
Fgl2	ENSMUSG00000039899	2.54671	2.65031	2.23	0.897963	1.11592	1.28077	-1.17687	1.58e-09	4.67e-08	7.33068
Ehbp1	ENSMUSG00000042302	10.0543	11.1753	11.1044	14.2895	14.8604	14.1899	0.422185	1.62e-09	4.76e-08	7.32239
Rab3il1	ENSMUSG00000024663	20.1039	19.0894	17.424	13.301	14.5773	13.4611	-0.451982	1.63e-09	4.8e-08	7.31876
Myh8	ENSMUSG00000055775	0.140621	0.127016	0.12497	0.37818	0.490745	0.386687	1.68252	1.66e-09	4.86e-08	7.31336
Pkp1	ENSMUSG00000026413	1.29526	1.56249	1.54913	0.487872	0.635711	0.643785	-1.32234	1.71e-09	5e-08	7.30103
Plekha2	ENSMUSG00000031557	6.28224	6.94912	6.32864	4.24993	4.42823	4.53057	-0.567064	1.83e-09	5.36e-08	7.27084
Npnt	ENSMUSG00000040998	15.4915	15.0874	10.9623	25.2796	31.829	30.1624	1.07145	1.92e-09	5.61e-08	7.25104
Ms4a7	ENSMUSG00000024672	8.02461	9.28192	9.5275	6.3468	5.85384	5.66273	-0.587416	1.98e-09	5.76e-08	7.23958
Fbln2	ENSMUSG00000064080	160.843	151.577	173.629	129.044	133.538	126.449	-0.321228	1.99e-09	5.79e-08	7.23732
Gga2	ENSMUSG00000030872	14.6548	13.2778	13.6894	10.7376	10.8898	10.7603	-0.361409	2.02e-09	5.85e-08	7.23284
Lgr5	ENSMUSG00000020140	4.59929	4.58883	4.1982	5.76537	6.79075	6.29653	0.495341	2.09e-09	6.04e-08	7.21896
Shmt2	ENSMUSG00000025403	25.833	23.4284	27.3992	19.1785	18.0076	18.8029	-0.454291	2.12e-09	6.13e-08	7.21254
Kcnn4	ENSMUSG00000054342	5.36787	4.95904	5.72445	3.5206	3.46176	3.23191	-0.651379	2.13e-09	6.15e-08	7.21112
P4ha3	ENSMUSG00000051048	103.058	102.424	97.4557	122.19	123.45	122.122	0.280071	2.17e-09	6.23e-08	7.20551
Abcc3	ENSMUSG00000020865	5.09915	4.17986	4.60571	2.80045	3.04986	2.75407	-0.687856	2.18e-09	6.25e-08	7.20412
S1pr1	ENSMUSG00000045092	28.7099	26.3148	24.1332	33.7967	35.8504	38.6393	0.452462	2.3e-09	6.59e-08	7.18111
Nell2	ENSMUSG00000022454	7.10169	6.88381	6.73737	4.18812	5.05885	3.96313	-0.64538	2.64e-09	7.55e-08	7.12205
Vegfa	ENSMUSG00000023951	14.8401	19.4661	20.4776	12.3858	11.7611	12.4265	-0.584617	2.66e-09	7.58e-08	7.12033
Lsp1	ENSMUSG00000018819	13.6693	12.9013	13.4921	10.1706	9.89466	9.82828	-0.422109	2.67e-09	7.6e-08	7.11919
Fam160a1	ENSMUSG00000051000	5.63271	5.76408	5.19418	7.78222	7.83093	8.28804	0.526956	2.69e-09	7.65e-08	7.11634
Eng	ENSMUSG00000026814	36.4662	33.6922	36.6473	45.0666	44.4385	44.9219	0.331641	2.71e-09	7.67e-08	7.1152
Lair1	ENSMUSG00000055541	1.09201	1.52881	1.29513	0.67588	0.515233	0.536859	-1.18028	2.71e-09	7.67e-08	7.1152
Slc16a2	ENSMUSG00000033965	14.1267	14.1175	12.8354	9.25808	10.2573	9.94751	-0.478581	3.07e-09	8.68e-08	7.06148
Col4a5	ENSMUSG00000031274	16.2631	15.8423	14.7356	19.4116	20.205	20.7647	0.366736	3.19e-09	9.01e-08	7.04528
Lcp2	ENSMUSG00000002699	2.93157	3.38921	3.34184	1.89587	1.74852	1.58504	-0.883978	3.46e-09	9.75e-08	7.011
Atp13a2	ENSMUSG00000036622	19.056	17.8003	18.7452	13.2808	14.7166	14.5148	-0.387407	3.54e-09	9.95e-08	7.00218
Slco2a1	ENSMUSG00000032548	0.859713	1.01716	0.988016	1.5843	1.56039	1.55654	0.712822	3.6e-09	1.01e-07	6.99568
Gpr137b	ENSMUSG00000021306	12.5159	12.9093	12.0671	8.92749	9.63467	8.93789	-0.445766	3.71e-09	1.04e-07	6.98297
Pck2	ENSMUSG00000040618	12.4022	11.6297	13.1438	9.50965	8.82678	9.59131	-0.414012	3.74e-09	1.04e-07	6.98297
Mfsd12	ENSMUSG00000034854	12.0605	11.2558	12.1419	7.84779	8.97723	7.8584	-0.520952	4.03e-09	1.12e-07	6.95078
Fbxo40	ENSMUSG00000047746	0.858771	0.580762	0.688147	0.199471	0.212832	0.0977093	-2.03647	4.17e-09	1.16e-07	6.93554
Sod3	ENSMUSG00000072941	36.5737	33.2578	30.4188	43.0096	43.2863	46.4361	0.405413	4.23e-09	1.17e-07	6.93181
Paox	ENSMUSG00000025464	4.43212	4.40746	4.04254	2.57907	2.61305	2.73419	-0.70075	4.23e-09	1.17e-07	6.93181
Pik3cd	ENSMUSG00000039936	4.79715	4.78638	5.3757	2.82117	3.54191	3.18666	-0.647723	4.31e-09	1.19e-07	6.92445
Rps5	ENSMUSG00000012848	188.168	207.845	209.257	168.009	158.564	151.777	-0.339456	4.68e-09	1.29e-07	6.88941
Uxs1	ENSMUSG00000057363	7.57067	7.39673	7.45782	10.658	9.81376	10.5173	0.466099	4.66e-09	1.29e-07	6.88941
Ankrd1	ENSMUSG00000024803	5.30397	5.56702	6.34543	11.308	8.88797	10.4521	0.827956	4.86e-09	1.34e-07	6.8729
Pcp4l1	ENSMUSG00000038370	4.5246	3.48783	3.88197	7.26379	8.57751	7.44425	0.972939	5.11e-09	1.4e-07	6.85387
Gpx8	ENSMUSG00000021760	93.7393	100.891	90.973	128.873	120.243	120.363	0.372013	5.23e-09	1.43e-07	6.84466
Bcat1	ENSMUSG00000030268	10.3853	9.88165	9.46377	7.53386	7.75912	7.37614	-0.389834	5.27e-09	1.44e-07	6.84164
Nid1	ENSMUSG00000005397	194.161	176.316	168.753	130.627	151.186	138.287	-0.360006	5.46e-09	1.49e-07	6.82681
Mtss1	ENSMUSG00000022353	3.40633	3.85033	3.21674	2.37653	2.47156	2.10124	-0.588485	5.5e-09	1.5e-07	6.82391
Plin2	ENSMUSG00000028494	33.3522	35.3979	36.0652	28.0162	27.2553	26.6905	-0.354966	5.78e-09	1.57e-07	6.8041
Tgfb1	ENSMUSG00000002603	31.0432	29.0412	27.9166	23.2251	23.3628	22.1907	-0.354368	5.76e-09	1.57e-07	6.8041
Psrc1	ENSMUSG00000068744	14.1688	15.4615	14.8407	20.4459	19.2116	20.262	0.429275	5.77e-09	1.57e-07	6.8041
Naga	ENSMUSG00000022453	37.3683	37.7558	38.6906	29.7569	29.2524	29.6806	-0.360323	5.85e-09	1.58e-07	6.80134
Ly86	ENSMUSG00000021423	2.07458	2.26425	2.24738	1.01917	0.931081	1.00596	-1.15809	5.92e-09	1.6e-07	6.79588
Alcam	ENSMUSG00000022636	13.6353	14.6982	12.9554	17.8564	17.3928	18.1765	0.371943	6e-09	1.62e-07	6.79048
Timp1	ENSMUSG00000001131	310.996	320.526	262.292	401.752	373.944	398.968	0.39454	6.09e-09	1.64e-07	6.78516
Thy1	ENSMUSG00000032011	152.569	145.886	139.374	188.496	173.648	177.668	0.30234	6.14e-09	1.65e-07	6.78252
Btd	ENSMUSG00000021900	19.6501	19.2226	17.4659	25.3192	26.2884	25.3533	0.451788	6.4e-09	1.72e-07	6.76447
Klhl13	ENSMUSG00000036782	12.3345	13.7112	12.9771	17.6893	16.8192	17.6744	0.418406	6.48e-09	1.73e-07	6.76195
Flrt2	ENSMUSG00000047414	23.9094	22.8516	21.1743	27.7157	28.9983	29.0054	0.336034	6.53e-09	1.74e-07	6.75945
Coch	ENSMUSG00000020953	1.02817	1.12217	1.37715	2.98663	2.39696	2.797	1.20646	6.62e-09	1.76e-07	6.75449
Podnl1	ENSMUSG00000012889	5.43642	5.77796	5.85682	9.03465	7.84783	9.18099	0.60773	7.11e-09	1.89e-07	6.72354
Sec14l1	ENSMUSG00000020823	25.4309	23.9694	22.3724	17.6219	19.0332	19.0722	-0.364666	7.55e-09	2e-07	6.69897
Bhlhe22	ENSMUSG00000025128	2.45809	2.84252	2.3274	1.09198	1.22195	1.16424	-1.13152	8.25e-09	2.19e-07	6.65956
Mmp14	ENSMUSG00000000957	306.464	269.72	260.771	214.263	227.676	222.248	-0.333464	8.36e-09	2.21e-07	6.65561
Lrrc17	ENSMUSG00000039883	41.1189	41.4568	38.4991	32.4143	32.2188	31.3424	-0.334314	8.56e-09	2.26e-07	6.64589
Sox2	ENSMUSG00000074637	3.21904	2.95951	3.02225	0.875442	1.34716	1.31031	-1.38277	8.62e-09	2.27e-07	6.64397
Gucy1a1	ENSMUSG00000033910	1.26977	1.26452	0.871758	0.509694	0.431392	0.464175	-1.27425	8.81e-09	2.32e-07	6.63451
Cyp1b1	ENSMUSG00000024087	41.0308	39.6446	38.4056	48.939	47.7922	48.9982	0.291607	8.95e-09	2.35e-07	6.62893
Gfra3	ENSMUSG00000024366	2.06322	2.25185	2.21558	0.778452	0.636612	0.631432	-1.67249	9.02e-09	2.37e-07	6.62525
Zmiz1	ENSMUSG00000007817	15.8489	14.5837	14.4267	10.1617	12.3092	11.4358	-0.403367	9.08e-09	2.38e-07	6.62342
Cobll1	ENSMUSG00000034903	1.45751	1.24829	1.46772	2.17669	2.26901	2.63507	0.759519	9.3e-09	2.43e-07	6.61439
Gnpda1	ENSMUSG00000052102	24.5559	24.5127	23.3115	16.186	18.5751	17.7784	-0.461586	1.02e-08	2.65e-07	6.57675
Csf2rb	ENSMUSG00000071713	1.39627	1.6658	1.53253	0.790505	0.851966	0.674929	-0.982639	1.07e-08	2.79e-07	6.5544
Gdi1	ENSMUSG00000015291	28.2755	27.6328	29.5166	35.3739	35.1275	36.3195	0.321719	1.1e-08	2.87e-07	6.54212
Zfp395	ENSMUSG00000034522	11.5902	14.0131	12.9946	8.60295	9.20899	9.63041	-0.49373	1.11e-08	2.87e-07	6.54212
Zfp106	ENSMUSG00000027288	14.7181	14.6649	14.5022	11.5689	12.2092	11.1361	-0.32889	1.16e-08	3e-07	6.52288
Arsb	ENSMUSG00000042082	13.1714	13.3304	12.0586	8.8576	9.77946	9.98098	-0.430205	1.17e-08	3.01e-07	6.52143
Dock8	ENSMUSG00000052085	5.73748	5.40848	5.20743	3.49064	4.16156	3.02163	-0.610864	1.17e-08	3.02e-07	6.51999
Selenot	ENSMUSG00000075700	24.8033	25.2707	25.6618	32.3191	31.2754	32.493	0.342669	1.22e-08	3.13e-07	6.50446
Epha1	ENSMUSG00000029859	5.5077	5.05733	5.70249	8.5959	7.46129	8.46287	0.589992	1.25e-08	3.22e-07	6.49214
Fndc3a	ENSMUSG00000033487	9.1674	10.4504	9.44449	6.81109	7.45326	7.55323	-0.414215	1.35e-08	3.46e-07	6.46092
Cd300lb	ENSMUSG00000063193	4.63782	4.61332	5.51515	2.69229	2.91436	2.56667	-0.852792	1.39e-08	3.56e-07	6.44855
P2ry2	ENSMUSG00000032860	2.34028	2.73328	2.88822	1.32474	1.27975	1.40321	-0.994842	1.42e-08	3.63e-07	6.44009
Sema5a	ENSMUSG00000022231	2.26973	2.23481	2.11301	2.85097	3.17459	3.02268	0.452496	1.51e-08	3.87e-07	6.41229
Wisp2	ENSMUSG00000027656	243.461	225.594	201.393	294.281	275.533	286.342	0.353068	1.59e-08	4.06e-07	6.39147
Vgll3	ENSMUSG00000091243	20.98	20.8898	19.199	25.9756	24.8789	25.4878	0.32258	1.62e-08	4.14e-07	6.383
Arpc1b	ENSMUSG00000029622	107.279	108.17	114.081	94.6649	88.7752	88.8074	-0.275562	1.69e-08	4.28e-07	6.36856
Mlph	ENSMUSG00000026303	1.56638	1.28593	1.47055	0.662973	0.701405	0.514319	-1.19377	1.68e-08	4.28e-07	6.36856
Slc38a10	ENSMUSG00000061306	84.099	78.4424	73.0359	93.3906	99.4803	101.62	0.322199	1.7e-08	4.3e-07	6.36653
Npc1	ENSMUSG00000024413	12.7737	12.1939	12.894	9.9344	10.4183	9.49956	-0.342031	1.71e-08	4.31e-07	6.36552
Nfam1	ENSMUSG00000058099	3.15135	3.21612	3.29276	2.14648	2.19223	2.01406	-0.603318	1.79e-08	4.51e-07	6.34582
Adssl1	ENSMUSG00000011148	5.35318	4.29252	5.01811	2.17798	2.69672	2.34998	-1.01862	1.92e-08	4.83e-07	6.31605
Sema3e	ENSMUSG00000063531	2.56364	2.35229	2.02398	3.60416	3.30824	3.61246	0.602891	1.93e-08	4.84e-07	6.31515
Slc9a9	ENSMUSG00000031129	6.26208	6.45063	6.28405	4.5098	4.49085	4.33477	-0.509653	2.04e-08	5.12e-07	6.29073
Vav3	ENSMUSG00000033721	1.45439	1.39616	1.09059	0.591432	0.641359	0.43887	-1.22532	2.15e-08	5.38e-07	6.26922
Emid1	ENSMUSG00000034164	3.12077	3.17819	2.49597	4.58677	5.50938	5.94813	0.868832	2.17e-08	5.42e-07	6.266
Ncor2	ENSMUSG00000029478	33.0305	28.7673	29.8264	20.8337	24.5854	24.5464	-0.389092	2.18e-08	5.43e-07	6.2652
Scube3	ENSMUSG00000038677	2.56884	1.87785	2.33955	3.28614	3.72811	3.67068	0.655298	2.18e-08	5.43e-07	6.2652
Sfrp4	ENSMUSG00000021319	6.81601	5.3286	5.63253	3.53109	3.93366	3.54014	-0.688757	2.2e-08	5.46e-07	6.26281
Ahr	ENSMUSG00000019256	7.55788	6.98381	6.85317	8.96058	10.0825	10.5738	0.469097	2.35e-08	5.82e-07	6.23508
mt-Nd2	ENSMUSG00000064345	202.263	240.047	303.163	506.29	467.733	486.437	0.970019	2.35e-08	5.83e-07	6.23433
Cd55	ENSMUSG00000026399	1.21152	1.03435	1.16367	2.21609	2.12918	2.20922	0.942769	2.44e-08	6.02e-07	6.2204
Pcsk5	ENSMUSG00000024713	12.9605	13.2731	12.3795	10.0889	10.4831	8.95297	-0.385243	2.47e-08	6.09e-07	6.21538
Rtn2	ENSMUSG00000030401	2.87591	2.71373	2.34953	4.42941	3.95411	4.8204	0.734316	2.52e-08	6.2e-07	6.20761
Ppp1r13l	ENSMUSG00000040734	10.2476	8.43096	9.25688	6.55113	6.09904	6.09927	-0.574057	2.6e-08	6.39e-07	6.1945
Ddah2	ENSMUSG00000007039	50.3816	49.9817	47.7244	38.058	36.7959	38.9906	-0.379702	2.66e-08	6.52e-07	6.18575
Ankrd37	ENSMUSG00000050914	0.63054	1.80432	1.2951	0.0975084	0.0915553	0.0778373	-3.79951	2.66e-08	6.53e-07	6.18509
Lyst	ENSMUSG00000019726	1.86689	1.98812	2.01687	1.13745	1.50381	1.10467	-0.645223	2.69e-08	6.57e-07	6.18243
Pamr1	ENSMUSG00000027188	4.95671	4.43389	4.39556	6.42854	6.44002	6.6771	0.504548	2.93e-08	7.16e-07	6.14509
Mbp	ENSMUSG00000041607	2.0651	2.20518	2.067	1.38701	1.27998	1.13334	-0.734202	2.98e-08	7.28e-07	6.13787
Ikzf1	ENSMUSG00000018654	1.60072	1.76555	1.62651	0.831243	0.894316	0.787966	-0.987103	3.1e-08	7.54e-07	6.12263
Cygb	ENSMUSG00000020810	12.0973	10.6298	9.54827	6.99576	6.95148	6.42383	-0.660011	3.18e-08	7.72e-07	6.11238
Smagp	ENSMUSG00000053559	4.52292	5.0337	4.37609	1.84507	2.37406	1.22737	-1.33959	3.33e-08	8.09e-07	6.09205
Tifab	ENSMUSG00000049625	2.77495	3.19154	2.75483	1.18725	1.73259	1.30171	-1.04147	3.41e-08	8.25e-07	6.08355
Cln3	ENSMUSG00000030720	3.95953	3.89815	4.30973	2.58719	2.82733	2.20685	-0.671198	3.42e-08	8.27e-07	6.08249
Adamts18	ENSMUSG00000053399	0.302854	0.456464	0.303071	0.820755	0.752187	0.817991	1.17073	3.44e-08	8.31e-07	6.0804
Plppr3	ENSMUSG00000035835	3.35394	3.6524	4.03003	1.85989	2.45781	1.81461	-0.844401	3.45e-08	8.32e-07	6.07988
Rpl28	ENSMUSG00000030432	187.814	195.204	192.379	166.023	152.033	155.631	-0.280666	3.49e-08	8.39e-07	6.07624
Gab2	ENSMUSG00000004508	4.43296	3.80941	4.30092	2.03558	2.82508	2.77727	-0.716846	3.55e-08	8.53e-07	6.06905
Hs6st2	ENSMUSG00000062184	19.1274	19.5013	19.5491	23.3995	23.7757	23.6223	0.283089	3.64e-08	8.72e-07	6.05948
Ier2	ENSMUSG00000053560	28.2787	28.5601	30.2448	38.9789	40.1171	37.3857	0.419693	3.84e-08	9.2e-07	6.03621
Rbm46	ENSMUSG00000033882	0.822316	0.662438	0.873545	2.66222	1.80429	2.06124	1.46664	3.96e-08	9.48e-07	6.02319
Rrm2	ENSMUSG00000020649	15.5941	15.4364	16.5951	22.6912	20.4584	21.0965	0.431072	4.11e-08	9.81e-07	6.00833
Ssc5d	ENSMUSG00000035279	49.8196	40.0915	43.1449	30.2419	35.4868	33.419	-0.423958	4.45e-08	1.06e-06	5.97469
Nek6	ENSMUSG00000026749	11.1884	11.6731	11.0557	8.83809	9.10073	9.1683	-0.323422	4.83e-08	1.15e-06	5.9393
Slc4a7	ENSMUSG00000021733	1.22011	1.29595	1.32959	2.04298	1.7916	1.88689	0.571784	4.85e-08	1.15e-06	5.9393
Dner	ENSMUSG00000036766	2.19548	1.94226	2.33115	3.50278	3.91726	3.40545	0.743277	4.92e-08	1.17e-06	5.93181
Agtr1b	ENSMUSG00000054988	1.09007	1.66645	1.2378	3.0288	3.23765	3.18031	1.24104	4.93e-08	1.17e-06	5.93181
Adamts12	ENSMUSG00000047497	18.9369	19.3585	17.2687	12.2478	15.6416	13.574	-0.421616	5.01e-08	1.18e-06	5.92812
Col7a1	ENSMUSG00000025650	6.25371	5.49739	6.96598	3.47191	4.39682	4.68127	-0.578661	5.12e-08	1.21e-06	5.91721
Cux1	ENSMUSG00000029705	5.26524	4.95234	5.23527	3.85705	4.14933	4.11589	-0.350427	5.17e-08	1.22e-06	5.91364
Zfp36	ENSMUSG00000044786	9.2286	10.357	9.81949	13.911	13.576	12.9976	0.461501	5.26e-08	1.24e-06	5.90658
Gsr	ENSMUSG00000031584	29.7226	29.3764	23.4352	20.5972	19.3226	18.8561	-0.487958	5.36e-08	1.26e-06	5.89963
Slc23a2	ENSMUSG00000027340	20.023	19.5779	20.4245	23.3783	26.5468	25.1154	0.322097	5.39e-08	1.26e-06	5.89963
Slc2a3	ENSMUSG00000003153	0.992737	1.62893	1.4738	0.593772	0.635314	0.669643	-1.11331	5.48e-08	1.28e-06	5.89279
Lamb1	ENSMUSG00000002900	53.2662	48.9801	52.2082	37.5025	43.7757	42.0001	-0.325253	5.71e-08	1.33e-06	5.87615
Gfra1	ENSMUSG00000025089	3.8048	3.61793	3.45783	2.06445	2.47876	2.22039	-0.683368	5.72e-08	1.33e-06	5.87615
Ccng1	ENSMUSG00000020326	68.6712	73.0919	66.4145	88.1648	81.8594	85.5801	0.296173	5.81e-08	1.35e-06	5.86967
Hck	ENSMUSG00000003283	8.5951	9.77657	9.23266	5.2126	6.28633	5.43987	-0.702902	5.85e-08	1.36e-06	5.86646
Smoc2	ENSMUSG00000023886	40.0669	40.1026	39.366	33.3551	33.8998	32.5373	-0.260006	5.94e-08	1.38e-06	5.86012
Gramd1b	ENSMUSG00000040111	2.54392	2.40636	2.25624	1.39515	1.71555	1.49814	-0.64192	6e-08	1.39e-06	5.85699
Esyt1	ENSMUSG00000025366	31.5379	28.0636	30.5557	23.7891	25.09	23.2511	-0.321278	6.08e-08	1.41e-06	5.85078
Maf	ENSMUSG00000055435	20.3782	19.4462	17.3851	13.6815	15.029	15.3283	-0.377188	6.21e-08	1.44e-06	5.84164
Map4k4	ENSMUSG00000026074	37.9953	35.2941	36.0815	27.6976	30.3362	30.8264	-0.29973	6.5e-08	1.5e-06	5.82391
Vsir	ENSMUSG00000020101	9.75661	11.119	8.92527	6.04571	7.71869	6.17593	-0.576976	6.51e-08	1.5e-06	5.82391
Grhpr	ENSMUSG00000035637	16.9146	16.9897	17.2299	10.9218	12.1302	11.5831	-0.561868	6.77e-08	1.56e-06	5.80688
Gsta4	ENSMUSG00000032348	12.3994	12.7808	13.0074	22.2056	19.5143	17.5524	0.635732	6.84e-08	1.57e-06	5.8041
Ftl1	ENSMUSG00000050708	815.554	761.124	737.414	649.649	652.783	603.07	-0.279993	6.88e-08	1.58e-06	5.80134
Reck	ENSMUSG00000028476	18.048	17.9903	17.3778	22.054	22.1031	22.898	0.328004	6.92e-08	1.58e-06	5.80134
Amotl2	ENSMUSG00000032531	52.2628	49.3847	52.6781	60.2345	61.5608	64.3339	0.269993	6.96e-08	1.59e-06	5.7986
Rack1	ENSMUSG00000020372	126.163	143.47	143.027	117.125	107.735	106.804	-0.315297	7.38e-08	1.68e-06	5.77469
Kdm3a	ENSMUSG00000053470	3.27573	3.84358	3.50802	2.07385	2.39836	2.54148	-0.601931	7.48e-08	1.7e-06	5.76955
Ttc14	ENSMUSG00000027677	1.54174	1.77749	2.40554	3.23489	2.86765	3.33229	0.71569	7.61e-08	1.73e-06	5.76195
Iqgap1	ENSMUSG00000030536	22.3145	22.0346	22.6693	17.5128	19.4824	18.2534	-0.27847	8.56e-08	1.94e-06	5.7122
Sema3d	ENSMUSG00000040254	4.28367	4.58522	4.32324	5.81405	6.32249	5.74219	0.439683	8.62e-08	1.95e-06	5.70997
Elmo1	ENSMUSG00000041112	1.82863	1.81258	1.6372	1.13324	1.20593	1.05222	-0.634199	8.79e-08	1.99e-06	5.70115
Sash3	ENSMUSG00000031101	3.77422	3.67045	3.95321	1.79383	2.05276	2.1703	-0.924973	9e-08	2.03e-06	5.6925
Rnf128	ENSMUSG00000031438	8.23938	7.92382	8.50761	5.83395	5.54557	5.55039	-0.5434	9.18e-08	2.07e-06	5.68403
Arhgap19	ENSMUSG00000025154	5.96367	5.67256	7.08151	3.90248	4.2399	4.35818	-0.585139	9.3e-08	2.09e-06	5.67985
Adamts1	ENSMUSG00000022893	41.1484	40.4687	42.9362	48.8519	50.0329	54.3942	0.298615	9.54e-08	2.14e-06	5.66959
Pdgfd	ENSMUSG00000032006	7.04028	7.50052	7.04171	10.1186	9.81351	11.4322	0.537099	9.56e-08	2.14e-06	5.66959
Unc5b	ENSMUSG00000020099	28.9425	25.7533	26.079	32.1329	33.7886	36.4945	0.34236	9.69e-08	2.17e-06	5.66354
Alox5ap	ENSMUSG00000060063	16.7227	18.1263	15.1726	11.4487	10.7828	7.92987	-0.723546	9.76e-08	2.18e-06	5.66154
Lonrf1	ENSMUSG00000039633	4.67698	4.64711	3.91243	2.71111	2.67705	2.65188	-0.71686	9.79e-08	2.19e-06	5.65956
Acaa2	ENSMUSG00000036880	34.4378	30.8422	28.9436	23.5746	22.5694	20.9932	-0.486125	1.02e-07	2.29e-06	5.64016
Hs3st3b1	ENSMUSG00000070407	1.68539	1.7833	1.21757	2.60753	3.12736	2.84173	0.877476	1.06e-07	2.37e-06	5.62525
Ptgs2	ENSMUSG00000032487	2.72949	4.09252	4.33116	7.02271	6.19401	5.66264	0.756854	1.09e-07	2.41e-06	5.61798
Irf8	ENSMUSG00000041515	2.15222	2.1648	2.85209	1.27625	1.57114	1.10368	-0.856453	1.08e-07	2.41e-06	5.61798
Rps9	ENSMUSG00000006333	164.253	184.68	179.758	149.054	143.436	140.667	-0.287581	1.11e-07	2.47e-06	5.6073
Ly9	ENSMUSG00000004707	3.64209	3.63327	3.67367	1.87563	2.34342	1.75685	-0.867863	1.12e-07	2.48e-06	5.60555
Cdh19	ENSMUSG00000047216	2.06724	2.04621	1.91821	1.05186	1.05348	0.895638	-1.00166	1.12e-07	2.48e-06	5.60555
Pycr1	ENSMUSG00000025140	17.5672	15.3078	14.9183	12.3179	11.6614	11.0507	-0.446021	1.13e-07	2.5e-06	5.60206
Fgfr2	ENSMUSG00000030849	16.1608	15.6253	13.8675	18.3416	19.6275	19.944	0.343703	1.14e-07	2.51e-06	5.60033
Sema3b	ENSMUSG00000057969	14.423	13.4481	11.2059	16.9008	18.1009	18.5317	0.455514	1.14e-07	2.51e-06	5.60033
Kank4	ENSMUSG00000035407	2.94043	2.73966	2.77117	1.47092	1.73375	1.68633	-0.788844	1.21e-07	2.65e-06	5.57675
Cd72	ENSMUSG00000028459	3.05262	4.58793	3.92464	2.22189	2.05879	1.83783	-0.917248	1.22e-07	2.68e-06	5.57187
Rpl6	ENSMUSG00000029614	159.885	163.655	164.782	141.383	138.391	134.041	-0.238725	1.28e-07	2.8e-06	5.55284
Snd1	ENSMUSG00000001424	27.8596	25.3459	27.2569	21.963	21.9219	22.3696	-0.280418	1.28e-07	2.8e-06	5.55284
Hpgd	ENSMUSG00000031613	26.184	24.4953	21.4019	33.8531	30.8375	36.1581	0.484936	1.28e-07	2.8e-06	5.55284
Srpx2	ENSMUSG00000031253	37.4884	36.0393	34.5934	43.6706	45.5694	45.1166	0.314075	1.31e-07	2.86e-06	5.54363
Tmem106a	ENSMUSG00000034947	18.0816	18.9235	19.5088	13.693	14.5484	14.5636	-0.401886	1.39e-07	3.01e-06	5.52143
Aplp2	ENSMUSG00000031996	66.4779	64.5266	64.4436	75.7607	77.363	76.5749	0.233102	1.4e-07	3.04e-06	5.51713
P2ry13	ENSMUSG00000036362	2.50639	2.07013	2.74075	0.672762	1.1519	1.08988	-1.33138	1.4e-07	3.05e-06	5.5157
Ccne1	ENSMUSG00000002068	7.63386	6.66008	6.98831	10.6921	10.3393	10.1476	0.55251	1.46e-07	3.16e-06	5.50031
Cdk19	ENSMUSG00000038481	4.58925	4.61299	4.4404	3.02047	3.21367	3.09417	-0.547508	1.48e-07	3.2e-06	5.49485
Myo5b	ENSMUSG00000025885	0.268871	0.339019	0.485934	0.0973187	0.0865678	0.122662	-1.85142	1.62e-07	3.5e-06	5.45593
Dlgap1	ENSMUSG00000003279	0.207398	0.158203	0.180382	0.0699019	0.0420059	0.030132	-1.92734	1.64e-07	3.53e-06	5.45223
Rpl7a	ENSMUSG00000062647	248.041	260.918	257.452	225.281	202.033	202.892	-0.282241	1.64e-07	3.54e-06	5.451
Tinagl1	ENSMUSG00000028776	6.1562	6.42087	7.39395	10.1926	8.49258	10.569	0.547012	1.68e-07	3.61e-06	5.44249
Rps6ka1	ENSMUSG00000003644	7.98993	7.93867	8.26975	5.4392	6.24326	4.86706	-0.544604	1.73e-07	3.72e-06	5.42946
Apcdd1	ENSMUSG00000071847	2.12096	2.19404	2.17021	4.09253	3.67487	3.95882	0.853381	1.86e-07	3.98e-06	5.40012
Col3a1	ENSMUSG00000026043	2176.87	2022.81	1843.93	1518.89	1698.8	1649.04	-0.312449	1.87e-07	3.99e-06	5.39903
Nat8l	ENSMUSG00000048142	1.4292	1.52117	1.672	0.794949	0.767541	0.915948	-0.905657	1.89e-07	4.03e-06	5.39469
Negr1	ENSMUSG00000040037	0.336866	0.284643	0.293609	0.742757	0.634821	0.610018	1.12285	1.98e-07	4.23e-06	5.37366
Ptprj	ENSMUSG00000025314	6.96444	6.14444	6.00022	3.76721	5.06681	4.35306	-0.533335	2.08e-07	4.43e-06	5.3536
Pabpc4	ENSMUSG00000011257	42.624	41.5194	39.9731	34.7681	33.94	32.4987	-0.293424	2.12e-07	4.51e-06	5.34582
Spg21	ENSMUSG00000032388	15.8589	18.6387	17.8676	12.4809	13.7599	12.6105	-0.430487	2.21e-07	4.69e-06	5.32883
Hvcn1	ENSMUSG00000064267	3.31632	2.84765	2.43741	1.36181	1.63458	1.42889	-0.95345	2.22e-07	4.71e-06	5.32698
Cerk	ENSMUSG00000035891	11.6015	11.608	11.5978	8.4721	9.42871	7.76704	-0.436765	2.32e-07	4.92e-06	5.30803
Lat2	ENSMUSG00000040751	3.24505	3.74887	4.3817	2.13752	2.00702	1.64536	-0.972232	2.38e-07	5.02e-06	5.2993
Slc16a9	ENSMUSG00000037762	1.47538	1.53205	1.27564	2.79264	2.65856	2.47695	0.892683	2.44e-07	5.15e-06	5.28819
Ptma	ENSMUSG00000026238	321.215	299.696	311.744	270.843	248.396	257.937	-0.2631	2.49e-07	5.24e-06	5.28067
Epha5	ENSMUSG00000029245	1.3436	1.2059	1.358	1.73921	1.9529	1.94655	0.528231	2.52e-07	5.29e-06	5.27654
Zfp710	ENSMUSG00000048897	6.68406	5.96	6.61894	4.49228	5.03857	4.30669	-0.47512	2.6e-07	5.46e-06	5.26281
Cdh8	ENSMUSG00000036510	0.383499	0.53815	0.557949	0.988803	1.00732	1.09886	1.0573	2.73e-07	5.73e-06	5.24185
Il34	ENSMUSG00000031750	16.7838	17.7186	17.5145	25.3556	21.7937	24.0317	0.451342	2.74e-07	5.74e-06	5.24109
Ereg	ENSMUSG00000029377	1.05094	0.80205	0.919696	2.08424	1.62704	2.1039	1.06749	2.75e-07	5.74e-06	5.24109
Cnr2	ENSMUSG00000062585	1.00346	1.16672	1.19177	0.439669	0.436416	0.376041	-1.42194	2.78e-07	5.8e-06	5.23657
Itga4	ENSMUSG00000027009	1.1557	1.08116	0.998151	0.687093	0.675385	0.479921	-0.803732	2.79e-07	5.82e-06	5.23508
Osbpl8	ENSMUSG00000020189	8.97434	9.07153	7.48114	5.51778	6.75466	6.23105	-0.462988	2.89e-07	6.02e-06	5.2204
Pepd	ENSMUSG00000063931	17.7248	18.4183	17.7692	14.1528	13.0754	13.7593	-0.395915	2.94e-07	6.12e-06	5.21325
Ms4a6c	ENSMUSG00000079419	4.12107	4.71492	4.93083	2.61089	2.17656	2.42505	-0.93599	2.96e-07	6.15e-06	5.21112
Sars	ENSMUSG00000068739	29.6291	29.4422	30.3362	25.1957	24.1324	24.2402	-0.281394	3.06e-07	6.32e-06	5.19928
Gap43	ENSMUSG00000047261	14.9546	14.9018	15.2371	9.91896	10.7937	9.32062	-0.583727	3.05e-07	6.32e-06	5.19928
Gramd2	ENSMUSG00000074259	0.920684	0.696005	0.788619	1.30392	1.737	1.70768	0.982443	3.05e-07	6.32e-06	5.19928
Coro7	ENSMUSG00000039637	4.91387	4.20129	4.81404	2.91114	3.38513	3.35668	-0.529718	3.08e-07	6.36e-06	5.19654
Rpl15	ENSMUSG00000012405	99.9461	101.145	97.58	85.3991	81.3438	83.4375	-0.255544	3.12e-07	6.42e-06	5.19246
Gprin3	ENSMUSG00000045441	0.855654	0.794067	0.614616	1.27769	1.32359	1.63045	0.903823	3.12e-07	6.42e-06	5.19246
Bach1	ENSMUSG00000025612	9.35823	9.29052	9.21631	6.51684	7.28195	7.30886	-0.401179	3.18e-07	6.55e-06	5.18376
Peg3	ENSMUSG00000002265	7.86575	7.39454	6.84562	4.98566	6.0631	5.61017	-0.407147	3.39e-07	6.95e-06	5.15802
Hmga2	ENSMUSG00000056758	4.38317	4.2582	4.1696	5.95357	5.71493	5.75785	0.444659	3.47e-07	7.13e-06	5.14691
Emilin2	ENSMUSG00000024053	24.689	23.9601	25.6117	20.3631	20.1266	20.172	-0.292132	3.49e-07	7.15e-06	5.14569
Rpl18a	ENSMUSG00000045128	286.692	294.673	292.679	255.603	246.075	230.18	-0.255827	3.51e-07	7.17e-06	5.14448
Ctnna2	ENSMUSG00000063063	3.96052	3.94339	4.13287	5.29956	5.44927	5.81111	0.458367	3.56e-07	7.28e-06	5.13787
Triobp	ENSMUSG00000033088	6.36621	7.18843	7.06328	5.29006	5.18471	5.55528	-0.364721	3.64e-07	7.42e-06	5.1296
Akr1a1	ENSMUSG00000028692	218.615	208.128	209.36	185.281	179.11	177.618	-0.230749	3.67e-07	7.48e-06	5.1261
Cmtm3	ENSMUSG00000031875	49.0152	46.4979	46.6934	38.8314	39.1032	38.6735	-0.285875	3.71e-07	7.54e-06	5.12263
Slc41a1	ENSMUSG00000013275	16.2229	16.503	16.0571	12.6582	13.3292	12.4864	-0.341508	3.71e-07	7.54e-06	5.12263
Creb3l2	ENSMUSG00000038648	19.7903	18.6973	18.6294	14.9385	15.9096	15.5681	-0.298856	3.81e-07	7.72e-06	5.11238
Pirb	ENSMUSG00000058818	4.37917	5.04031	5.1373	3.02078	3.29857	3.22856	-0.610098	3.82e-07	7.73e-06	5.11182
Prkcb	ENSMUSG00000052889	1.49216	1.5076	1.4266	0.575339	0.976067	0.735878	-0.948338	3.82e-07	7.73e-06	5.11182
Inka2	ENSMUSG00000048458	3.79674	3.08276	3.06714	5.12669	4.77439	5.19907	0.604036	3.85e-07	7.78e-06	5.10902
Hspa5	ENSMUSG00000026864	204.168	198.931	201.002	236.956	228.342	233.706	0.210501	3.93e-07	7.92e-06	5.10127
Grk3	ENSMUSG00000042249	0.282359	0.319436	0.393058	0.66174	0.729398	0.868155	1.17355	3.96e-07	7.97e-06	5.09854
Fbxo2	ENSMUSG00000041556	5.80574	4.80941	5.41621	9.12665	8.60591	10.7887	0.828301	3.99e-07	8.03e-06	5.09528
Tpt1	ENSMUSG00000060126	366.503	408.54	407.047	344.058	314.981	313.044	-0.282226	4.14e-07	8.31e-06	5.0804
Bdnf	ENSMUSG00000048482	2.04751	1.95841	1.97703	3.05747	2.86325	3.39124	0.636026	4.14e-07	8.31e-06	5.0804
Pstpip1	ENSMUSG00000032322	3.45773	3.94582	4.27478	2.44232	2.25642	2.34579	-0.731943	4.19e-07	8.38e-06	5.07676
Maged2	ENSMUSG00000025268	85.3504	86.9683	80.2025	69.7742	71.4451	69.3637	-0.261521	4.21e-07	8.42e-06	5.07469
Cpb1	ENSMUSG00000011463	0.799571	1.08948	0.722538	2.20864	1.84496	1.86034	1.18279	4.26e-07	8.5e-06	5.07058
Sntb1	ENSMUSG00000060429	2.80909	3.05922	3.61894	1.8979	2.09079	1.73252	-0.728782	4.3e-07	8.56e-06	5.06753
Entpd2	ENSMUSG00000015085	10.6761	10.6651	9.857	6.58182	7.10698	7.14922	-0.581906	4.32e-07	8.58e-06	5.06651
Aldh9a1	ENSMUSG00000026687	17.0252	17.8372	16.9457	13.3076	13.4809	13.1017	-0.376532	4.33e-07	8.6e-06	5.0655
Blnk	ENSMUSG00000061132	1.78174	1.80054	1.8615	0.943492	1.12892	0.96977	-0.837207	4.37e-07	8.66e-06	5.06248
Flcn	ENSMUSG00000032633	15.7961	14.9009	16.053	12.002	11.9865	12.3894	-0.362756	4.5e-07	8.92e-06	5.04964
Irf5	ENSMUSG00000029771	7.46689	8.34563	7.5146	5.1141	5.5456	4.7628	-0.593936	4.53e-07	8.96e-06	5.04769
Smad3	ENSMUSG00000032402	15.4087	15.552	14.3003	18.3859	19.4838	18.762	0.324331	4.67e-07	9.23e-06	5.0348
Tmem273	ENSMUSG00000041707	2.31319	2.13071	2.75152	1.0915	0.673479	0.48544	-1.66628	4.84e-07	9.56e-06	5.01954
Copa	ENSMUSG00000026553	54.3394	54.7039	57.0613	46.3923	48.607	46.2355	-0.233955	5.1e-07	1e-05	5
Sqstm1	ENSMUSG00000015837	137.995	122.778	128.454	112.251	104.012	104.407	-0.279288	5.2e-07	1.02e-05	4.9914
Sdc2	ENSMUSG00000022261	77.6366	82.2288	71.0701	96.7391	92.2711	93.3675	0.290504	5.26e-07	1.03e-05	4.98716
Vwa1	ENSMUSG00000042116	2.06398	3.09528	2.8948	1.18738	1.38713	1.48789	-0.992655	5.22e-07	1.03e-05	4.98716
Slco1a5	ENSMUSG00000063975	0.87418	0.989971	0.867015	1.88153	1.86761	1.88281	1.04462	5.26e-07	1.03e-05	4.98716
Nov	ENSMUSG00000037362	438.593	437.39	412.848	511.429	511.473	485.784	0.227398	5.31e-07	1.04e-05	4.98297
Snx20	ENSMUSG00000031662	1.24998	1.31865	1.23818	0.683634	0.649191	0.632538	-0.952383	5.33e-07	1.04e-05	4.98297
Anxa1	ENSMUSG00000024659	126.203	130.472	126.847	164.949	143.641	157.158	0.280051	5.37e-07	1.05e-05	4.97881
Tmx3	ENSMUSG00000024614	11.5997	11.8592	10.5802	14.7755	14.729	14.4576	0.370454	5.4e-07	1.05e-05	4.97881
Ccl12	ENSMUSG00000035352	6.59052	7.95546	7.42333	2.70136	2.36151	2.78845	-1.48977	5.37e-07	1.05e-05	4.97881
Mef2c	ENSMUSG00000005583	2.25206	2.11701	2.20748	1.55652	1.57207	1.63889	-0.464963	5.38e-07	1.05e-05	4.97881
Tmem132e	ENSMUSG00000020701	0.875758	0.568943	0.819084	0.234494	0.290234	0.127628	-1.77366	5.37e-07	1.05e-05	4.97881
Rnpepl1	ENSMUSG00000026269	7.91689	7.51348	7.89518	5.92315	6.3454	6.01046	-0.351178	5.49e-07	1.06e-05	4.97469
mt-Co2	ENSMUSG00000064354	5.59141	5.62116	8.53381	13.6024	12.2913	14.1858	1.01189	5.46e-07	1.06e-05	4.97469
Slc35b1	ENSMUSG00000020873	22.8021	24.9109	23.9737	31.2552	29.8752	31.0122	0.361384	5.52e-07	1.07e-05	4.97062
Igbp1	ENSMUSG00000031221	6.14058	6.99622	6.45811	4.63732	4.77319	4.80885	-0.463264	5.73e-07	1.1e-05	4.95861
Ubash3b	ENSMUSG00000032020	2.46999	2.24509	2.25427	1.34511	1.60278	1.42259	-0.670507	5.68e-07	1.1e-05	4.95861
Wsb1	ENSMUSG00000017677	12.3414	14.3849	17.9256	21.6046	20.2385	21.4976	0.502148	5.76e-07	1.11e-05	4.95468
Chpt1	ENSMUSG00000060002	3.19563	3.08576	2.68524	4.47696	3.98922	4.2166	0.502144	5.76e-07	1.11e-05	4.95468
Neurl1a	ENSMUSG00000006435	7.60926	6.64638	7.06842	4.933	5.33459	4.63035	-0.514349	6.03e-07	1.16e-05	4.93554
Renbp	ENSMUSG00000031387	28.175	25.3087	27.8763	21.2202	20.8286	20.9659	-0.368705	6.17e-07	1.18e-05	4.92812
Fnbp1	ENSMUSG00000075415	11.0693	11.1434	11.0668	8.98697	9.18753	8.98736	-0.292797	6.18e-07	1.19e-05	4.92445
Fnip1	ENSMUSG00000035992	5.9977	6.47353	5.83288	4.31428	4.5589	4.67791	-0.434147	6.55e-07	1.25e-05	4.90309
Ccng2	ENSMUSG00000029385	6.75618	8.30661	7.09497	5.46226	5.30948	4.99315	-0.490039	6.61e-07	1.26e-05	4.89963
Frrs1	ENSMUSG00000033386	3.52244	3.16287	3.3141	2.03946	2.37427	2.33478	-0.567289	6.62e-07	1.26e-05	4.89963
Psmb8	ENSMUSG00000024338	10.6612	9.34908	10.9101	7.03889	5.59632	7.684	-0.610327	6.67e-07	1.27e-05	4.8962
Wls	ENSMUSG00000028173	41.0328	43.7194	41.3569	50.9606	48.5705	49.3296	0.239291	6.76e-07	1.29e-05	4.88941
Tmem2	ENSMUSG00000024754	16.0194	16.0756	14.7843	18.3371	20.0284	20.0791	0.318489	6.79e-07	1.29e-05	4.88941
Vcan	ENSMUSG00000021614	20.1221	20.7703	22.1235	14.5271	18.2292	16.5788	-0.353168	6.84e-07	1.3e-05	4.88606
Plekhb2	ENSMUSG00000026123	4.64549	4.67351	4.91378	3.10014	3.65181	3.52461	-0.470631	6.85e-07	1.3e-05	4.88606
Nrp1	ENSMUSG00000025810	16.8301	16.4105	16.6934	13.1841	14.2032	13.8461	-0.276128	6.92e-07	1.31e-05	4.88273
Tkt	ENSMUSG00000021957	34.0865	33.7977	35.6487	28.9589	29.4259	28.8933	-0.246528	7.01e-07	1.33e-05	4.87615
Cnih1	ENSMUSG00000015759	29.6139	29.6782	26.2574	38.2483	37.4469	36.2401	0.389769	7.09e-07	1.34e-05	4.8729
Mpst	ENSMUSG00000071711	16.5947	14.428	14.1727	11.5076	9.64342	10.0618	-0.532468	7.12e-07	1.34e-05	4.8729
Sipa1	ENSMUSG00000056917	17.1926	16.2771	18.2194	13.553	13.2841	13.2551	-0.367069	7.31e-07	1.38e-05	4.86012
Pdia4	ENSMUSG00000025823	113.618	110.119	115.169	138.285	129.49	133.923	0.245041	7.46e-07	1.4e-05	4.85387
Lonp1	ENSMUSG00000041168	21.1155	20.3886	21.8729	17.5431	15.6345	16.8979	-0.34079	7.55e-07	1.42e-05	4.84771
P2rx7	ENSMUSG00000029468	1.9888	2.4509	2.30525	1.26521	1.47905	1.20394	-0.769969	7.91e-07	1.48e-05	4.82974
Rcc2	ENSMUSG00000040945	54.7881	48.6457	49.5921	42.2567	41.8359	41.3721	-0.285962	8.02e-07	1.5e-05	4.82391
Rps11	ENSMUSG00000003429	230.837	241.941	269.925	209.398	194.822	188.966	-0.324528	8.15e-07	1.52e-05	4.81816
Timp2	ENSMUSG00000017466	630.793	619.211	558.964	709.203	716.489	720.318	0.246553	8.27e-07	1.54e-05	4.81248
Itga1	ENSMUSG00000042284	4.37962	4.21776	4.01359	5.22837	5.58846	5.05599	0.333572	8.24e-07	1.54e-05	4.81248
Syk	ENSMUSG00000021457	3.20715	3.03454	2.97552	1.99831	2.32281	2.11766	-0.515641	8.31e-07	1.55e-05	4.80967
Ccdc88b	ENSMUSG00000047810	2.34822	2.05678	2.56469	1.02888	1.53434	1.20782	-0.883986	8.71e-07	1.62e-05	4.79048
Podn	ENSMUSG00000028600	31.6694	30.5899	30.0853	25.2686	25.7608	24.842	-0.282671	8.8e-07	1.63e-05	4.78781
Arhgap28	ENSMUSG00000024043	9.4695	10.279	10.2379	13.3683	13.0675	12.1752	0.364994	8.77e-07	1.63e-05	4.78781
Mmp11	ENSMUSG00000000901	13.0891	13.3022	12.368	9.29131	9.62012	9.48674	-0.447939	9.14e-07	1.69e-05	4.77211
Slc5a6	ENSMUSG00000006641	7.6949	8.36273	8.35925	5.62761	6.01367	5.95806	-0.473388	9.63e-07	1.78e-05	4.74958
Ltbp3	ENSMUSG00000024940	94.1695	84.0937	86.8935	69.6354	76.3612	73.3752	-0.27325	9.8e-07	1.81e-05	4.74232
Map1b	ENSMUSG00000052727	4.32279	4.10466	4.3006	3.03679	3.55682	3.13729	-0.386127	9.77e-07	1.81e-05	4.74232
Foxp4	ENSMUSG00000023991	22.1099	20.1528	20.3467	16.9075	16.3901	16.9741	-0.316417	1.01e-06	1.86e-05	4.73049
Eda	ENSMUSG00000059327	2.73494	2.316	2.04427	3.45938	3.56474	3.65079	0.592538	1.02e-06	1.88e-05	4.72584
Lgr6	ENSMUSG00000042793	0.891522	0.685928	0.755034	0.299357	0.342781	0.358448	-1.22189	1.03e-06	1.89e-05	4.72354
Mdm2	ENSMUSG00000020184	11.7691	11.4934	12.5013	15.3815	14.9044	14.9298	0.337666	1.04e-06	1.91e-05	4.71897
Jak3	ENSMUSG00000031805	3.80763	3.44233	4.26504	2.35529	2.33435	2.76425	-0.632488	1.06e-06	1.94e-05	4.7122
Ncam1	ENSMUSG00000039542	8.31463	8.35778	8.07918	6.3682	6.65161	6.58135	-0.336303	1.07e-06	1.95e-05	4.70997
Rhoq	ENSMUSG00000024143	32.6185	31.6984	31.588	26.8607	26.6917	25.1357	-0.284428	1.07e-06	1.96e-05	4.70774
Tnks2	ENSMUSG00000024811	15.2059	16.0111	14.1512	12.056	12.823	11.6384	-0.311918	1.1e-06	2.01e-05	4.6968
Chst1	ENSMUSG00000027221	7.0075	7.15335	6.33931	4.57289	4.53906	4.224	-0.617256	1.1e-06	2.01e-05	4.6968
Gpr146	ENSMUSG00000044197	1.37112	1.43221	1.53153	0.83296	0.823633	0.767895	-0.837703	1.14e-06	2.08e-05	4.68194
Frmd6	ENSMUSG00000048285	25.8621	26.4666	23.6539	30.2541	31.2066	30.735	0.279662	1.18e-06	2.14e-05	4.66959
Atp1a3	ENSMUSG00000040907	1.95448	1.64021	1.62489	0.814386	1.13517	0.844452	-0.894685	1.19e-06	2.17e-05	4.66354
Arhgap45	ENSMUSG00000035697	9.11432	9.45668	11.2441	6.8699	7.5308	7.14255	-0.470171	1.2e-06	2.18e-05	4.66154
Hid1	ENSMUSG00000034586	4.94424	4.49754	4.92637	3.51622	3.11756	2.99805	-0.575485	1.2e-06	2.18e-05	4.66154
Kdm6b	ENSMUSG00000018476	14.7016	13.7841	14.529	10.869	11.9209	11.6794	-0.319574	1.22e-06	2.2e-05	4.65758
Sfrp1	ENSMUSG00000031548	136.687	132.196	130.212	151.599	157.888	153.671	0.214965	1.23e-06	2.22e-05	4.65365
Adamts4	ENSMUSG00000006403	14.9174	14.3772	13.4673	10.3475	11.4344	11.3316	-0.36834	1.27e-06	2.29e-05	4.64016
Rapsn	ENSMUSG00000002104	2.0907	2.45965	2.55453	0.86053	1.06864	0.797724	-1.37624	1.27e-06	2.29e-05	4.64016
Pla2r1	ENSMUSG00000054580	1.7152	1.68787	1.95391	2.53802	2.45143	2.98296	0.568853	1.35e-06	2.43e-05	4.61439
Zmiz2	ENSMUSG00000041164	14.9972	13.6973	13.8852	10.8103	11.2904	11.1814	-0.354816	1.41e-06	2.54e-05	4.59517
Sdc3	ENSMUSG00000025743	80.4243	78.4297	74.9998	59.794	67.2011	67.0565	-0.269141	1.45e-06	2.6e-05	4.58503
Tob1	ENSMUSG00000037573	15.4681	16.1277	15.0583	20.3979	19.9121	21.0211	0.394302	1.48e-06	2.65e-05	4.57675
Otulinl	ENSMUSG00000056069	9.07048	9.25991	8.19979	6.26623	6.63723	5.48875	-0.524039	1.54e-06	2.76e-05	4.55909
Nomo1	ENSMUSG00000030835	25.0793	24.3975	25.6309	29.7384	29.5923	30.2607	0.253966	1.57e-06	2.8e-05	4.55284
Eda2r	ENSMUSG00000034457	3.18793	3.48997	3.07729	4.92491	4.40099	4.59564	0.513666	1.57e-06	2.8e-05	4.55284
Aars	ENSMUSG00000031960	26.1735	24.0368	25.9113	21.3732	20.3315	21.6624	-0.264988	1.59e-06	2.83e-05	4.54821
Itga7	ENSMUSG00000025348	2.41253	2.03256	1.99396	1.41559	1.43365	1.2065	-0.661323	1.61e-06	2.87e-05	4.54212
Pou2f2	ENSMUSG00000008496	0.789445	0.74501	0.788731	0.333762	0.427343	0.348781	-1.06167	1.62e-06	2.87e-05	4.54212
Gpsm3	ENSMUSG00000034786	7.60815	6.60057	8.09195	3.72463	4.44149	4.23686	-0.847454	1.62e-06	2.88e-05	4.54061
Bri3	ENSMUSG00000047843	29.996	31.5286	27.5869	23.4022	19.7504	22.679	-0.437418	1.64e-06	2.9e-05	4.5376
Sap18	ENSMUSG00000021963	19.6782	20.0683	19.8673	26.1927	23.1083	24.1499	0.301029	1.7e-06	3.01e-05	4.52143
Erg	ENSMUSG00000040732	3.35973	2.71165	3.36822	1.5731	1.992	1.7281	-0.832969	1.7e-06	3.01e-05	4.52143
Themis2	ENSMUSG00000037731	3.74493	3.15654	4.09983	2.112	2.1661	2.04257	-0.799711	1.72e-06	3.04e-05	4.51713
Ssr4	ENSMUSG00000002014	28.7625	31.9613	28.204	36.9509	35.5445	39.176	0.328019	1.73e-06	3.05e-05	4.5157
Ap1b1	ENSMUSG00000009090	27.6833	27.6862	29.142	22.4629	23.934	23.2962	-0.278407	1.73e-06	3.05e-05	4.5157
Chst3	ENSMUSG00000057337	1.8802	1.70962	1.89913	1.04709	1.12052	1.1155	-0.742181	1.76e-06	3.1e-05	4.50864
AW551984	ENSMUSG00000038112	3.39754	3.62621	3.29276	4.73735	4.73385	4.90433	0.478682	1.8e-06	3.17e-05	4.49894
Casc4	ENSMUSG00000060227	15.8248	16.4086	14.0068	20.0668	19.6996	18.5577	0.336465	1.83e-06	3.2e-05	4.49485
Il10ra	ENSMUSG00000032089	2.31724	2.64105	2.88971	1.25841	1.42327	1.5753	-0.88859	1.83e-06	3.2e-05	4.49485
Abcg3	ENSMUSG00000029299	0.803978	0.88751	0.761974	0.309994	0.238147	0.185593	-1.73042	1.82e-06	3.2e-05	4.49485
Sgpl1	ENSMUSG00000020097	30.3857	31.599	30.3526	26.0573	26.4237	24.4146	-0.263202	1.84e-06	3.22e-05	4.49214
Pxdn	ENSMUSG00000020674	36.2386	32.7889	34.274	26.6389	30.4259	27.595	-0.286681	1.86e-06	3.25e-05	4.48812
Cd302	ENSMUSG00000060703	28.9628	30.1317	29.7566	45.5886	36.0411	38.7951	0.438473	1.88e-06	3.27e-05	4.48545
Kcp	ENSMUSG00000059022	3.88982	3.77576	4.71098	5.27321	6.20864	5.8231	0.481706	1.89e-06	3.3e-05	4.48149
Tmem35a	ENSMUSG00000033578	7.35107	7.37814	7.52175	11.6839	9.89312	11.6169	0.574825	1.94e-06	3.38e-05	4.47108
Fgfrl1	ENSMUSG00000008090	26.9613	24.9154	26.4916	32.4009	31.8915	32.876	0.309936	2.03e-06	3.52e-05	4.45346
Cysltr1	ENSMUSG00000052821	0.599465	0.581575	0.498374	0.136193	0.228354	0.116483	-1.78354	2.02e-06	3.52e-05	4.45346
Hnrnpf	ENSMUSG00000042079	48.5772	44.533	49.8081	40.1882	38.9677	36.7198	-0.302144	2.04e-06	3.53e-05	4.45223
Bmp5	ENSMUSG00000032179	0.567279	0.504159	0.483406	1.14336	1.05021	1.5625	1.26907	2.04e-06	3.53e-05	4.45223
Ptpn1	ENSMUSG00000027540	16.1457	15.6545	15.3356	12.3676	12.8094	12.882	-0.308391	2.05e-06	3.55e-05	4.44977
Lpxn	ENSMUSG00000024696	4.29396	5.38792	4.53314	3.0461	1.99088	1.71642	-1.06789	2.07e-06	3.58e-05	4.44612
Marco	ENSMUSG00000026390	15.7458	17.9206	16.6898	20.9962	25.57	22.4648	0.455644	2.08e-06	3.59e-05	4.44491
Atp2a3	ENSMUSG00000020788	1.71863	1.50668	2.00393	1.00404	1.00499	0.623797	-0.98193	2.15e-06	3.71e-05	4.43063
Angptl7	ENSMUSG00000028989	1.16441	1.11407	0.858042	0.278285	0.239521	0.249913	-2.02718	2.24e-06	3.85e-05	4.41454
Fcna	ENSMUSG00000026938	2.36805	1.98213	3.03941	0.946555	0.888766	0.305146	-1.76534	2.25e-06	3.88e-05	4.41117
Ctnna1	ENSMUSG00000037815	93.5268	92.7225	98.6342	81.1197	82.6065	78.9109	-0.23152	2.32e-06	3.99e-05	4.39903
Fmod	ENSMUSG00000041559	872.553	818.735	754.75	956.981	997.25	956.376	0.250951	2.34e-06	4.01e-05	4.39686
Appl2	ENSMUSG00000020263	9.56651	10.5743	12.5721	8.11414	7.83982	8.24587	-0.437016	2.34e-06	4.01e-05	4.39686
Ppid	ENSMUSG00000027804	5.82147	6.64346	7.15221	9.1135	8.63811	9.00116	0.444921	2.35e-06	4.03e-05	4.39469
Vmp1	ENSMUSG00000018171	17.175	20.3953	21.5778	26.3838	24.4447	26.1327	0.378065	2.39e-06	4.08e-05	4.38934
Aldh18a1	ENSMUSG00000025007	38.8446	36.3657	37.3287	31.0548	32.1231	29.9626	-0.272034	2.4e-06	4.1e-05	4.38722
Ndrg1	ENSMUSG00000005125	16.8495	19.1955	18.4113	14.9171	14.697	14.4564	-0.305504	2.41e-06	4.11e-05	4.38616
Lrrc32	ENSMUSG00000090958	19.4212	18.2598	18.2618	14.3941	13.3349	16.0088	-0.356733	2.43e-06	4.14e-05	4.383
Itfg1	ENSMUSG00000031703	7.57653	7.91466	7.69097	10.1131	9.21922	9.28941	0.304248	2.46e-06	4.19e-05	4.37779
Pcdh18	ENSMUSG00000037892	13.5632	13.196	13.8495	18.1686	16.6392	16.0734	0.325794	2.47e-06	4.2e-05	4.37675
Prepl	ENSMUSG00000024127	6.75152	8.30992	8.07872	10.9578	10.1661	10.6342	0.454704	2.48e-06	4.22e-05	4.37469
Tmem59	ENSMUSG00000028618	105.058	107.373	97.9594	125.614	120.915	122.821	0.251281	2.52e-06	4.28e-05	4.36856
Fbln5	ENSMUSG00000021186	45.428	45.7127	47.1679	55.653	54.3212	52.0004	0.227998	2.53e-06	4.28e-05	4.36856
1500015O10Rik	ENSMUSG00000026051	198.839	220.827	206.03	272.735	257.698	237.259	0.295524	2.55e-06	4.32e-05	4.36452
Tppp3	ENSMUSG00000014846	11.6142	12.7723	11.0937	8.09335	7.52299	8.52413	-0.557191	2.61e-06	4.4e-05	4.35655
Amotl1	ENSMUSG00000013076	17.4526	16.6931	16.5984	12.5999	14.7988	13.7241	-0.302812	2.65e-06	4.48e-05	4.34872
Mid1ip1	ENSMUSG00000008035	20.0379	18.9714	17.7515	13.3282	14.8982	13.8481	-0.429933	2.77e-06	4.66e-05	4.33161
Gbe1	ENSMUSG00000022707	3.32767	4.43013	3.31627	2.57025	2.30802	2.03682	-0.676161	2.76e-06	4.66e-05	4.33161
Smpd3	ENSMUSG00000031906	0.501871	0.336818	0.489801	1.14729	0.861795	1.06466	1.20761	2.78e-06	4.67e-05	4.33068
Irf6	ENSMUSG00000026638	0.331076	0.271953	0.140979	0.0424573	0.0465094	0.0254191	-2.67344	2.79e-06	4.68e-05	4.32975
Chodl	ENSMUSG00000022860	0.239099	0.223679	0.250634	0.646794	0.727056	0.578124	1.45414	2.79e-06	4.68e-05	4.32975
Adamtsl3	ENSMUSG00000070469	25.5706	25.7834	26.8596	29.778	32.1206	30.9689	0.247571	2.82e-06	4.72e-05	4.32606
Net1	ENSMUSG00000021215	3.05271	3.36763	3.51124	4.73659	4.80752	4.63828	0.512586	2.82e-06	4.72e-05	4.32606
Cilp	ENSMUSG00000042254	1.91975	1.62012	1.85272	0.752915	1.13774	0.774758	-1.00924	2.82e-06	4.72e-05	4.32606
Rcn2	ENSMUSG00000032320	33.1307	35.1243	32.5143	40.1439	40.4844	39.4845	0.253742	2.83e-06	4.73e-05	4.32514
Stt3b	ENSMUSG00000032437	45.4252	44.6969	44.9491	52.5934	52.4981	53.1981	0.228785	2.87e-06	4.79e-05	4.31966
Inava	ENSMUSG00000041605	1.06664	0.72961	0.934442	0.412074	0.377479	0.300863	-1.31635	2.91e-06	4.84e-05	4.31515
Rock2	ENSMUSG00000020580	9.74307	10.8362	9.53087	12.0402	12.1636	12.5162	0.286309	2.94e-06	4.89e-05	4.31069
Tbc1d9	ENSMUSG00000031709	2.55014	2.82108	2.54734	1.63992	1.88286	1.39387	-0.681592	2.94e-06	4.89e-05	4.31069
Plxnb3	ENSMUSG00000031385	0.527483	0.534586	0.730884	0.223415	0.202541	0.249066	-1.41895	3.01e-06	5e-05	4.30103
Il1r1	ENSMUSG00000026072	7.06017	6.88179	6.33198	9.22923	8.62147	8.42476	0.375958	3.06e-06	5.07e-05	4.29499
Capn6	ENSMUSG00000067276	22.4082	21.4015	19.2382	16.7103	17.5037	16.9737	-0.299747	3.09e-06	5.11e-05	4.29158
Dbn1	ENSMUSG00000034675	57.348	51.5319	53.3121	44.9243	45.9794	44.9152	-0.255602	3.1e-06	5.12e-05	4.29073
Rpl8	ENSMUSG00000003970	408.398	415.145	435.557	376.36	342.772	346.902	-0.240218	3.1e-06	5.13e-05	4.28988
Ets2	ENSMUSG00000022895	8.15745	8.28732	8.31717	6.30898	6.45198	6.40408	-0.369828	3.12e-06	5.16e-05	4.28735
Apobr	ENSMUSG00000042759	4.33518	3.09469	4.19434	2.1576	2.4733	2.3299	-0.739461	3.13e-06	5.16e-05	4.28735
Tln1	ENSMUSG00000028465	66.3544	63.3936	68.1074	48.7969	57.9227	55.8135	-0.28379	3.14e-06	5.17e-05	4.28651
Rapgef5	ENSMUSG00000041992	0.634001	0.781071	0.608747	0.379516	0.363693	0.346679	-0.890449	3.14e-06	5.17e-05	4.28651
Clu	ENSMUSG00000022037	22.4211	20.742	20.4075	26.1243	27.0164	25.7045	0.312035	3.17e-06	5.22e-05	4.28233
Phyh	ENSMUSG00000026664	19.9924	18.421	17.4483	14.1372	13.944	12.593	-0.454379	3.19e-06	5.24e-05	4.28067
Gdpd5	ENSMUSG00000035314	5.00604	3.97001	4.2041	2.84291	3.41508	2.52417	-0.580694	3.19e-06	5.24e-05	4.28067
Rerg	ENSMUSG00000030222	1.50492	1.03634	1.40753	2.91229	2.14975	3.11432	1.04626	3.2e-06	5.25e-05	4.27984
Nhlrc3	ENSMUSG00000042997	4.20262	4.16771	4.46969	3.20723	3.11527	3.33049	-0.413581	3.22e-06	5.26e-05	4.27901
Igsf6	ENSMUSG00000035004	3.25435	4.14932	3.60013	1.86288	2.18104	1.67984	-0.937948	3.31e-06	5.42e-05	4.266
Tbc1d22a	ENSMUSG00000051864	15.9183	13.9707	14.1079	11.2151	11.2717	11.0827	-0.388917	3.32e-06	5.43e-05	4.2652
B2m	ENSMUSG00000060802	601.356	619.39	574.939	516.039	445.375	516.984	-0.280743	3.35e-06	5.47e-05	4.26201
Ak1	ENSMUSG00000026817	75.7723	72.4507	66.124	88.9126	83.593	87.4068	0.278576	3.36e-06	5.47e-05	4.26201
Zmpste24	ENSMUSG00000043207	10.0743	9.70112	9.59753	12.2447	12.0887	11.8283	0.300829	3.37e-06	5.49e-05	4.26043
Cdh3	ENSMUSG00000061048	5.65095	5.83465	5.78049	4.22173	4.18897	3.8118	-0.496439	3.41e-06	5.55e-05	4.25571
H2-Q7	ENSMUSG00000060550	1.01718	1.43989	1.51326	0.656793	0.46252	0.63196	-1.18963	3.49e-06	5.67e-05	4.24642
Fam78a	ENSMUSG00000050592	0.831436	1.06391	1.26328	0.460606	0.424621	0.58161	-1.11851	3.54e-06	5.73e-05	4.24185
Apbb2	ENSMUSG00000029207	6.44428	6.21859	6.18845	7.60408	7.70948	7.91437	0.301171	3.57e-06	5.78e-05	4.23807
Evl	ENSMUSG00000021262	20.9885	18.6904	20.4675	14.8874	15.4483	16.2982	-0.368116	3.58e-06	5.79e-05	4.23732
Tnfrsf1b	ENSMUSG00000028599	7.95386	7.58076	7.84309	5.39785	5.96632	5.61621	-0.460446	3.68e-06	5.96e-05	4.22475
Rpl13	ENSMUSG00000000740	255.254	268.651	262.811	235.825	219.057	219.872	-0.221461	3.75e-06	6.04e-05	4.21896
Rnasel	ENSMUSG00000066800	4.98536	4.86487	4.945	3.20121	3.91104	3.58058	-0.467738	3.74e-06	6.04e-05	4.21896
Rap2a	ENSMUSG00000051615	19.763	21.6993	20.7105	17.2588	16.3396	16.4496	-0.313111	3.76e-06	6.05e-05	4.21824
Tnfaip2	ENSMUSG00000021281	19.4589	18.7611	19.5767	15.6268	15.568	16.1276	-0.28912	3.75e-06	6.05e-05	4.21824
Kcna6	ENSMUSG00000038077	0.806547	0.709618	0.790273	0.244009	0.39502	0.312325	-1.27379	3.76e-06	6.05e-05	4.21824
Ehd4	ENSMUSG00000027293	31.2692	30.5453	31.2072	25.7162	25.5996	26.2035	-0.263349	3.8e-06	6.11e-05	4.21396
Manba	ENSMUSG00000028164	5.84663	5.4619	5.64356	4.37718	4.25817	4.17578	-0.403187	3.87e-06	6.2e-05	4.20761
Dhrs7	ENSMUSG00000021094	6.22248	8.2341	7.31746	4.71824	5.41171	4.43171	-0.578575	3.89e-06	6.24e-05	4.20482
Zmynd8	ENSMUSG00000039671	8.12949	8.03605	8.41488	6.36666	6.96577	6.53744	-0.306671	3.91e-06	6.25e-05	4.20412
Slc7a7	ENSMUSG00000000958	5.61353	5.2515	5.92667	3.68185	4.09463	2.74635	-0.668109	3.91e-06	6.25e-05	4.20412
Slc33a1	ENSMUSG00000027822	4.68179	4.69592	4.76168	6.85191	6.40711	6.78639	0.502571	3.9e-06	6.25e-05	4.20412
Fgf10	ENSMUSG00000021732	0.595513	0.638352	0.660118	1.39161	1.35769	1.1586	1.04602	3.96e-06	6.33e-05	4.1986
Rplp2	ENSMUSG00000025508	142.651	150.976	155.355	132.659	120.525	122.682	-0.256647	4.05e-06	6.45e-05	4.19044
Adam22	ENSMUSG00000040537	2.05684	1.96886	1.87206	2.423	2.72026	2.86371	0.44095	4.08e-06	6.49e-05	4.18776
Dock10	ENSMUSG00000038608	0.996841	0.985172	1.08333	0.599703	0.750786	0.672176	-0.599623	4.09e-06	6.5e-05	4.18709
Gpr17	ENSMUSG00000052229	0.417542	0.359776	0.337995	0.0481442	0.108492	0.0807066	-2.22477	4.19e-06	6.65e-05	4.17718
Ampd3	ENSMUSG00000005686	4.20992	4.08076	4.60479	3.19137	3.05496	2.68238	-0.528505	4.23e-06	6.72e-05	4.17263
Pygb	ENSMUSG00000033059	61.3556	59.8416	61.706	51.1972	53.9217	51.3766	-0.224728	4.25e-06	6.73e-05	4.17198
Tapbp	ENSMUSG00000024308	97.0539	90.4869	87.5983	77.3092	77.6337	77.7591	-0.241309	4.26e-06	6.74e-05	4.17134
Pabpn1	ENSMUSG00000022194	6.37593	6.19346	7.31781	8.4386	9.73403	10.499	0.524254	4.28e-06	6.77e-05	4.16941
Nalcn	ENSMUSG00000000197	0.259906	0.264918	0.212852	0.0713869	0.0638367	0.126182	-1.51587	4.34e-06	6.85e-05	4.16431
Csf2rb2	ENSMUSG00000071714	1.27653	1.10407	1.27151	0.538209	0.584621	0.631812	-1.06083	4.4e-06	6.94e-05	4.15864
Glrx	ENSMUSG00000021591	4.30144	4.96686	5.32955	6.66472	6.82205	6.50852	0.452034	4.46e-06	7.03e-05	4.15304
Asns	ENSMUSG00000029752	16.7386	17.7873	18.809	14.1927	13.0514	13.6216	-0.385641	4.51e-06	7.1e-05	4.14874
Cep170b	ENSMUSG00000072825	17.3915	16.4167	16.8665	19.8787	19.6922	21.37	0.265565	4.52e-06	7.11e-05	4.14813
Impdh1	ENSMUSG00000003500	31.1926	27.965	29.1884	23.3708	24.2396	23.9656	-0.303245	4.59e-06	7.2e-05	4.14267
4931406P16Rik	ENSMUSG00000066571	10.0738	9.59909	9.40025	7.30383	8.14056	7.75687	-0.324652	4.59e-06	7.2e-05	4.14267
Galc	ENSMUSG00000021003	1.82231	1.74067	1.85628	1.35821	1.23741	1.30427	-0.475557	4.82e-06	7.54e-05	4.12263
Fblim1	ENSMUSG00000006219	15.8427	15.5878	16.0672	12.2782	13.025	12.8204	-0.317365	4.89e-06	7.66e-05	4.11577
Cd151	ENSMUSG00000025510	40.0264	38.3802	43.9763	54.6389	47.499	50.7836	0.320576	4.92e-06	7.68e-05	4.11464
mt-Nd5	ENSMUSG00000064367	158.416	207.046	258.304	403.822	392.454	382.919	0.918631	4.95e-06	7.72e-05	4.11238
Cltc	ENSMUSG00000047126	55.6854	56.0086	56.8873	45.6782	50.9191	46.5339	-0.235886	5.04e-06	7.85e-05	4.10513
Galnt3	ENSMUSG00000026994	1.7618	1.69701	1.30196	2.4359	2.68449	2.9989	0.772541	5.04e-06	7.85e-05	4.10513
Olfm1	ENSMUSG00000026833	17.3191	15.4206	16.5089	20.02	21.1507	20.7014	0.329634	5.12e-06	7.96e-05	4.09909
Tnfrsf11a	ENSMUSG00000026321	2.07919	2.33769	2.43427	1.5462	1.4832	1.11085	-0.721835	5.15e-06	8e-05	4.09691
Coro2b	ENSMUSG00000041729	2.23739	2.56224	1.98035	1.2254	1.36484	1.52801	-0.721098	5.17e-06	8.02e-05	4.09583
Gadd45g	ENSMUSG00000021453	53.5786	57.3162	52.7967	67.7618	67.6689	67.2998	0.308958	5.2e-06	8.06e-05	4.09366
Atp2b4	ENSMUSG00000026463	6.52477	6.13449	5.91654	7.4126	7.94174	7.58478	0.305594	5.26e-06	8.14e-05	4.08938
Psme1	ENSMUSG00000022216	29.1485	28.5015	27.3481	23.4597	21.1983	22.3152	-0.343602	5.3e-06	8.2e-05	4.08619
Btg2	ENSMUSG00000020423	17.9384	16.6842	16.7645	22.1387	21.8487	21.0498	0.341214	5.51e-06	8.51e-05	4.07007
Nfasc	ENSMUSG00000026442	0.633576	0.664445	0.516668	0.307663	0.358609	0.321816	-0.872768	5.64e-06	8.71e-05	4.05998
Plxdc1	ENSMUSG00000017417	2.47876	2.50662	2.21777	1.38605	1.53452	1.46148	-0.715009	5.66e-06	8.72e-05	4.05948
Notch4	ENSMUSG00000015468	0.65148	0.761831	0.930169	0.440584	0.349593	0.326934	-1.06919	5.69e-06	8.75e-05	4.05799
Neu1	ENSMUSG00000007038	13.5634	12.8317	12.8525	10.5859	9.80122	10.0281	-0.367299	5.81e-06	8.93e-05	4.04915
Nell1	ENSMUSG00000055409	0.494594	0.528796	0.404661	0.144472	0.213167	0.156515	-1.46444	5.83e-06	8.96e-05	4.04769
S100a10	ENSMUSG00000041959	109.22	123.809	106.542	146.351	134.781	136.841	0.30001	6.08e-06	9.33e-05	4.03012
Pgm2l1	ENSMUSG00000030729	1.57255	1.45442	1.43117	0.944792	1.04395	0.806278	-0.667247	6.09e-06	9.34e-05	4.02965
Ttc7	ENSMUSG00000036918	9.10245	9.33567	8.66463	6.70126	7.30363	7.22733	-0.351883	6.13e-06	9.39e-05	4.02733
Atp5a1	ENSMUSG00000025428	182.372	182.773	191.884	165.335	159.406	157.391	-0.208357	6.15e-06	9.42e-05	4.02595
Slc35g1	ENSMUSG00000044026	4.44029	4.52316	4.00596	2.30582	3.27462	2.24329	-0.722363	6.22e-06	9.51e-05	4.02182
Kdm4b	ENSMUSG00000024201	12.8042	12.0548	12.6809	9.36057	10.0268	10.2661	-0.340981	6.29e-06	9.6e-05	4.01773
Tmx1	ENSMUSG00000021072	16.2475	17.919	15.7804	21.7585	20.3162	21.1514	0.340347	6.34e-06	9.67e-05	4.01457
Tspan15	ENSMUSG00000037031	0.788258	0.84836	0.864107	0.409564	0.378819	0.505048	-0.959807	6.35e-06	9.68e-05	4.01412
Agl	ENSMUSG00000033400	3.01226	3.54154	3.31649	2.49342	2.51536	2.5115	-0.393019	6.4e-06	9.75e-05	4.011
Fau	ENSMUSG00000038274	294.167	323.355	329.457	273.125	241.87	265.526	-0.279582	6.59e-06	0.000100138	3.9994
Cox7a2l	ENSMUSG00000024248	62.9051	72.7688	64.2956	55.3423	50.3256	51.384	-0.34842	6.84e-06	0.000103866	3.98353
Rps6ka4	ENSMUSG00000024952	44.9668	43.7789	45.0523	36.9831	38.1586	37.3701	-0.249869	6.93e-06	0.000105135	3.97825
S100a4	ENSMUSG00000001020	0.879695	1.64592	1.869	5.56749	5.14716	3.79477	1.71414	6.96e-06	0.000105454	3.97694
Pmaip1	ENSMUSG00000024521	2.48091	2.78509	2.56472	1.39895	1.33129	1.40345	-0.923009	7.1e-06	0.00010735	3.9692
Stx2	ENSMUSG00000029428	17.7745	18.2933	19.3095	15.3359	14.8708	14.7715	-0.30056	7.15e-06	0.000108023	3.96648
Ppm1h	ENSMUSG00000034613	2.44495	2.33427	2.39927	1.67783	1.84638	1.52287	-0.50454	7.16e-06	0.000108035	3.96644
Nfkbiz	ENSMUSG00000035356	2.37749	2.85203	2.74259	4.09704	3.68779	3.98669	0.559738	7.21e-06	0.000108712	3.96372
Bin2	ENSMUSG00000098112	5.82105	5.23457	4.46427	3.12389	3.52723	2.60417	-0.73744	7.28e-06	0.000109651	3.95999
Laptm4b	ENSMUSG00000022257	29.0714	27.4445	28.0869	21.578	23.0477	21.9123	-0.34563	7.41e-06	0.000111404	3.9531
Vps33a	ENSMUSG00000029434	14.5268	14.2589	13.6424	11.3202	11.6684	10.9413	-0.32088	7.41e-06	0.000111404	3.9531
Slc1a5	ENSMUSG00000001918	10.6149	10.0583	11.0765	7.57579	8.43013	8.23872	-0.389763	7.58e-06	0.000113758	3.94402
Wdfy3	ENSMUSG00000043940	7.57701	7.35978	6.96413	4.92199	6.3844	5.65548	-0.367878	7.59e-06	0.000113797	3.94387
Tmem44	ENSMUSG00000022537	2.5611	2.38993	2.16123	1.49059	1.76928	1.56929	-0.555142	7.59e-06	0.000113797	3.94387
Dmp1	ENSMUSG00000029307	0.351086	0.173882	0.446405	1.01347	1.05355	1.06183	1.67827	7.62e-06	0.000114146	3.94254
Mtpn	ENSMUSG00000029840	61.8681	64.0408	57.5348	73.9337	73.1678	70.1204	0.244465	7.75e-06	0.000115924	3.93583
Rnf19b	ENSMUSG00000028793	20.75	20.0812	20.2416	15.4838	16.7625	16.1418	-0.335368	7.84e-06	0.000117072	3.93155
Pla2g7	ENSMUSG00000023913	5.67877	6.01106	5.3419	3.99486	3.62162	3.69065	-0.589863	7.91e-06	0.000118033	3.928
Hpse	ENSMUSG00000035273	2.02938	2.44527	2.09207	1.13815	1.36255	0.936937	-0.925589	7.92e-06	0.000118033	3.928
Cyfip2	ENSMUSG00000020340	1.42244	1.26304	1.39636	0.781701	0.852999	0.750489	-0.772333	7.92e-06	0.000118033	3.928
Shisa2	ENSMUSG00000044461	3.28006	3.22849	2.18413	4.29109	4.65585	5.08919	0.694665	7.94e-06	0.000118085	3.92781
Sh3bp2	ENSMUSG00000054520	7.65351	7.45824	7.89834	4.97191	6.3083	5.29805	-0.471281	8.16e-06	0.000121356	3.91594
Satb2	ENSMUSG00000038331	2.37984	1.7386	1.71984	2.78554	3.11366	3.02656	0.6162	8.17e-06	0.000121356	3.91594
Rgs10	ENSMUSG00000030844	10.042	11.0797	9.0142	7.19191	6.42342	6.0911	-0.609574	8.2e-06	0.000121613	3.91502
Zim1	ENSMUSG00000002266	1.08715	1.09629	1.00946	0.525829	0.592471	0.681476	-0.830911	8.49e-06	0.000125828	3.90022
Map3k1	ENSMUSG00000021754	2.0236	2.23012	1.96274	1.23594	1.46321	1.34317	-0.619361	8.57e-06	0.000126801	3.89688
Ralb	ENSMUSG00000004451	17.4605	18.0025	16.1428	13.5556	13.7283	14.3604	-0.309434	8.68e-06	0.000128324	3.89169
Hmgn3	ENSMUSG00000066456	5.06992	7.25728	5.8146	9.55473	8.97139	9.64614	0.633212	8.72e-06	0.000128889	3.88978
Mafb	ENSMUSG00000074622	12.5945	11.4805	9.63802	7.52632	9.02207	6.82132	-0.523947	8.76e-06	0.000129351	3.88823
Atp6v0a1	ENSMUSG00000019302	25.8247	23.3365	25.6174	20.082	21.4422	20.5652	-0.268087	8.8e-06	0.000129805	3.88671
Peg10	ENSMUSG00000092035	2.35453	2.09055	2.29914	3.02367	3.27584	3.38694	0.521395	8.86e-06	0.000130542	3.88425
Fstl1	ENSMUSG00000022816	681.69	688.747	637.637	585.298	595.175	562.306	-0.204347	8.94e-06	0.000131476	3.88115
Vit	ENSMUSG00000024076	4.79372	6.70202	6.02947	3.98376	3.84243	3.54512	-0.62388	8.95e-06	0.000131515	3.88102
Washc2	ENSMUSG00000024104	12.7757	11.9588	12.557	9.99641	10.1947	10.4467	-0.283935	9.25e-06	0.000135906	3.86676
Kcnk13	ENSMUSG00000045404	2.4946	2.05917	2.50091	1.30198	1.38851	0.943089	-0.948596	9.27e-06	0.000135953	3.86661
Rnf144a	ENSMUSG00000020642	8.34461	8.30844	7.85551	5.12485	6.95559	6.13646	-0.427074	9.5e-06	0.000139186	3.8564
Rara	ENSMUSG00000037992	19.1844	17.3477	18.4389	15.0696	14.7521	14.6686	-0.304755	9.61e-06	0.000140672	3.85179
Neo1	ENSMUSG00000032340	33.6823	32.0308	31.5196	37.2179	38.0172	37.562	0.214563	9.74e-06	0.000142405	3.84647
Rpl29	ENSMUSG00000048758	98.4494	108.462	108.104	88.9375	77.9182	87.7692	-0.308357	9.84e-06	0.000143811	3.84221
Mmp23	ENSMUSG00000029061	89.7462	89.3668	82.9066	106.157	98.5321	106.481	0.248083	9.94e-06	0.000145054	3.83847
Pdxk	ENSMUSG00000032788	10.4815	9.82531	10.3846	7.4889	8.45891	8.06823	-0.3536	9.98e-06	0.000145559	3.83696
Rbpj	ENSMUSG00000039191	7.3558	7.60179	7.8945	5.932	6.51656	6.21977	-0.291994	1.01e-05	0.000147668	3.83071
Skap2	ENSMUSG00000059182	3.7043	3.86978	3.42227	2.92018	2.79566	2.61059	-0.398876	1.01e-05	0.000147702	3.83061
Notch3	ENSMUSG00000038146	17.1162	15.4149	13.7696	10.5031	12.9681	12.137	-0.377988	1.02e-05	0.000148808	3.82737
Il17d	ENSMUSG00000050222	10.1709	10.1437	8.93996	12.957	15.2627	15.3266	0.575023	1.02e-05	0.000148808	3.82737
Hhip	ENSMUSG00000064325	0.188681	0.217699	0.0627452	0.413358	0.465746	0.455356	1.52351	1.03e-05	0.000149599	3.82507
Cuedc1	ENSMUSG00000018378	11.2209	10.2293	11.3324	12.9317	13.9384	14.023	0.318333	1.04e-05	0.000150466	3.82256
Plin3	ENSMUSG00000024197	27.923	24.9092	27.7894	22.3949	20.5438	22.275	-0.306758	1.04e-05	0.000151269	3.82025
Jag1	ENSMUSG00000027276	33.5813	32.4878	36.2417	27.7536	29.6864	28.0103	-0.259887	1.05e-05	0.0001514	3.81987
Ajap1	ENSMUSG00000039546	1.08621	0.665761	0.482659	0.164114	0.123275	0.255461	-2.05734	1.06e-05	0.000153068	3.81512
Mboat1	ENSMUSG00000038732	2.9641	3.12321	2.54207	4.27899	4.65956	4.17421	0.607707	1.08e-05	0.000155415	3.80851
Ak5	ENSMUSG00000039058	13.9855	15.17	13.1746	10.9625	10.9279	10.8038	-0.371686	1.08e-05	0.000155878	3.80722
Hsd17b7	ENSMUSG00000026675	10.6694	9.19661	9.18629	11.692	13.0763	12.58	0.363783	1.1e-05	0.000158629	3.79962
Arl11	ENSMUSG00000043157	3.73754	5.62373	4.99769	3.20653	1.93549	2.55051	-0.904052	1.13e-05	0.000162488	3.78918
Aif1	ENSMUSG00000024397	4.24765	4.04342	3.46939	1.59991	2.42197	1.56386	-1.06315	1.14e-05	0.000163998	3.78516
Lama1	ENSMUSG00000032796	1.86324	1.69895	1.4755	1.11607	1.14982	1.01466	-0.613726	1.17e-05	0.000168302	3.77391
Tmem206	ENSMUSG00000026627	7.29415	8.70204	8.97993	6.01331	5.66709	4.9602	-0.584716	1.2e-05	0.000172754	3.76257
Vps18	ENSMUSG00000034216	15.3858	13.3893	14.576	11.5596	11.4132	11.5762	-0.327272	1.21e-05	0.00017404	3.75935
Prune2	ENSMUSG00000039126	1.58336	1.71803	1.80267	1.07205	1.33288	1.30728	-0.461152	1.23e-05	0.000176197	3.754
Homer3	ENSMUSG00000003573	15.5649	14.3438	15.4233	11.1095	12.5066	11.7006	-0.359609	1.24e-05	0.00017777	3.75014
Atf3	ENSMUSG00000026628	3.8956	3.79311	4.42837	2.48483	2.44215	1.86305	-0.830528	1.25e-05	0.000178922	3.74734
Steap3	ENSMUSG00000026389	32.4815	27.5555	27.3777	24.1663	23.4634	23.3714	-0.299264	1.27e-05	0.000181413	3.74133
Parp14	ENSMUSG00000034422	2.3677	2.2896	3.10562	1.46206	1.61001	2.00168	-0.619616	1.28e-05	0.000182051	3.73981
Abhd2	ENSMUSG00000039202	8.48165	7.78818	7.85029	6.55256	6.67669	6.42975	-0.293943	1.28e-05	0.000182236	3.73937
Use1	ENSMUSG00000002395	19.1743	22.0828	21.8433	16.9388	16.2032	14.8992	-0.392784	1.28e-05	0.000182258	3.73931
Trappc6a	ENSMUSG00000002043	11.8547	11.023	10.9905	8.40517	7.53732	6.9357	-0.562574	1.29e-05	0.000183027	3.73748
Cfi	ENSMUSG00000058952	2.03131	1.5876	1.68876	0.743567	0.803954	0.647522	-1.266	1.29e-05	0.000183622	3.73608
Mrc2	ENSMUSG00000020695	159.709	144.312	148.704	115.071	132.578	130.938	-0.258004	1.32e-05	0.000186725	3.7288
Megf6	ENSMUSG00000057751	46.2486	41.51	37.4674	47.9262	54.0634	52.4288	0.302721	1.36e-05	0.000192412	3.71577
Minos1	ENSMUSG00000050608	17.0876	17.1825	16.7796	23.1663	20.1897	21.3295	0.341584	1.37e-05	0.000194436	3.71122
Hdac9	ENSMUSG00000004698	0.556617	0.480664	0.462752	0.255822	0.275434	0.285899	-0.87579	1.37e-05	0.000194591	3.71088
Ntpcr	ENSMUSG00000031851	9.35357	10.1887	10.7944	7.41064	7.29205	7.41695	-0.457586	1.38e-05	0.000194648	3.71075
Lzts2	ENSMUSG00000035342	55.7731	51.3352	51.2418	43.9082	44.4273	44.6604	-0.251334	1.38e-05	0.000194937	3.71011
Adra1d	ENSMUSG00000027335	11.0317	8.37994	7.97186	13.3023	12.8859	13.6256	0.542932	1.42e-05	0.000200669	3.69752
Sap30	ENSMUSG00000031609	6.73553	8.06908	7.85567	4.79836	3.74786	4.42354	-0.808762	1.43e-05	0.000201174	3.69643
Entpd3	ENSMUSG00000041608	6.65835	5.80229	6.30644	8.17933	8.55553	8.46995	0.425958	1.43e-05	0.000201533	3.69565
Klhl23	ENSMUSG00000042155	2.59624	2.93841	2.56312	4.19472	3.92909	3.64848	0.541912	1.44e-05	0.000203014	3.69247
Lims2	ENSMUSG00000024395	4.89651	5.53758	5.6991	3.47082	3.27683	3.74492	-0.62521	1.45e-05	0.00020322	3.69203
Ppp1r3g	ENSMUSG00000050423	0.275453	0.654133	0.31708	0	0.0523027	0	-4.45953	1.45e-05	0.00020322	3.69203
Eny2	ENSMUSG00000022338	4.33838	4.36437	4.10909	5.90228	5.43598	5.70585	0.412203	1.45e-05	0.000203305	3.69185
Fgd2	ENSMUSG00000024013	1.83647	1.71803	1.91708	1.02851	1.04524	0.970735	-0.844566	1.45e-05	0.000203332	3.69179
Plin4	ENSMUSG00000002831	0.365596	0.443699	0.443594	0.891855	0.780494	0.984958	1.07795	1.49e-05	0.000208311	3.68129
mt-Cytb	ENSMUSG00000064370	436.95	582.277	753.991	1211.45	1117.33	1166.45	0.978969	1.49e-05	0.000208377	3.68115
Stk17b	ENSMUSG00000026094	7.06787	7.75525	6.90107	9.29045	9.75591	8.91795	0.365891	1.5e-05	0.000209609	3.67859
Npl	ENSMUSG00000042684	2.17842	2.4347	1.97134	1.06429	1.22139	1.15301	-0.93515	1.5e-05	0.000209609	3.67859
Rgs7bp	ENSMUSG00000021719	1.97615	1.7657	1.78372	2.99693	2.50867	2.58981	0.552704	1.51e-05	0.000210816	3.6761
Zic4	ENSMUSG00000036972	3.38021	3.51873	3.58161	4.43348	4.40821	4.53203	0.350507	1.52e-05	0.000211886	3.6739
Ctps	ENSMUSG00000028633	18.5742	19.9368	19.7067	24.6639	22.9174	24.0595	0.298437	1.54e-05	0.000214501	3.66857
Cdc42bpa	ENSMUSG00000026490	8.67031	8.29475	7.95789	9.38519	10.1347	9.9882	0.244055	1.54e-05	0.000214501	3.66857
Rab5c	ENSMUSG00000019173	97.6437	94.7296	93.7446	83.4685	80.7273	81.3535	-0.22034	1.55e-05	0.000215103	3.66735
Mtmr10	ENSMUSG00000030522	3.06692	3.3914	3.09222	4.28867	4.01491	4.47336	0.418533	1.55e-05	0.000215103	3.66735
Tmcc3	ENSMUSG00000020023	2.76913	2.8593	2.90589	1.84618	2.00925	2.13525	-0.513131	1.55e-05	0.000215103	3.66735
Slc7a8	ENSMUSG00000022180	8.70207	8.25822	8.47671	5.79673	6.83169	6.7495	-0.392928	1.57e-05	0.000218235	3.66108
Crip2	ENSMUSG00000006356	42.0163	40.426	40.4701	53.1437	46.677	50.3364	0.28874	1.6e-05	0.000221666	3.6543
Vegfb	ENSMUSG00000024962	23.4731	24.7208	22.8855	19.4166	17.2069	17.241	-0.39908	1.6e-05	0.000221666	3.6543
Rrm1	ENSMUSG00000030978	13.3324	13.9419	13.5405	15.9577	15.7	16.1488	0.227807	1.61e-05	0.000222421	3.65282
Cdon	ENSMUSG00000038119	11.3129	10.4518	10.7892	12.3515	13.7647	13.8036	0.294227	1.62e-05	0.000223661	3.65041
Heph	ENSMUSG00000031209	2.21267	1.9933	1.9696	2.91174	3.0466	2.73604	0.496783	1.63e-05	0.000224743	3.64831
Necap2	ENSMUSG00000028923	29.2882	29.4525	28.6578	24.5503	24.1592	23.6487	-0.271803	1.64e-05	0.000226353	3.64521
B430306N03Rik	ENSMUSG00000043740	2.02004	1.8796	2.37462	1.2277	1.4387	1.03701	-0.756248	1.69e-05	0.000232326	3.6339
Itgal	ENSMUSG00000030830	1.72924	1.26816	1.53877	0.860475	0.93664	0.857087	-0.770663	1.7e-05	0.000233193	3.63228
Mrps6	ENSMUSG00000039680	7.1865	7.21071	7.05808	10.2132	10.3556	11.0571	0.558735	1.79e-05	0.000245378	3.61016
Stard9	ENSMUSG00000033705	1.33045	1.35361	1.37508	0.814303	1.10961	0.964178	-0.490252	1.79e-05	0.000245378	3.61016
Snhg11	ENSMUSG00000044349	0.27466	0.319616	0.75186	1.72003	1.57644	1.89788	1.94337	1.79e-05	0.000245378	3.61016
Marcksl1	ENSMUSG00000047945	119.286	111.26	105.38	92.7507	95.6622	93.1091	-0.254094	1.79e-05	0.000245547	3.60987
Mmp19	ENSMUSG00000025355	15.9792	16.3695	15.8635	18.9015	20.6855	19.9709	0.30517	1.82e-05	0.000248305	3.60501
Camk1	ENSMUSG00000030272	15.8589	16.0873	17.2908	13.914	13.4183	13.2723	-0.278521	1.84e-05	0.000250853	3.60058
Ano3	ENSMUSG00000074968	1.53422	1.56844	1.28864	1.99588	2.29048	2.37326	0.602245	1.88e-05	0.000257012	3.59005
Styk1	ENSMUSG00000032899	0.243318	0.236731	0.339841	0.75054	0.584596	0.653594	1.27013	1.92e-05	0.000262431	3.58098
BC067074	ENSMUSG00000021763	0.970654	0.982688	0.972782	1.31084	1.62467	1.67424	0.65412	1.96e-05	0.000267118	3.5733
S100a6	ENSMUSG00000001025	181.603	200.869	196.838	264.892	212.644	236.429	0.30124	1.97e-05	0.000267471	3.57272
Rpl14	ENSMUSG00000025794	173.391	188.084	186.865	163.578	152.425	149.504	-0.236245	1.96e-05	0.000267471	3.57272
Tmem86a	ENSMUSG00000010307	22.8088	24.2809	22.1312	16.78	18.2943	18.4734	-0.370602	1.97e-05	0.000267976	3.5719
Cd37	ENSMUSG00000030798	3.45217	3.66924	3.85364	2.05939	2.73379	2.02374	-0.683029	1.98e-05	0.000268596	3.5709
Rnf44	ENSMUSG00000034928	17.0852	16.5069	17.8805	14.0103	14.744	13.149	-0.295779	2.04e-05	0.000276151	3.55885
Il6ra	ENSMUSG00000027947	2.31183	1.90939	1.79567	1.28498	1.47828	1.14358	-0.61644	2.05e-05	0.000278229	3.5556
Tom1	ENSMUSG00000042870	16.1494	15.6848	16.9582	13.0509	12.9307	10.9294	-0.400218	2.08e-05	0.000281388	3.55069
Fam149a	ENSMUSG00000070044	8.14915	8.90615	8.32119	12.2912	10.3023	10.1201	0.367085	2.08e-05	0.000281388	3.55069
Afap1l1	ENSMUSG00000033032	1.0703	1.72683	1.36695	0.625272	0.701965	0.585937	-1.11959	2.09e-05	0.000283041	3.54815
Arap3	ENSMUSG00000024451	5.04825	5.1009	5.52325	3.35138	3.93796	4.07025	-0.466893	2.11e-05	0.000284295	3.54623
Elf4	ENSMUSG00000031103	13.0822	12.9854	12.7749	9.77166	11.1308	10.5996	-0.301791	2.12e-05	0.000285665	3.54414
Pdlim4	ENSMUSG00000020388	25.9993	24.1765	25.1741	20.4581	20.9337	18.9748	-0.318112	2.13e-05	0.000286403	3.54302
Tmem176a	ENSMUSG00000023367	22.9978	20.8138	19.3686	27.4529	25.2837	25.6247	0.312019	2.14e-05	0.000288006	3.5406
Tomm5	ENSMUSG00000078713	14.8625	19.0103	18.6435	27.5466	23.7545	24.9106	0.534742	2.15e-05	0.000289397	3.53851
Rfk	ENSMUSG00000024712	29.3416	29.8086	28.6415	37.55	34.7703	34.2853	0.280859	2.15e-05	0.000289576	3.53824
Slc26a7	ENSMUSG00000040569	6.25373	7.43347	6.50984	8.72227	9.27941	8.30446	0.382372	2.17e-05	0.000291146	3.53589
Ets1	ENSMUSG00000032035	6.32378	5.70804	5.6325	4.55012	4.86524	4.26818	-0.365541	2.19e-05	0.000294011	3.53164
Zdhhc2	ENSMUSG00000039470	2.16847	2.09624	2.00024	1.35732	1.38491	1.20268	-0.662879	2.21e-05	0.00029629	3.52828
Arhgap9	ENSMUSG00000040345	2.42679	2.38309	2.1554	1.22842	1.59991	1.10713	-0.815015	2.21e-05	0.000296537	3.52792
Cdh6	ENSMUSG00000039385	1.82178	1.72204	1.56715	2.40575	2.31092	2.46911	0.492816	2.25e-05	0.00030055	3.52208
Eprs	ENSMUSG00000026615	10.444	10.1716	10.2505	8.2513	9.00593	8.95029	-0.236142	2.29e-05	0.000306482	3.5136
Slpi	ENSMUSG00000017002	39.1353	33.7603	30.6455	25.7739	24.7178	26.6486	-0.423696	2.31e-05	0.000309002	3.51004
Ctsa	ENSMUSG00000017760	95.5449	86.2344	90.2324	78.783	78.914	76.6006	-0.215037	2.33e-05	0.000310419	3.50805
Cdkn1a	ENSMUSG00000023067	86.3225	79.8686	77.4688	102.099	90.3797	97.4044	0.25078	2.36e-05	0.000313903	3.5032
Klhl26	ENSMUSG00000055707	16.8478	15.3267	17.8982	21.6526	19.8456	21.7837	0.336182	2.36e-05	0.000313964	3.50312
Cd300lf	ENSMUSG00000047798	0.3991	0.404475	0.54378	0.165153	0.118583	0.127958	-1.71334	2.39e-05	0.000318142	3.49738
Lpar4	ENSMUSG00000049929	2.89587	3.20053	2.67628	4.66225	4.1892	3.98552	0.552012	2.4e-05	0.000318815	3.49646
Dtnbp1	ENSMUSG00000057531	17.0267	15.37	15.963	12.8543	11.679	13.5922	-0.344521	2.4e-05	0.000318917	3.49632
Ndc1	ENSMUSG00000028614	6.6658	6.07323	5.89831	8.14734	8.19362	7.82149	0.376805	2.44e-05	0.000323151	3.49059
Ppp1cc	ENSMUSG00000004455	32.0255	33.6252	32.8757	28.1957	27.2562	27.3065	-0.25165	2.44e-05	0.000323511	3.49011
Mbtps1	ENSMUSG00000031835	32.5466	32.5909	31.8897	35.9584	37.8675	37.2537	0.195239	2.44e-05	0.000323689	3.48987
Dlk1	ENSMUSG00000040856	0.665978	0.651347	0.813728	1.20257	1.36163	1.30231	0.855583	2.45e-05	0.000323744	3.4898
Dennd4b	ENSMUSG00000042404	5.31924	5.08244	5.35074	3.93141	4.02626	3.99239	-0.398686	2.47e-05	0.000326206	3.48651
Cnksr3	ENSMUSG00000015202	9.23851	8.6427	8.63292	10.8465	11.3594	11.7856	0.358382	2.5e-05	0.000330059	3.48141
Gcnt1	ENSMUSG00000038843	3.58622	3.16323	3.59479	2.45126	2.45336	2.32229	-0.516396	2.51e-05	0.000331194	3.47992
Frem1	ENSMUSG00000059049	1.4048	1.55489	1.32408	0.64415	1.14916	0.857001	-0.689841	2.54e-05	0.000334425	3.4757
Ncf4	ENSMUSG00000071715	5.14307	5.57803	5.59139	4.01165	3.06919	2.66863	-0.738673	2.56e-05	0.00033677	3.47267
Plat	ENSMUSG00000031538	19.0702	18.2082	17.6868	15.0923	15.375	15.5762	-0.255203	2.58e-05	0.000339316	3.4694
Qpctl	ENSMUSG00000030407	8.92658	7.76855	7.81763	10.0508	10.4833	11.2704	0.375851	2.68e-05	0.000352032	3.45342
Ifi47	ENSMUSG00000078920	3.67008	3.67092	3.97228	2.28567	2.29806	2.27667	-0.722547	2.69e-05	0.000352889	3.45236
Sdcbp	ENSMUSG00000028249	30.1121	33.569	31.8323	27.4308	27.5997	25.5494	-0.24487	2.69e-05	0.000353666	3.45141
Serinc2	ENSMUSG00000023232	2.6092	1.91129	1.80084	0.949098	1.11394	0.826505	-1.11869	2.7e-05	0.000353948	3.45106
Ncln	ENSMUSG00000020238	58.0049	53.401	59.0704	49.3577	48.1607	46.7758	-0.240399	2.71e-05	0.00035481	3.45
Sord	ENSMUSG00000027227	23.4688	24.7706	21.6903	18.0776	18.3318	18.9212	-0.33759	2.71e-05	0.000355383	3.4493
Fam20a	ENSMUSG00000020614	19.8076	18.633	17.3946	14.3018	15.9877	13.6471	-0.34307	2.72e-05	0.000355399	3.44928
Blvra	ENSMUSG00000001999	10.0816	11.2216	9.99182	7.30081	8.31442	6.80745	-0.47743	2.77e-05	0.000361374	3.44204
Sh3bp4	ENSMUSG00000036206	7.07947	7.60484	7.18529	8.973	9.50934	9.22105	0.341332	2.77e-05	0.000362148	3.44111
Colec12	ENSMUSG00000036103	108.701	115.081	103.355	124.287	129.805	126.102	0.217119	2.84e-05	0.00037089	3.43075
Kng1	ENSMUSG00000022875	1.54562	1.34735	1.43099	0.446348	0.419098	0.958333	-1.26673	2.85e-05	0.000370924	3.43072
Rap1gds1	ENSMUSG00000028149	15.4807	16.305	15.2684	13.6321	12.8495	12.9395	-0.25504	2.9e-05	0.000377143	3.42349
Dgkz	ENSMUSG00000040479	15.8228	16.1992	15.3117	11.7755	13.9405	12.7052	-0.300153	2.91e-05	0.000378429	3.42202
Gpc6	ENSMUSG00000058571	20.9139	21.6347	20.0092	15.2206	18.5386	16.9852	-0.301393	2.92e-05	0.000378595	3.42183
Gli2	ENSMUSG00000048402	4.5041	3.94152	4.39397	3.24789	3.159	3.16526	-0.423499	2.91e-05	0.000378595	3.42183
Dnajc3	ENSMUSG00000022136	30.4343	29.3856	26.8344	34.4344	34.1775	34.2062	0.24755	2.92e-05	0.000379215	3.42111
Bcl2l11	ENSMUSG00000027381	3.90313	3.85759	3.3986	2.80979	2.7143	2.78256	-0.42464	2.94e-05	0.000381307	3.41873
Csf2ra	ENSMUSG00000059326	21.4252	17.9062	22.047	14.0407	16.5365	14.8039	-0.435072	2.94e-05	0.000381372	3.41865
Tnfrsf11b	ENSMUSG00000063727	14.4428	14.7431	13.6913	19.4016	17.9838	17.0463	0.346015	2.98e-05	0.000385814	3.41362
Tspan6	ENSMUSG00000067377	20.2559	20.5827	18.1071	26.8806	23.6207	25.0341	0.358793	3.01e-05	0.000389531	3.40946
B3galt5	ENSMUSG00000074892	0.407798	0.42485	0.423786	0.170557	0.137266	0.126424	-1.52844	3.05e-05	0.000393903	3.40461
Fst	ENSMUSG00000021765	17.6758	19.5846	17.5182	23.6865	22.1483	21.1835	0.291789	3.13e-05	0.000404027	3.39359
Eif1b	ENSMUSG00000006941	29.1247	32.99	30.2877	25.789	21.5426	21.1366	-0.431428	3.16e-05	0.000407341	3.39004
Tec	ENSMUSG00000029217	3.9793	3.96514	3.87864	2.44498	2.63441	2.87961	-0.5734	3.2e-05	0.000412499	3.38458
Milr1	ENSMUSG00000040528	2.8149	2.97872	2.83894	1.73883	1.65166	1.4284	-0.836796	3.22e-05	0.00041411	3.38288
Dtymk	ENSMUSG00000026281	12.1281	11.5083	10.2993	14.3544	14.8348	15.0479	0.38412	3.24e-05	0.000416392	3.3805
Gmfb	ENSMUSG00000062014	12.9778	13.0225	11.9126	15.3998	15.2007	14.9214	0.264966	3.27e-05	0.000419368	3.3774
Adap1	ENSMUSG00000056413	3.43327	3.43895	3.21469	2.18807	2.09729	2.12874	-0.652331	3.27e-05	0.000419368	3.3774
Pgrmc1	ENSMUSG00000006373	72.1753	77.7866	75.9505	98.3466	84.8052	89.0535	0.268682	3.29e-05	0.000422058	3.37463
Clec5a	ENSMUSG00000029915	2.03653	2.57271	2.42225	1.49805	1.41882	1.20104	-0.769105	3.34e-05	0.000428199	3.36835
Arhgap4	ENSMUSG00000031389	1.25363	1.32432	1.73899	0.8949	0.973547	0.694658	-0.749178	3.37e-05	0.000431683	3.36484
Aard	ENSMUSG00000068522	1.22803	2.57498	1.79545	4.15611	3.65847	4.22114	1.09936	3.39e-05	0.000433044	3.36347
Slc1a4	ENSMUSG00000020142	19.8465	20.158	21.1897	17.1878	16.7247	16.5835	-0.277589	3.4e-05	0.000434672	3.36184
Il10rb	ENSMUSG00000022969	7.45009	6.75927	6.21867	5.18871	4.56358	5.03326	-0.465711	3.4e-05	0.000434672	3.36184
Lrp3	ENSMUSG00000001802	8.89028	9.12362	8.79456	10.611	12.0118	11.1508	0.333996	3.44e-05	0.00043933	3.35721
Tnfrsf10b	ENSMUSG00000022074	11.9799	12.1673	12.6063	15.2057	14.5186	14.7569	0.274711	3.45e-05	0.000439882	3.35666
Kdr	ENSMUSG00000062960	0.227571	0.236549	0.304813	0.0387766	0.0780197	0.112761	-1.76675	3.47e-05	0.000441802	3.35477
Csf3r	ENSMUSG00000028859	0.616851	0.547475	0.512828	0.152463	0.169183	0.165962	-1.78049	3.5e-05	0.000445019	3.35162
Gadd45b	ENSMUSG00000015312	40.5576	37.4042	37.7799	31.0708	31.9819	30.306	-0.30863	3.54e-05	0.000450421	3.34638
Tsc22d1	ENSMUSG00000022010	22.3278	22.0634	21.7706	19.2657	19.395	18.1739	-0.218429	3.58e-05	0.000454594	3.34238
Atp6ap2	ENSMUSG00000031007	33.2944	32.5138	32.556	27.6094	28.0946	23.9309	-0.302593	3.6e-05	0.000456298	3.34075
St3gal1	ENSMUSG00000013846	11.5981	10.8735	11.658	13.6317	14.0266	13.385	0.266464	3.6e-05	0.000456298	3.34075
Egfl6	ENSMUSG00000000402	96.1366	96.0784	92.087	108.609	123.933	106.125	0.253115	3.63e-05	0.000460414	3.33685
Slc39a3	ENSMUSG00000046822	16.1184	14.9459	13.1285	10.3133	11.9759	11.7525	-0.375419	3.65e-05	0.000462337	3.33504
Slc45a4	ENSMUSG00000079020	7.54046	7.15502	7.65262	6.30661	5.99365	5.73433	-0.308626	3.66e-05	0.000462503	3.33489
Ncoa3	ENSMUSG00000027678	7.70016	7.82584	7.51968	5.93672	6.59751	5.97061	-0.315117	3.67e-05	0.000463359	3.33408
Adm	ENSMUSG00000030790	17.5584	24.573	23.9187	32.1944	27.763	30.7063	0.454612	3.78e-05	0.000477434	3.32109
Arhgef2	ENSMUSG00000028059	12.8673	12.6233	12.6788	10.2645	10.9452	11.0434	-0.243254	3.8e-05	0.000479299	3.31939
Rhbdf2	ENSMUSG00000020806	4.30302	3.87417	4.4112	2.69341	3.24773	3.01007	-0.491864	3.81e-05	0.000480481	3.31832
Gla	ENSMUSG00000031266	7.06318	7.65442	6.94766	5.39286	5.56709	4.51282	-0.48132	3.87e-05	0.00048761	3.31193
Bmf	ENSMUSG00000040093	2.01033	1.81968	2.05978	1.1427	1.26964	1.26565	-0.68052	3.88e-05	0.00048761	3.31193
Tiam2	ENSMUSG00000023800	1.75176	1.52143	1.63142	2.06118	2.25974	2.2988	0.432645	3.88e-05	0.000487902	3.31167
Jup	ENSMUSG00000001552	17.1886	16.0054	15.6762	14.3241	13.1431	12.666	-0.282829	3.89e-05	0.000489086	3.31061
Tbxas1	ENSMUSG00000029925	1.27422	0.927794	1.09065	0.594057	0.650753	0.724493	-0.743448	3.92e-05	0.000492085	3.30796
Tm7sf2	ENSMUSG00000024799	3.81706	4.02918	4.35278	5.6971	5.14774	5.45091	0.4155	3.97e-05	0.000498101	3.30268
Rps6	ENSMUSG00000028495	201.3	212.459	227.347	188.481	179.698	179.838	-0.226654	3.98e-05	0.000499047	3.30186
Pxn	ENSMUSG00000029528	15.3729	13.6907	14.5351	11.5426	12.0701	12.5858	-0.268731	3.99e-05	0.000499047	3.30186
mt-Nd4	ENSMUSG00000064363	108.904	145.283	196.575	339.517	291.146	297.784	1.04231	4.04e-05	0.000505569	3.29622
Khdc4	ENSMUSG00000028060	5.0117	5.04608	5.53657	6.47604	6.51399	6.92545	0.350529	4.05e-05	0.00050655	3.29538
Ank	ENSMUSG00000022265	26.9758	25.029	24.9376	30.789	30.5096	30.3129	0.252526	4.1e-05	0.000512348	3.29043
Ly6c1	ENSMUSG00000079018	5.27595	5.09491	5.60307	8.88879	7.02977	8.64328	0.617352	4.11e-05	0.000512696	3.29014
Cap1	ENSMUSG00000028656	163.993	155.221	158.98	144.453	135.809	138.117	-0.192711	4.13e-05	0.00051461	3.28852
Dnajc15	ENSMUSG00000022013	0.823852	1.0003	0.852508	1.29029	1.49276	1.69213	0.738548	4.19e-05	0.000521905	3.28241
Zfp516	ENSMUSG00000058881	14.2761	12.9387	13.702	10.8721	11.6443	11.5087	-0.265984	4.21e-05	0.000523244	3.2813
Hsdl1	ENSMUSG00000034189	6.8993	6.61942	6.68936	4.49964	5.28479	4.73982	-0.474668	4.23e-05	0.000525449	3.27947
Aplp1	ENSMUSG00000006651	31.3509	29.9308	26.8662	37.2884	35.6034	34.524	0.286777	4.29e-05	0.000532162	3.27396
Parp1	ENSMUSG00000026496	18.2474	17.575	18.9987	13.8451	16.3718	14.1111	-0.305657	4.31e-05	0.000534913	3.27172
Nptxr	ENSMUSG00000022421	4.0852	4.13161	3.44219	4.9538	5.52349	5.4219	0.449642	4.43e-05	0.000548612	3.26073
Grem2	ENSMUSG00000050069	6.7371	6.8302	6.8555	9.81736	8.40279	8.70049	0.398521	4.52e-05	0.000558808	3.25274
Zranb2	ENSMUSG00000028180	5.60774	5.88604	5.7293	7.13434	7.30333	7.08931	0.322006	4.52e-05	0.000558808	3.25274
Mfap2	ENSMUSG00000060572	184.87	164.833	156.281	139.161	147.148	130.772	-0.277559	4.58e-05	0.000565742	3.24738
Smad7	ENSMUSG00000025880	6.74231	6.69727	6.91743	8.97317	8.70583	8.33321	0.354174	4.58e-05	0.00056583	3.24731
Itih3	ENSMUSG00000006522	0.910055	0.807327	0.939212	0.453744	0.271117	0.329279	-1.33476	4.63e-05	0.000571023	3.24335
Lrrn4cl	ENSMUSG00000071656	4.99443	4.65166	4.06033	3.04043	2.40022	3.15363	-0.675753	4.63e-05	0.000571041	3.24333
C4b	ENSMUSG00000073418	12.0079	11.2428	12.5578	8.90643	9.84717	10.044	-0.315571	4.64e-05	0.000571293	3.24314
Pdlim2	ENSMUSG00000022090	20.7029	19.3558	20.5968	24.4422	23.6724	24.0064	0.249672	4.72e-05	0.000580606	3.23612
Serpinf1	ENSMUSG00000000753	477.832	474.52	432.8	539.489	518.956	531.648	0.199174	4.72e-05	0.000580617	3.23611
Olfml2b	ENSMUSG00000038463	74.3639	67.9806	67.8341	57.9897	62.3557	57.9606	-0.236461	4.79e-05	0.00058776	3.2308
Polk	ENSMUSG00000021668	4.15294	4.37556	3.9141	5.99036	5.44702	5.14502	0.416624	4.79e-05	0.00058776	3.2308
Naglu	ENSMUSG00000001751	50.382	43.7776	43.2606	37.3376	37.3022	38.556	-0.2793	4.86e-05	0.000595795	3.2249
Rnf130	ENSMUSG00000020376	32.8279	33.6927	32.0437	26.2309	26.6191	26.4495	-0.313377	4.92e-05	0.000602981	3.2197
Soat1	ENSMUSG00000026600	8.54691	8.74836	8.38519	7.19852	7.20516	6.99223	-0.262614	5.03e-05	0.00061544	3.21081
BC005537	ENSMUSG00000019132	41.77	41.9247	39.6267	35.4232	36.7135	33.9365	-0.216522	5.13e-05	0.000627652	3.20228
Nfat5	ENSMUSG00000003847	4.12169	4.09123	4.1419	4.74687	5.22376	4.88866	0.266739	5.17e-05	0.000631423	3.19968
Syne2	ENSMUSG00000063450	0.60017	0.647382	0.733348	0.415507	0.49734	0.44598	-0.544655	5.2e-05	0.000635183	3.1971
Adam12	ENSMUSG00000054555	40.821	38.0722	38.1787	32.6824	35.1115	33.6953	-0.205769	5.22e-05	0.000636632	3.19611
Nptn	ENSMUSG00000032336	34.1958	36.0942	33.3995	41.3361	38.881	40.1636	0.215413	5.26e-05	0.000640383	3.19356
Cic	ENSMUSG00000005442	28.6965	25.8342	27.1396	20.9874	23.8398	23.8152	-0.250775	5.26e-05	0.000640383	3.19356
P2ry12	ENSMUSG00000036353	1.59185	2.30719	2.47906	1.15919	1.12531	0.77634	-1.05424	5.28e-05	0.000643089	3.19173
Mfap3	ENSMUSG00000020522	7.9016	7.92592	7.8044	6.39824	6.34766	6.0918	-0.326083	5.29e-05	0.000643442	3.19149
Lilra5	ENSMUSG00000070873	0.866115	0.734296	0.517541	0.094873	0.155891	0.198801	-2.24659	5.33e-05	0.000647537	3.18874
Tubb2a	ENSMUSG00000058672	175.644	166.538	182.722	154.415	150.472	148.289	-0.212033	5.34e-05	0.000647807	3.18855
Slc16a6	ENSMUSG00000041920	1.50801	1.67322	1.70077	0.983431	1.01958	0.858633	-0.767756	5.34e-05	0.000648087	3.18837
Svep1	ENSMUSG00000028369	18.8492	17.2658	18.3235	19.6214	24.1964	21.9894	0.27378	5.47e-05	0.000663358	3.17825
Ttc9	ENSMUSG00000042734	5.29249	5.37587	4.45958	3.69562	3.54864	3.72312	-0.462812	5.49e-05	0.000665177	3.17706
Uqcc2	ENSMUSG00000024208	30.8941	29.4758	30.5036	45.9579	37.0356	38.4278	0.418577	5.53e-05	0.00066902	3.17456
Mcc	ENSMUSG00000071856	3.42643	3.6011	2.94628	3.9257	4.41743	4.38833	0.353292	5.53e-05	0.00066902	3.17456
Ssbp4	ENSMUSG00000070003	32.6005	25.8397	25.288	21.3589	21.2127	22.7733	-0.35713	5.54e-05	0.000669652	3.17415
Atp8b2	ENSMUSG00000060671	29.9114	27.6019	26.9848	31.8151	33.7844	32.8689	0.221236	5.62e-05	0.000678496	3.16845
Rgs16	ENSMUSG00000026475	14.0327	14.155	14.4459	11.2704	11.1847	10.371	-0.375849	5.63e-05	0.000678762	3.16828
Itgb8	ENSMUSG00000025321	1.0632	1.03326	1.17139	0.660324	0.755902	0.71485	-0.617634	5.68e-05	0.000684843	3.16441
Fas	ENSMUSG00000024778	6.7827	8.12431	6.03414	10.2488	10.6401	9.57801	0.544367	5.82e-05	0.000700926	3.15433
Ehd2	ENSMUSG00000074364	68.2223	64.2502	70.9202	79.1222	77.8974	77.0841	0.202765	5.86e-05	0.000704626	3.15204
Lrmp	ENSMUSG00000030263	1.79522	1.73193	1.84228	0.983229	1.22324	0.632806	-0.906911	5.91e-05	0.000710477	3.14845
Hhex	ENSMUSG00000024986	2.67853	2.36657	2.17735	1.04321	1.00401	1.4365	-1.05989	6.1e-05	0.000733261	3.13474
Mfsd1	ENSMUSG00000027775	49.1074	49.5741	46.5671	41.8986	40.7919	41.5254	-0.225389	6.17e-05	0.000740525	3.13046
Cav1	ENSMUSG00000007655	26.3368	33.0423	28.8128	38.5476	34.694	36.2262	0.311437	6.2e-05	0.000743118	3.12894
Igsf10	ENSMUSG00000036334	27.8888	26.6952	26.9589	29.2985	35.5567	32.5562	0.256746	6.27e-05	0.000750817	3.12447
Plekhh2	ENSMUSG00000040852	3.61428	3.49751	3.79044	4.67093	4.74044	4.74052	0.375472	6.27e-05	0.000750817	3.12447
Derl2	ENSMUSG00000018442	5.02813	5.04885	4.10946	6.59375	5.80023	6.04241	0.379964	6.28e-05	0.0007509	3.12442
S1pr3	ENSMUSG00000067586	27.6395	28.4415	28.4334	32.638	32.2871	33.5513	0.219961	6.31e-05	0.00075439	3.1224
Igf2bp1	ENSMUSG00000013415	1.63901	1.37336	1.69592	2.10792	2.14416	2.37554	0.490578	6.33e-05	0.000755932	3.12152
Cd52	ENSMUSG00000000682	5.96312	6.4783	6.95653	3.58202	3.83815	3.98633	-0.769525	6.34e-05	0.000756518	3.12118
Psmb9	ENSMUSG00000096727	2.41808	2.71456	3.03492	1.70886	1.48901	1.84975	-0.701217	6.35e-05	0.000757106	3.12084
Ctnnb1	ENSMUSG00000006932	155.723	153.405	152.277	135.932	140.189	133.866	-0.170264	6.39e-05	0.000760935	3.11865
Angpt2	ENSMUSG00000031465	7.03862	7.48193	7.16346	5.38175	5.74051	5.09682	-0.41684	6.4e-05	0.000761869	3.11812
Nupr1	ENSMUSG00000030717	25.703	26.2544	24.6154	22.4243	20.0837	18.2975	-0.330553	6.49e-05	0.000772037	3.11236
Pmepa1	ENSMUSG00000038400	75.1029	69.9441	62.6118	58.8084	57.1205	58.8839	-0.248052	6.52e-05	0.000775226	3.11057
P2rx4	ENSMUSG00000029470	10.3033	9.84403	10.1465	8.07469	8.35058	8.58578	-0.277024	6.54e-05	0.000776547	3.10983
Rab32	ENSMUSG00000019832	14.1303	14.6345	15.6024	12.0403	11.0241	11.1392	-0.376136	6.64e-05	0.000787978	3.10349
Trp53inp1	ENSMUSG00000028211	10.2881	10.0204	8.194	11.4258	12.15	12.4602	0.339618	6.68e-05	0.000791027	3.10181
Tmcc1	ENSMUSG00000030126	1.36998	1.47267	1.30402	1.0837	1.05021	0.964285	-0.417883	6.68e-05	0.000791027	3.10181
Igsf1	ENSMUSG00000031111	0.158342	0.240712	0.238598	0.485649	0.586284	0.529592	1.32253	6.71e-05	0.000793971	3.1002
Wasf2	ENSMUSG00000028868	43.2633	40.5414	40.9271	35.578	36.6556	36.217	-0.201518	6.72e-05	0.000794481	3.09992
2010111I01Rik	ENSMUSG00000021458	2.66863	3.43272	3.70188	4.46449	4.26262	4.32221	0.41021	6.74e-05	0.000796829	3.09863
Ccnd3	ENSMUSG00000034165	20.4651	19.3522	19.1988	23.2352	22.3037	22.8116	0.212144	6.76e-05	0.000798195	3.09789
Arl2bp	ENSMUSG00000031776	24.8742	24.2992	24.3887	31.9375	28.2109	29.1356	0.27967	6.82e-05	0.000804293	3.09459
Ace	ENSMUSG00000020681	2.79636	2.212	2.10039	1.55165	1.60794	1.35947	-0.647282	6.82e-05	0.000804293	3.09459
Laptm4a	ENSMUSG00000020585	415.9	425.1	391.08	474.883	465.572	460.451	0.185453	6.85e-05	0.000806843	3.09321
Ms4a4a	ENSMUSG00000101389	2.25325	2.17181	1.98681	0.777851	0.280908	0.644811	-1.92524	6.9e-05	0.000811633	3.09064
mt-Co1	ENSMUSG00000064351	673.351	916.977	1207.2	1823.84	1782.59	1798.85	0.950192	6.96e-05	0.000817463	3.08753
Irs1	ENSMUSG00000055980	17.6291	16.79	17.3602	18.6214	21.8916	21.4849	0.259717	6.96e-05	0.000817463	3.08753
Washc4	ENSMUSG00000034560	8.509	9.84302	9.26869	7.1448	7.82541	6.91483	-0.334833	6.96e-05	0.000817463	3.08753
Map2k2	ENSMUSG00000035027	24.6957	23.8857	23.7575	20.6959	20.1788	21.0582	-0.224259	7.04e-05	0.00082539	3.08334
Serpinb1a	ENSMUSG00000044734	24.216	25.9237	28.3955	37.5544	31.3051	31.0272	0.346391	7.06e-05	0.000827026	3.08248
Crip1	ENSMUSG00000006360	34.4247	38.0834	40.879	33.282	28.8399	28.2929	-0.32692	7.06e-05	0.000827126	3.08243
Rps3a1	ENSMUSG00000028081	163.652	191.249	174.622	152.267	140.182	149.77	-0.260442	7.07e-05	0.000827175	3.0824
Trim14	ENSMUSG00000039853	0.986902	0.960184	0.820476	0.403588	0.400602	0.483253	-1.10757	7.07e-05	0.000827175	3.0824
Pfn2	ENSMUSG00000027805	39.4789	43.5834	41.1574	51.7876	48.0688	47.0066	0.241764	7.09e-05	0.000828985	3.08145
Cxcl16	ENSMUSG00000018920	6.55664	5.88631	7.4931	4.27197	5.33266	3.92564	-0.55629	7.17e-05	0.000836616	3.07747
Chpf	ENSMUSG00000032997	109.872	95.0444	85.7684	115.792	118.138	118.394	0.277857	7.19e-05	0.000838836	3.07632
Mcoln2	ENSMUSG00000011008	1.37151	1.77029	2.06395	0.897593	0.999924	0.765092	-0.965437	7.25e-05	0.000845607	3.07283
Wipf1	ENSMUSG00000075284	14.9096	13.9571	13.1599	10.5965	12.1403	11.3879	-0.299278	7.29e-05	0.000849053	3.07107
Tm6sf1	ENSMUSG00000038623	1.69676	2.12846	1.69115	0.98844	1.30092	1.12286	-0.690781	7.33e-05	0.000853329	3.06888
Spock2	ENSMUSG00000058297	3.7656	3.45519	2.58166	4.44799	4.43109	5.20692	0.524881	7.39e-05	0.000859508	3.06575
Tmem252	ENSMUSG00000048572	2.94454	3.14506	2.73712	4.79494	4.42589	4.37906	0.625775	7.47e-05	0.000867431	3.06177
Tet3	ENSMUSG00000034832	3.91833	3.82236	3.52476	2.50484	3.15651	3.11408	-0.360285	7.58e-05	0.000879067	3.05598
Tmem200c	ENSMUSG00000095407	1.50834	1.26996	1.40725	0.69026	0.730856	0.68583	-0.988247	7.58e-05	0.000879067	3.05598
Clcn5	ENSMUSG00000004317	4.05738	4.21072	3.97403	2.93526	3.5189	3.1381	-0.350534	7.67e-05	0.00088894	3.05113
Idh2	ENSMUSG00000030541	50.1346	48.2219	49.3817	43.2182	41.36	41.5892	-0.227524	7.69e-05	0.000889278	3.05096
Araf	ENSMUSG00000001127	11.1442	10.7765	12.8852	14.4995	14.239	13.9736	0.294283	7.69e-05	0.000889278	3.05096
Apobec1	ENSMUSG00000040613	9.52782	10.277	10.1341	6.79423	8.48272	5.29796	-0.535938	7.69e-05	0.000889278	3.05096
Mnt	ENSMUSG00000000282	13.8912	11.899	14.1128	10.3784	10.4959	10.9772	-0.32618	7.72e-05	0.000890969	3.05014
Snx9	ENSMUSG00000002365	34.2936	33.6026	31.7644	28.3093	27.9703	28.3168	-0.235944	7.75e-05	0.000893922	3.0487
Rps26	ENSMUSG00000025362	232.285	250.162	236.575	218.392	203.903	198.579	-0.211503	7.77e-05	0.000896035	3.04768
Acvr1b	ENSMUSG00000000532	7.64889	7.57864	8.95848	5.92155	6.05968	6.49391	-0.391659	7.88e-05	0.000907502	3.04215
Samd14	ENSMUSG00000047181	18.3799	16.8152	15.8843	13.575	13.1354	14.1984	-0.320183	7.91e-05	0.000909925	3.04099
Prkg2	ENSMUSG00000029334	1.935	2.0887	2.17438	2.86025	2.86933	3.22404	0.526692	7.94e-05	0.000913576	3.03926
Sgcb	ENSMUSG00000029156	12.6787	14.734	13.7263	10.987	11.2667	10.6872	-0.320389	7.97e-05	0.000915931	3.03814
Mdfic	ENSMUSG00000041390	15.6329	15.4084	13.9615	13.1335	12.1609	12.113	-0.265614	8.05e-05	0.000924339	3.03417
Tagln2	ENSMUSG00000026547	140.211	137.812	123.86	117.15	115.547	109.982	-0.229147	8.15e-05	0.000935535	3.02894
Rpl23	ENSMUSG00000071415	203.142	205.7	190.737	180.926	172.428	163.208	-0.214417	8.2e-05	0.000939115	3.02728
Rpl36a	ENSMUSG00000079435	73.4311	81.1825	81.8944	69.2749	64.7617	64.4197	-0.253396	8.2e-05	0.000939115	3.02728
Ptchd4	ENSMUSG00000042256	0.91271	0.735257	0.779873	1.36635	1.4081	1.55625	0.835335	8.21e-05	0.000940209	3.02678
Afap1l2	ENSMUSG00000025083	6.22626	5.28835	5.77838	4.13396	4.51057	4.51725	-0.39376	8.26e-05	0.000944227	3.02492
Slc18b1	ENSMUSG00000037455	6.14976	6.1957	6.01579	8.0299	8.43345	7.8133	0.404436	8.32e-05	0.000950707	3.02195
Cacna1h	ENSMUSG00000024112	0.508672	0.639959	0.573578	0.886384	0.966971	0.944787	0.6988	8.33e-05	0.000950707	3.02195
Tbkbp1	ENSMUSG00000038517	8.45825	7.63064	7.99892	5.04622	6.15604	6.66011	-0.433329	8.36e-05	0.000952667	3.02106
Sec11c	ENSMUSG00000024516	3.73886	4.06914	5.07801	6.68255	5.74153	6.3314	0.536716	8.36e-05	0.000952667	3.02106
Myo1g	ENSMUSG00000020437	2.15792	2.21065	2.51027	1.62497	1.67429	1.43777	-0.536819	8.35e-05	0.000952667	3.02106
Hmmr	ENSMUSG00000020330	3.42642	3.52991	3.80105	5.32362	4.98131	4.30112	0.442356	8.4e-05	0.00095622	3.01944
Myh9	ENSMUSG00000022443	103.466	96.2648	111.354	83.7385	90.9675	91.5209	-0.224763	8.51e-05	0.000967838	3.0142
Selenbp1	ENSMUSG00000068874	3.61631	6.50774	5.51186	3.41108	3.05818	2.66145	-0.775426	8.55e-05	0.000971806	3.01242
Fkbp15	ENSMUSG00000066151	10.186	9.52194	10.5774	7.83442	8.45609	8.56793	-0.28584	8.57e-05	0.000973043	3.01187
Bpgm	ENSMUSG00000038871	7.09553	7.67975	7.02322	5.57657	5.48482	5.34188	-0.409262	8.59e-05	0.000974544	3.0112
Klhl30	ENSMUSG00000026308	2.16207	2.28195	1.90501	1.19832	1.12516	1.26035	-0.825933	8.64e-05	0.000978855	3.00928
Mfap5	ENSMUSG00000030116	44.5971	42.9857	41.0565	38.816	33.6326	35.2633	-0.255768	8.69e-05	0.000984063	3.00698
Synj2	ENSMUSG00000023805	6.33641	6.06219	5.93346	4.57524	5.16297	4.93268	-0.320568	8.73e-05	0.000987589	3.00542
Dhrs3	ENSMUSG00000066026	14.9775	14.3583	14.446	11.0058	12.0829	11.664	-0.332666	8.77e-05	0.000990924	3.00396
Scara5	ENSMUSG00000022032	23.4026	21.8056	18.8486	25.8031	26.7022	25.3424	0.282598	8.79e-05	0.000992501	3.00327
Dok2	ENSMUSG00000022102	3.08819	2.96263	3.23789	1.89607	1.7965	2.08459	-0.689452	8.9e-05	0.00100439	2.9981
Ethe1	ENSMUSG00000064254	9.69324	10.8313	8.3784	6.77519	6.55144	5.93308	-0.581438	8.99e-05	0.00101427	2.99385
Nfatc2	ENSMUSG00000027544	1.99125	1.53973	1.48946	0.889024	1.31872	1.04186	-0.623124	9.03e-05	0.00101766	2.9924
Rtl3	ENSMUSG00000047686	16.2263	17.4803	16.2749	12.8448	13.7335	13.5517	-0.316715	9.05e-05	0.00101859	2.992
Tfap2a	ENSMUSG00000021359	1.10602	1.01291	0.677532	0.448901	0.431073	0.439782	-1.07848	9.13e-05	0.00102621	2.98876
Rpl23a	ENSMUSG00000058546	197.666	224.826	200.919	181.071	178.5	157.836	-0.267965	9.28e-05	0.00104124	2.98245
Ifi202b	ENSMUSG00000026535	6.0547	8.46486	7.6344	11.4369	9.3825	12.2121	0.571588	9.28e-05	0.00104124	2.98245
Epm2a	ENSMUSG00000055493	2.36179	2.9243	2.0357	1.56746	1.40032	1.22088	-0.799927	9.28e-05	0.00104124	2.98245
Gorab	ENSMUSG00000040124	6.93786	9.91332	7.9454	12.0718	10.7097	11.4337	0.463501	9.37e-05	0.00105009	2.97877
Aqp4	ENSMUSG00000024411	0.14602	0.241681	0.224115	0.0196859	0.018484	0.0471435	-2.89075	9.41e-05	0.00105377	2.97725
Cyba	ENSMUSG00000006519	94.826	99.3495	98.795	85.1189	81.4139	81.283	-0.241574	9.49e-05	0.00106167	2.97401
Rai2	ENSMUSG00000043518	2.8268	2.88894	2.07362	3.87185	4.31956	4.38688	0.695458	9.49e-05	0.00106167	2.97401
Zcchc14	ENSMUSG00000061410	19.6633	18.6972	18.1164	15.5016	16.2516	16.429	-0.228925	9.59e-05	0.00107146	2.97002
Fkbp1b	ENSMUSG00000020635	9.05715	9.25757	9.11012	5.78117	6.07224	5.39708	-0.666128	9.61e-05	0.00107271	2.96952
Arsi	ENSMUSG00000036412	53.0339	51.3727	48.7165	42.7077	43.9524	44.3934	-0.224189	9.76e-05	0.00108863	2.96312
Raver2	ENSMUSG00000035275	1.2961	1.25461	1.27209	1.79044	2.1551	1.8322	0.598199	9.79e-05	0.00109183	2.96184
Akap12	ENSMUSG00000038587	59.1321	53.2027	59.8988	45.2991	51.424	49.2998	-0.238217	9.8e-05	0.00109187	2.96183
Pkdcc	ENSMUSG00000024247	33.698	33.5135	31.2001	27.5747	27.1381	27.7394	-0.254832	9.82e-05	0.00109361	2.96114
Exoc3l	ENSMUSG00000043251	0.432794	0.289201	0.398361	0.785612	0.877547	0.989343	1.24124	9.95e-05	0.00110632	2.95612
Lmo7	ENSMUSG00000033060	4.66651	4.89282	4.73332	5.4538	5.8361	6.13943	0.285193	0.000101247	0.00112529	2.94874
Igsf8	ENSMUSG00000038034	24.1481	22.8467	22.3864	18.9463	20.1664	19.7127	-0.237511	0.000101699	0.00112945	2.94713
Nlrp3	ENSMUSG00000032691	1.5055	1.7638	1.23992	0.863083	0.903005	0.561016	-0.941864	0.000104778	0.00116277	2.93451
Lrrc8d	ENSMUSG00000046079	2.50612	2.24256	2.54399	1.80624	1.73332	2.00081	-0.399438	0.000104966	0.00116397	2.93406
Spef1	ENSMUSG00000027329	2.11955	2.41053	2.60863	1.58424	1.29944	1.02479	-0.864372	0.000106908	0.0011846	2.92643
Slc9a3r1	ENSMUSG00000020733	24.3749	22.8307	21.2506	17.748	17.86	18.6066	-0.335922	0.000108356	0.00119882	2.92125
Usf2	ENSMUSG00000058239	16.3862	16.5984	17.5075	12.6611	13.5181	14.0984	-0.327969	0.000108305	0.00119882	2.92125
Echs1	ENSMUSG00000025465	5.13921	5.49735	5.42947	4.5639	4.0812	4.11305	-0.332607	0.000109636	0.00121172	2.9166
Igf2bp2	ENSMUSG00000033581	4.99722	4.80479	4.661	3.66277	3.94043	3.71415	-0.352248	0.000109688	0.00121172	2.9166
Mvb12a	ENSMUSG00000031813	12.8561	13.988	13.4796	10.6319	9.9675	11.2706	-0.341786	0.000110512	0.0012199	2.91368
Emc7	ENSMUSG00000055943	9.2198	10.0276	9.07421	12.8618	10.6738	11.8023	0.31912	0.000110635	0.00122034	2.91352
Itsn1	ENSMUSG00000022957	9.121	8.06543	8.44185	6.83542	7.74944	6.92413	-0.252003	0.000110983	0.00122324	2.91249
Pkn1	ENSMUSG00000057672	4.93258	4.8862	4.90125	3.34201	4.16479	4.06379	-0.347802	0.000111579	0.00122889	2.91049
Pdgfrb	ENSMUSG00000024620	133.13	116.853	123.804	103.641	110.046	109.557	-0.209527	0.000111677	0.00122904	2.91043
Pnmal2	ENSMUSG00000070802	4.19825	4.28805	4.74906	3.05173	3.27314	3.1775	-0.479385	0.000112127	0.00123306	2.90902
St6gal1	ENSMUSG00000022885	7.05983	7.0173	5.89825	5.11818	5.17831	4.87354	-0.394103	0.000113167	0.00124355	2.90534
Acot1	ENSMUSG00000072949	3.77248	3.10677	2.96678	2.45067	1.92953	2.01741	-0.618991	0.00011559	0.00126923	2.89646
Cd200r1	ENSMUSG00000022667	2.35286	2.61582	2.82073	1.68831	1.75358	1.10918	-0.767751	0.000117636	0.00129072	2.88917
Ms4a6b	ENSMUSG00000024677	1.61638	1.65501	2.27494	1.09301	1.08911	1.09508	-0.763257	0.000118461	0.0012988	2.88646
Cxcl5	ENSMUSG00000029371	5.17817	5.13086	5.73144	8.00134	6.9582	8.6484	0.552771	0.000119096	0.00130478	2.88446
Plpp3	ENSMUSG00000028517	65.1957	62.4111	63.6506	74.4072	71.5892	72.6372	0.193092	0.000119216	0.00130511	2.88435
Mink1	ENSMUSG00000020827	14.3205	13.448	14.8726	11.7137	11.9773	12.0344	-0.255892	0.0001201	0.0013138	2.88147
Coro1c	ENSMUSG00000004530	16.586	15.7816	17.7421	14.3637	14.6532	13.3625	-0.241363	0.00012019	0.0013138	2.88147
Sgce	ENSMUSG00000004631	5.07782	5.41961	4.99069	6.42949	6.33349	6.02796	0.279968	0.000120668	0.00131803	2.88007
Havcr2	ENSMUSG00000020399	3.48243	3.63072	3.38351	2.37149	2.19218	2.11319	-0.650667	0.000122141	0.00133199	2.8755
A2m	ENSMUSG00000030111	0.138214	0.16733	0.155461	0.0142492	0.0401377	0.0170619	-2.66185	0.000122219	0.00133199	2.8755
Smurf2	ENSMUSG00000018363	14.9793	15.3045	13.2619	17.1448	17.2566	17.7879	0.261901	0.000122952	0.00133898	2.87323
Nxf1	ENSMUSG00000010097	13.612	13.0913	15.4273	16.5875	16.8629	17.5981	0.275466	0.000123743	0.00134659	2.87077
Lox	ENSMUSG00000024529	555.871	591.352	536.68	646.467	633.148	625.195	0.177878	0.000124205	0.0013506	2.86947
Myh3	ENSMUSG00000020908	0.0282726	0.00881641	0.0235049	0.198204	0.131823	0.14833	2.98326	0.000125026	0.00135851	2.86694
5031439G07Rik	ENSMUSG00000036046	16.333	15.213	15.5009	13.2607	13.4976	13.7266	-0.216668	0.000125138	0.00135872	2.86687
Tma7	ENSMUSG00000091537	28.3522	28.7635	23.6758	38.9058	31.6575	34.6858	0.382901	0.000125724	0.00136407	2.86516
R3hdml	ENSMUSG00000078949	4.33075	5.75989	3.90408	9.96778	7.29848	6.95317	0.795336	0.000127661	0.00138345	2.85904
Kremen1	ENSMUSG00000020393	19.7297	21.507	18.4798	22.8797	23.3501	24.3865	0.241949	0.000128549	0.00139161	2.85648
Tnfrsf12a	ENSMUSG00000023905	38.5572	37.3973	38.1714	52.6109	42.5433	45.4489	0.301053	0.000130002	0.00140629	2.85192
Uqcr10	ENSMUSG00000059534	44.278	50.7493	55.3386	75.0327	58.9511	66.87	0.415158	0.000131532	0.00142084	2.84746
Fgfr1	ENSMUSG00000031565	40.0473	36.794	36.8453	42.5401	43.0249	44.4412	0.19361	0.000131541	0.00142084	2.84746
Ugt1a7c	ENSMUSG00000090124	1.50181	1.67076	1.51851	0.829942	0.979656	0.894391	-0.793426	0.000131975	0.00142447	2.84635
Serpinb2	ENSMUSG00000062345	0.0972029	0.159135	0.101014	0.596258	0.439886	0.637461	2.22481	0.000133746	0.00144251	2.84088
Bmp2k	ENSMUSG00000034663	4.3283	4.35772	3.87261	3.24434	3.28443	3.28438	-0.354667	0.000136537	0.00147153	2.83223
C1qtnf3	ENSMUSG00000058914	75.2764	78.5665	74.7386	66.5131	67.9629	56.3119	-0.259521	0.000140497	0.0015131	2.82013
Ei24	ENSMUSG00000062762	13.954	13.6684	13.5506	16.2047	15.9583	16.8934	0.252275	0.000141162	0.00151914	2.8184
Cped1	ENSMUSG00000062980	5.57103	5.17949	4.87231	6.65225	6.45035	6.21458	0.308368	0.000144235	0.00155087	2.80942
Ednrb	ENSMUSG00000022122	0.842989	0.726034	0.611837	0.199337	0.330294	0.365047	-1.28916	0.000144324	0.00155087	2.80942
H6pd	ENSMUSG00000028980	25.1943	23.2533	23.6103	20.5399	20.138	20.888	-0.227001	0.000147632	0.00158525	2.7999
Slco2b1	ENSMUSG00000030737	0.60359	0.699107	0.565525	0.377808	0.252261	0.191007	-1.17537	0.000149044	0.00159924	2.79609
Lima1	ENSMUSG00000023022	41.6564	41.1036	40.7446	34.9456	36.9359	36.8995	-0.183158	0.000149204	0.00159978	2.79594
Hnrnph1	ENSMUSG00000007850	28.1797	28.5927	33.4842	36.6558	35.0209	35.8227	0.251398	0.000150651	0.0016141	2.79207
Twsg1	ENSMUSG00000024098	32.7562	33.2552	30.1333	35.8685	39.3206	37.23	0.226313	0.000152388	0.00163152	2.78741
Rpl11	ENSMUSG00000059291	129.891	146.402	134.222	123.506	110.602	117.615	-0.223158	0.00015309	0.00163663	2.78605
Snai2	ENSMUSG00000022676	27.5668	32.6853	26.1585	39.8244	33.5584	36.0679	0.341396	0.000153044	0.00163663	2.78605
Adpgk	ENSMUSG00000025236	4.52073	4.34033	4.42511	5.30984	5.3718	5.57881	0.290956	0.000153688	0.00164181	2.78468
Ctsl	ENSMUSG00000021477	52.6136	55.1868	49.9794	47.37	44.5069	45.3488	-0.201154	0.000154476	0.00164782	2.78309
Dusp5	ENSMUSG00000034765	8.8405	7.4498	7.57996	11.6711	11.3194	9.3731	0.443473	0.000154412	0.00164782	2.78309
Fabp3	ENSMUSG00000028773	9.64089	9.92753	9.74498	5.28785	7.13363	5.02164	-0.742215	0.000154638	0.00164834	2.78295
Lonrf3	ENSMUSG00000016239	1.64718	2.11531	1.83003	0.984164	1.18282	1.09987	-0.775699	0.000155707	0.00165853	2.78028
Cbl	ENSMUSG00000034342	3.46795	3.3135	3.15222	2.55275	2.79638	2.49869	-0.337425	0.000156108	0.00166159	2.77948
Sytl2	ENSMUSG00000030616	2.00634	2.27149	2.14798	2.69467	2.61775	2.86568	0.345916	0.00015631	0.00166252	2.77923
Ubn1	ENSMUSG00000039473	11.1584	10.6712	10.2118	8.46597	9.13011	9.18856	-0.258229	0.000157035	0.00166901	2.77754
Htr2b	ENSMUSG00000026228	1.04468	1.17778	1.49206	0.633782	0.462846	0.224855	-1.47569	0.000157243	0.00167001	2.77728
Pank2	ENSMUSG00000037514	6.96099	7.32742	6.50205	5.47877	5.55544	5.15797	-0.358347	0.000160418	0.00170249	2.76892
Hif1a	ENSMUSG00000021109	28.0862	30.0879	26.6258	25.0194	23.6273	23.6089	-0.230434	0.000162023	0.00171827	2.76491
Ngf	ENSMUSG00000027859	3.65265	3.74425	4.3612	7.62756	5.72311	5.78979	0.701317	0.00016263	0.00172346	2.7636
Rras2	ENSMUSG00000055723	9.63687	10.3977	9.77434	13.2725	12.3565	11.7129	0.32616	0.000162934	0.00172542	2.7631
Mapkapk2	ENSMUSG00000016528	49.9495	47.132	44.5381	40.5636	40.9135	39.2149	-0.229558	0.000163212	0.00172711	2.76268
Sirt2	ENSMUSG00000015149	20.2594	18.8468	17.531	15.5579	15.2797	16.2855	-0.265058	0.000164076	0.00173499	2.7607
Rhbdl3	ENSMUSG00000017692	1.70017	1.70333	1.74427	0.760788	1.19057	1.10075	-0.755192	0.00016513	0.00174488	2.75823
Panx3	ENSMUSG00000011118	1.16359	0.793084	0.967368	2.09759	1.65495	1.58722	0.873142	0.000165271	0.0017451	2.75818
Map3k11	ENSMUSG00000004054	15.8888	14.4847	14.5078	11.7389	12.0478	12.7797	-0.295957	0.000165536	0.00174663	2.7578
Wdr81	ENSMUSG00000045374	14.3071	13.2478	14.0791	11.251	11.7119	12.1698	-0.245617	0.000167855	0.00176726	2.7527
Gpr34	ENSMUSG00000040229	1.06517	1.20088	1.0672	0.43081	0.516871	0.17195	-1.54726	0.00016811	0.00176867	2.75235
Vip	ENSMUSG00000019772	0.0503372	0.109879	0	0.632257	0.207089	0.264091	2.81678	0.000170065	0.00178795	2.74765
Rfxap	ENSMUSG00000036615	7.63815	7.90773	8.12811	5.42163	5.86574	5.87738	-0.4652	0.000171488	0.00180162	2.74434
Ppp1r9b	ENSMUSG00000038976	56.0268	51.1738	51.3122	44.5305	46.0161	47.0164	-0.204402	0.000172668	0.0018127	2.74167
Wscd1	ENSMUSG00000020811	0.133152	0.398608	0.188187	0.0350048	0.0219118	0.0419145	-2.88686	0.000175585	0.001842	2.73471
Dync1h1	ENSMUSG00000018707	22.7411	21.7246	26.3104	17.3949	21.4862	19.0804	-0.288248	0.000177308	0.00185874	2.73078
Jam2	ENSMUSG00000053062	1.81304	2.09364	1.91552	3.04516	2.65724	2.54644	0.503577	0.000178016	0.0018639	2.72958
Fam174b	ENSMUSG00000078670	0.419981	0.605714	0.450995	1.1041	0.84951	1.39549	1.17456	0.000178056	0.0018639	2.72958
Rnase4	ENSMUSG00000021876	104.087	114.338	105.61	95.2767	93.2184	90.4108	-0.216007	0.000178231	0.00186439	2.72946
Nlrc4	ENSMUSG00000039193	0.651819	0.485566	0.431512	0.211553	0.198638	0.177319	-1.40852	0.000179452	0.00187582	2.72681
Gmfg	ENSMUSG00000060791	1.47924	1.49758	2.00472	1.10094	0.516863	0.722917	-1.09393	0.000180931	0.00188993	2.72355
Nphs2	ENSMUSG00000026602	0.512936	0.428442	0.517816	1.04346	0.904387	1.34554	1.1672	0.000182123	0.00190102	2.72101
Cope	ENSMUSG00000055681	51.3282	48.9576	53.7546	44.5169	43.9002	44.7834	-0.210228	0.000183145	0.00191032	2.71889
Adgra3	ENSMUSG00000029090	10.2302	9.62969	9.40586	11.1228	12.1168	11.5392	0.250021	0.000183998	0.0019151	2.71781
Vps8	ENSMUSG00000033653	6.19157	6.10187	6.61488	5.28072	5.2363	4.83276	-0.300094	0.000183886	0.0019151	2.71781
Gstm1	ENSMUSG00000058135	37.5899	34.6944	39.3697	45.4373	47.4461	43.2242	0.286121	0.000184509	0.00191768	2.71722
Hdac5	ENSMUSG00000008855	11.8521	11.9939	12.5181	9.99297	10.1104	10.8126	-0.235588	0.00018532	0.00192337	2.71594
Ccdc115	ENSMUSG00000042111	7.67683	8.25269	6.47556	5.60606	5.33768	4.99328	-0.487849	0.000185257	0.00192337	2.71594
Arf1	ENSMUSG00000048076	222.646	226.692	218.585	201.883	190.862	199.758	-0.17295	0.000185487	0.00192374	2.71585
Galnt1	ENSMUSG00000000420	33.4282	34.8234	31.7551	29.7466	28.7305	27.5875	-0.215808	0.000185891	0.00192655	2.71522
Shisal1	ENSMUSG00000062760	0.522812	0.46464	0.412915	0.839933	0.759974	0.950872	0.865662	0.000191715	0.0019855	2.70213
Map4k5	ENSMUSG00000034761	5.20859	5.75298	5.71305	7.29364	6.58662	6.6126	0.29698	0.000192645	0.00199372	2.70034
Fitm2	ENSMUSG00000048486	5.35282	5.38452	5.19184	6.99826	6.52364	7.21709	0.379686	0.000192929	0.00199524	2.70001
Kpna2	ENSMUSG00000018362	26.1868	27.286	30.0959	34.7524	32.5162	32.9604	0.261162	0.000193261	0.00199725	2.69957
Mex3a	ENSMUSG00000074480	7.72559	7.19962	7.548	6.00816	5.76328	6.30264	-0.315649	0.000194013	0.00200361	2.69819
Xylt2	ENSMUSG00000020868	17.9324	18.0509	17.2818	15.2366	14.4952	14.8272	-0.25721	0.000194724	0.00200953	2.69691
Spon1	ENSMUSG00000038156	0.58281	0.576085	0.676511	0.260179	0.447873	0.276921	-0.891251	0.000194986	0.00201081	2.69663
Aco1	ENSMUSG00000028405	22.447	20.6074	21.2793	18.0016	18.3651	18.1846	-0.237529	0.000196218	0.00202066	2.69451
Fuca2	ENSMUSG00000019810	16.251	15.3416	14.9124	13.0312	13.3943	12.9202	-0.240079	0.000196086	0.00202066	2.69451
Junb	ENSMUSG00000052837	40.7094	39.4532	35.3499	44.8479	46.5188	46.0737	0.251883	0.000200233	0.00206055	2.68602
Ndufa5	ENSMUSG00000023089	20.7975	19.301	17.2903	26.9013	23.6205	25.7691	0.412362	0.000202589	0.00208333	2.68124
Nsdhl	ENSMUSG00000031349	14.3056	15.0863	14.6544	19.8299	17.8455	16.9421	0.311304	0.000202837	0.00208441	2.68102
Col19a1	ENSMUSG00000026141	0.0414421	0.0775389	0.0413442	0.22516	0.231873	0.173939	1.98405	0.000206127	0.00211523	2.67464
Emp2	ENSMUSG00000022505	13.0753	12.4545	12.0672	10.3759	10.9704	10.6501	-0.23191	0.000208307	0.0021346	2.67068
Clip1	ENSMUSG00000049550	6.05936	5.96171	6.07186	6.79583	7.21503	7.41203	0.243079	0.000208699	0.00213711	2.67017
Slc43a3	ENSMUSG00000027074	5.85657	5.84971	6.93134	8.42661	7.82797	7.78216	0.365251	0.000209684	0.00214419	2.66874
Cntn2	ENSMUSG00000053024	0.288357	0.241062	0.275434	0.532261	0.504813	0.482823	0.918705	0.000209685	0.00214419	2.66874
Slc30a1	ENSMUSG00000037434	3.79896	3.70671	3.45696	4.75035	4.61259	5.04843	0.394503	0.000212907	0.00217563	2.66242
Hells	ENSMUSG00000025001	1.52114	1.61574	1.48198	2.37439	2.07297	2.06996	0.498093	0.00021443	0.00218965	2.65962
Calcrl	ENSMUSG00000059588	2.23325	2.24236	2.33296	3.80133	2.93429	3.05491	0.524036	0.000214879	0.00219269	2.65902
Cd300a	ENSMUSG00000034652	1.72283	1.61172	1.52245	0.844606	1.08052	1.02397	-0.718578	0.000218231	0.00222535	2.6526
Ggt5	ENSMUSG00000006344	3.02666	2.84048	2.33996	3.56454	4.19554	3.56017	0.468806	0.000219554	0.00223727	2.65028
Arf2	ENSMUSG00000062421	35.4909	37.1385	37.4047	43.6982	41.0146	43.4534	0.219227	0.000219922	0.00223946	2.64986
Gtse1	ENSMUSG00000022385	12.345	9.64023	10.7305	13.6456	14.3028	14.1767	0.3659	0.000220102	0.00223968	2.64981
Nr4a1	ENSMUSG00000023034	5.70987	6.22429	6.55922	7.8119	9.24901	7.51045	0.410741	0.000220251	0.00223968	2.64981
Shc4	ENSMUSG00000035109	0.960239	0.756132	0.781079	0.472189	0.477466	0.521905	-0.763275	0.000221162	0.00224737	2.64832
Slc6a6	ENSMUSG00000030096	105.863	106.36	105.956	90.4142	98.5786	93.9834	-0.169087	0.000222997	0.00226288	2.64534
Stat3	ENSMUSG00000004040	32.7683	30.5037	31.2374	27.0507	28.3227	27.694	-0.185931	0.000222998	0.00226288	2.64534
Ubap2	ENSMUSG00000028433	26.9364	24.0093	25.9715	21.2504	22.9655	20.5182	-0.247693	0.00022348	0.00226619	2.6447
Pidd1	ENSMUSG00000025507	2.19354	1.94593	2.28478	2.9717	3.14295	3.10855	0.520593	0.000223698	0.00226683	2.64458
Tmem106b	ENSMUSG00000029571	14.4621	15.9101	14.3102	17.2561	17.7476	17.4217	0.230888	0.00022664	0.00229504	2.63921
Cryz	ENSMUSG00000028199	3.32635	3.82729	3.40889	2.47081	2.63081	2.7555	-0.428309	0.000230752	0.00233462	2.63178
Plscr4	ENSMUSG00000032377	2.73487	2.75186	2.55127	4.11043	3.57165	3.85402	0.521809	0.000230868	0.00233462	2.63178
Sncaip	ENSMUSG00000024534	1.07298	1.45253	1.10193	1.89158	2.04614	1.88085	0.683297	0.000233178	0.00235634	2.62776
Gfap	ENSMUSG00000020932	0.636053	0.974841	0.765061	0.201605	0.289513	0.497002	-1.28525	0.000235745	0.00238063	2.62331
Trabd2b	ENSMUSG00000070867	8.34195	7.64255	7.84603	9.09419	9.89469	9.88457	0.277163	0.000236033	0.00238114	2.62322
Nav3	ENSMUSG00000020181	1.03227	0.941111	1.00798	0.700641	0.765965	0.622315	-0.508936	0.000236122	0.00238114	2.62322
Paqr4	ENSMUSG00000023909	10.0391	9.83597	10.2487	8.21084	7.79837	6.95462	-0.389189	0.000237242	0.00239078	2.62146
Tnik	ENSMUSG00000027692	0.627604	0.512353	0.568531	0.345032	0.4214	0.351013	-0.608545	0.000238473	0.00240153	2.61951
Kctd11	ENSMUSG00000046731	23.7329	24.7485	22.28	20.4635	19.7366	18.3724	-0.270957	0.000240803	0.00242332	2.61559
Trim9	ENSMUSG00000021071	0.140666	0.0751968	0.126969	0.246534	0.267859	0.236159	1.13268	0.000241099	0.00242463	2.61535
Jund	ENSMUSG00000071076	39.4923	37.0734	31.7798	26.4504	30.1293	29.4452	-0.331512	0.000241525	0.00242723	2.61489
mt-Co3	ENSMUSG00000064358	2.83956	4.35927	4.41876	6.57174	7.18896	7.71617	0.878488	0.000242388	0.00243422	2.61364
Chst12	ENSMUSG00000036599	49.2281	46.2116	43.9805	56.1422	52.4163	55.0778	0.231579	0.000243158	0.00244028	2.61256
Atp6v0e	ENSMUSG00000015575	23.001	24.2851	22.4111	28.746	26.5733	27.3122	0.245886	0.000243516	0.00244219	2.61222
Cd80	ENSMUSG00000075122	3.453	3.73504	3.56275	5.55197	4.52809	4.82013	0.470624	0.000244032	0.00244569	2.6116
Sema4c	ENSMUSG00000026121	9.81822	9.12689	11.0039	7.286	7.89444	8.45036	-0.344406	0.000245418	0.00245789	2.60944
Serf2	ENSMUSG00000074884	21.3052	20.9101	20.1048	16.0015	19.2779	16.2394	-0.273136	0.000246399	0.00246602	2.608
Gnao1	ENSMUSG00000031748	3.42401	2.75388	2.83372	3.86489	4.08361	3.59819	0.360702	0.000247057	0.00247091	2.60714
Cttnbp2	ENSMUSG00000000416	0.232752	0.157258	0.182752	0.396594	0.356422	0.474879	1.09962	0.000248105	0.00247969	2.6056
Mboat2	ENSMUSG00000020646	1.22925	1.32861	1.2948	0.789598	0.898507	0.94546	-0.551533	0.000248447	0.00248141	2.6053
Kcnh1	ENSMUSG00000058248	0.147942	0.123833	0.142414	0.0272933	0.0320337	0.00817021	-2.57519	0.000248632	0.00248155	2.60528
Vasn	ENSMUSG00000039646	71.5476	58.1426	59.8925	74.858	74.3332	77.1455	0.25605	0.000249274	0.00248456	2.60475
Zw10	ENSMUSG00000032264	5.77238	6.335	6.63421	8.22151	7.62138	8.37321	0.366783	0.000249188	0.00248456	2.60475
Epdr1	ENSMUSG00000002808	34.1455	33.0522	28.8023	39.7077	37.8138	37.574	0.263147	0.000249989	0.00248999	2.6038
Socs3	ENSMUSG00000053113	22.1537	21.6301	19.4684	16.8354	16.6524	18.2111	-0.291197	0.000255197	0.00254012	2.59515
Kbtbd11	ENSMUSG00000055675	0.591859	0.860462	0.658284	0.273343	0.467244	0.318907	-0.988219	0.000258103	0.0025673	2.59052
Mpdz	ENSMUSG00000028402	6.01713	5.57325	5.50229	4.37193	4.66015	5.05192	-0.280103	0.000259035	0.00257481	2.58925
Col11a2	ENSMUSG00000024330	8.60707	7.9738	8.10043	5.76302	6.81381	7.17242	-0.322628	0.000259825	0.00258049	2.5883
Adgrl4	ENSMUSG00000039167	0.373494	0.48917	0.434714	0.829151	0.870723	0.901376	1.00063	0.00025996	0.00258049	2.5883
Cr1l	ENSMUSG00000016481	3.57972	3.55525	3.73726	4.30664	4.51116	4.53747	0.295822	0.000261042	0.00258946	2.58679
Tmem8	ENSMUSG00000024180	6.62446	5.73475	5.78134	4.40434	4.58289	4.47835	-0.428204	0.00026532	0.00263012	2.58003
Lfng	ENSMUSG00000029570	10.0265	8.86819	10.1354	7.44836	7.33111	7.24488	-0.398472	0.000265557	0.00263068	2.57993
Arpp19	ENSMUSG00000007656	10.8361	10.6974	10.4065	13.1488	12.3934	12.7476	0.261908	0.000267719	0.00265029	2.57671
Stxbp5	ENSMUSG00000019790	2.10174	2.3575	2.27611	1.68123	1.8175	1.84261	-0.33593	0.000268761	0.0026588	2.57531
Pank1	ENSMUSG00000033610	3.80343	3.64492	3.07206	4.83689	4.41437	5.6132	0.49814	0.000270001	0.00266926	2.57361
Ganab	ENSMUSG00000071650	74.8338	74.5153	75.9891	83.089	83.7078	86.9435	0.17089	0.000270597	0.00267308	2.57299
Ccdc88a	ENSMUSG00000032740	3.36488	3.39793	3.14603	3.89941	4.21335	4.13018	0.306041	0.000270754	0.00267308	2.57299
Mvp	ENSMUSG00000030681	15.47	15.1374	16.4078	13.5958	13.1352	13.6409	-0.220642	0.000275048	0.00271363	2.56645
Tspan3	ENSMUSG00000032324	52.2877	57.5991	52.7971	64.4642	62.1659	60.3863	0.201364	0.000275483	0.00271426	2.56635
Rhoh	ENSMUSG00000029204	0.11592	0.149756	0.0780154	0.0145117	0.0272514	0.0289604	-2.28545	0.000275365	0.00271426	2.56635
Aldh1a7	ENSMUSG00000024747	0.303924	0.413561	0.160791	0.702145	0.841147	1.3046	1.70192	0.000276396	0.00272141	2.56521
Ergic2	ENSMUSG00000030304	3.40271	4.08029	4.32447	5.04159	5.36915	4.9327	0.376382	0.000276693	0.0027225	2.56503
Zfyve21	ENSMUSG00000021286	18.264	19.7297	15.8517	14.4409	12.9474	14.0766	-0.376363	0.000277527	0.00272886	2.56402
Zfp536	ENSMUSG00000043456	0.253892	0.301242	0.267708	0.0868246	0.127381	0.116959	-1.31361	0.000277842	0.00273012	2.56382
Bcar3	ENSMUSG00000028121	2.69929	2.0297	2.68445	1.8477	1.6008	1.54977	-0.567601	0.000279627	0.00274581	2.56133
Ablim1	ENSMUSG00000025085	2.89497	3.45907	3.213	3.9644	4.09185	3.85471	0.316017	0.000280707	0.00275456	2.55995
Cd200	ENSMUSG00000022661	14.8851	15.7743	13.4895	11.7184	12.29	11.5427	-0.310611	0.000285413	0.00279885	2.55302
Lama4	ENSMUSG00000019846	33.5598	34.7275	36.359	28.2896	31.9839	30.6576	-0.202841	0.000287102	0.00281352	2.55075
Mtch1	ENSMUSG00000024012	194.096	179.853	169.609	162.284	153.143	157.794	-0.199693	0.000289533	0.00283354	2.54767
Cnpy4	ENSMUSG00000036968	18.2026	18.7872	17.0716	22.269	20.8311	23.1943	0.293808	0.000289448	0.00283354	2.54767
Tnfrsf21	ENSMUSG00000023915	6.48758	5.31541	5.27806	4.22428	4.14926	4.32929	-0.425964	0.000289853	0.00283476	2.54748
Zdhhc14	ENSMUSG00000034265	3.78324	2.84528	3.12983	2.22644	2.07525	1.98485	-0.630943	0.000290606	0.00283836	2.54693
Map9	ENSMUSG00000033900	1.06104	0.880545	1.06707	1.45469	1.47853	1.66103	0.607787	0.00029061	0.00283836	2.54693
Cald1	ENSMUSG00000029761	72.2241	73.8682	68.932	80.7012	79.5423	79.8329	0.159097	0.00029567	0.00288585	2.53973
Nans	ENSMUSG00000028334	21.1707	19.3624	20.6566	17.8314	17.3169	16.6573	-0.239415	0.000296266	0.00288587	2.53972
Bbc3	ENSMUSG00000002083	14.5662	13.0737	12.378	9.82066	10.3931	10.5466	-0.378483	0.000296024	0.00288587	2.53972
Fap	ENSMUSG00000000392	4.67789	5.40424	4.04829	6.09591	6.18828	6.13556	0.384291	0.000296682	0.00288607	2.53969
Slc8a3	ENSMUSG00000079055	0.727983	0.721094	0.970131	1.26649	1.36534	1.42663	0.739783	0.000296642	0.00288607	2.53969
Ddit4l	ENSMUSG00000046818	13.2527	12.4529	10.8388	9.94947	9.66417	8.50373	-0.374214	0.000297348	0.00289062	2.53901
Gnai1	ENSMUSG00000057614	11.1798	10.6291	10.1422	13.5147	13.5136	12.6096	0.313356	0.000299276	0.00290712	2.53654
Cdkl5	ENSMUSG00000031292	0.41823	0.417341	0.503339	0.736487	0.681691	0.639457	0.618149	0.000299444	0.00290712	2.53654
Glipr2	ENSMUSG00000028480	32.8224	35.3552	33.9967	29.1075	27.2899	29.5865	-0.250062	0.000301639	0.00292648	2.53365
Gyg	ENSMUSG00000019528	21.2841	24.9007	24.4975	19.5478	19.2159	18.7302	-0.298521	0.000304089	0.00294828	2.53043
Atp8a1	ENSMUSG00000037685	0.807581	0.718098	0.654776	0.416907	0.559219	0.415302	-0.640917	0.000304643	0.00295169	2.52993
Lgi2	ENSMUSG00000039252	1.19796	1.08798	0.937785	1.37928	1.72676	1.88092	0.630464	0.000305083	0.002954	2.52959
Abca3	ENSMUSG00000024130	6.63809	6.36782	6.35484	5.19722	5.57399	5.24267	-0.27264	0.000305568	0.00295568	2.52934
Rab27a	ENSMUSG00000032202	1.6776	1.74837	1.77395	0.980061	1.16239	0.972786	-0.73622	0.000305662	0.00295568	2.52934
Adgrg2	ENSMUSG00000031298	1.79532	2.33718	2.12196	2.75793	3.00779	3.14345	0.507461	0.000306523	0.00296204	2.52841
Tmtc3	ENSMUSG00000036676	5.63225	5.20927	4.91074	6.45767	6.32613	6.35878	0.282721	0.00030846	0.00297681	2.52625
Cdh13	ENSMUSG00000031841	0.315064	0.31376	0.325304	0.627889	0.547742	0.469227	0.78852	0.000309529	0.00298515	2.52503
Dclk2	ENSMUSG00000028078	1.87696	1.87736	2.73864	2.76819	3.3558	2.95705	0.481341	0.000309855	0.00298632	2.52486
Zfp362	ENSMUSG00000028799	21.6584	20.9965	19.421	17.2913	17.2667	16.9365	-0.268234	0.000313969	0.00302397	2.51942
Mxra7	ENSMUSG00000020814	51.6153	47.3931	44.6776	40.0425	40.5837	41.0578	-0.23904	0.000315148	0.00303332	2.51808
Zfp365	ENSMUSG00000037855	5.80146	6.91494	5.78046	7.90931	8.10319	7.41074	0.34217	0.000322689	0.00310385	2.5081
Eif3h	ENSMUSG00000022312	92.4933	96.0026	95.472	86.7003	80.5912	77.0248	-0.216455	0.000322971	0.00310452	2.50801
Llgl1	ENSMUSG00000020536	24.2677	25.031	24.8897	20.2783	22.0735	21.4846	-0.216936	0.000324511	0.00311727	2.50623
Prdm6	ENSMUSG00000069378	19.8162	16.5091	17.458	22.3586	21.2532	22.1377	0.290542	0.000325509	0.0031248	2.50518
Slc25a40	ENSMUSG00000054099	1.04145	0.916974	0.933734	1.50316	1.25457	1.51418	0.561852	0.00032586	0.00312611	2.505
Mat2a	ENSMUSG00000053907	19.0741	21.2961	21.6124	25.2897	23.6305	24.3669	0.24071	0.000328472	0.0031491	2.50181
S100b	ENSMUSG00000033208	15.5784	15.3294	14.7741	18.5054	20.1924	19.7366	0.355929	0.000329274	0.00315472	2.50104
Basp1	ENSMUSG00000045763	131.809	126.525	109.157	104.998	101.277	105.511	-0.236738	0.000333049	0.00318879	2.49637
Msn	ENSMUSG00000031207	85.3033	83.2286	84.9518	75.7561	76.8025	75.3171	-0.153556	0.000333648	0.00319243	2.49588
Btk	ENSMUSG00000031264	2.22964	2.832	2.50167	1.46142	1.81965	1.31242	-0.713921	0.000337237	0.00322465	2.49152
Ppp1r3b	ENSMUSG00000046794	7.07102	8.14417	7.48948	6.13202	5.99943	6.28251	-0.303252	0.000338974	0.00323914	2.48957
Ptk2b	ENSMUSG00000059456	4.03543	4.38873	4.40693	3.48219	3.4537	3.11704	-0.350826	0.000340524	0.00325181	2.48787
Slfn5	ENSMUSG00000054404	5.93744	5.79088	5.8814	3.75598	4.03154	5.43474	-0.417721	0.000341267	0.00325677	2.48721
Cttnbp2nl	ENSMUSG00000062127	7.65962	7.65122	7.87828	6.11596	6.81028	6.35169	-0.26611	0.000343198	0.00327307	2.48505
Vps13c	ENSMUSG00000035284	3.21502	2.97819	2.95237	1.95803	2.72315	2.38495	-0.371078	0.000345255	0.00329053	2.48273
Tmed1	ENSMUSG00000032180	27.8084	30.1633	26.0557	34.5443	33.2393	35.2514	0.294412	0.000346359	0.00329889	2.48163
Helb	ENSMUSG00000020228	5.85519	5.72268	5.85272	4.44217	4.4709	4.78115	-0.34963	0.000346967	0.00330253	2.48115
Ahnak2	ENSMUSG00000072812	4.93723	5.29373	5.87047	4.30181	4.3907	4.6181	-0.276632	0.000350027	0.00332948	2.47762
Ikbkg	ENSMUSG00000004221	5.71528	5.69567	5.0148	6.29744	6.9612	6.9423	0.299517	0.00035059	0.00333266	2.47721
Dazap2	ENSMUSG00000000346	39.7018	41.1924	39.6997	34.584	34.5619	35.2766	-0.207967	0.000351177	0.00333607	2.47676
Fzd9	ENSMUSG00000049551	15.7829	15.1144	13.5146	10.8639	12.6995	10.7358	-0.369149	0.00035249	0.00334636	2.47543
Aif1l	ENSMUSG00000001864	1.69888	2.58264	1.74195	0.967684	1.30466	1.26268	-0.769375	0.000354033	0.00335882	2.47381
Rbpjl	ENSMUSG00000017007	10.9245	8.84117	7.84039	6.57125	7.89899	6.38457	-0.401419	0.000354808	0.00336398	2.47315
Lrp11	ENSMUSG00000019796	8.88468	7.88985	5.9841	10.0248	9.93498	10.5843	0.427178	0.000355252	0.00336601	2.47288
Hnrnpm	ENSMUSG00000059208	48.9226	48.5619	49.9296	43.8821	43.8806	42.7845	-0.175183	0.000356685	0.00337552	2.47166
Sema4g	ENSMUSG00000025207	2.29642	2.42234	2.61049	1.80703	1.70634	1.47527	-0.55284	0.000356719	0.00337552	2.47166
Nhsl2	ENSMUSG00000079481	2.65006	2.19564	1.88963	1.63769	1.76767	1.6889	-0.400253	0.000359063	0.00339329	2.46938
Uqcrq	ENSMUSG00000044894	27.3409	29.2816	28.7693	38.0832	32.4491	33.6607	0.286841	0.000359939	0.00339938	2.4686
Galnt12	ENSMUSG00000039774	3.19342	3.57096	3.609	1.83646	2.38124	2.25133	-0.682888	0.000362312	0.00341957	2.46603
Castor2	ENSMUSG00000015944	4.93808	5.04343	4.43804	5.48519	6.42391	6.14011	0.325149	0.000362632	0.00342038	2.46593
Kif26b	ENSMUSG00000026494	7.00324	6.18458	5.60589	4.53382	5.58974	4.93562	-0.31805	0.000364866	0.00343735	2.46378
Pard6g	ENSMUSG00000056214	6.55639	5.89569	6.06982	8.16455	7.60631	8.34692	0.380506	0.000364903	0.00343735	2.46378
Akr1c14	ENSMUSG00000033715	1.14553	1.51679	1.36259	2.33198	1.9721	2.36698	0.724468	0.00036723	0.00345703	2.4613
Camsap3	ENSMUSG00000044433	0.662339	0.575987	0.721268	0.98098	1.19742	1.1061	0.743535	0.000369079	0.0034722	2.4594
Trib2	ENSMUSG00000020601	11.3638	11.3208	11.615	14.043	13.3807	13.6372	0.259202	0.000370764	0.00348581	2.4577
Jdp2	ENSMUSG00000034271	32.9526	31.3246	30.2236	27.1534	26.0204	25.9325	-0.255467	0.000372279	0.00349779	2.45621
Tlr7	ENSMUSG00000044583	3.73371	3.62373	3.87137	2.67142	2.86502	2.53846	-0.473823	0.000373451	0.00350655	2.45512
Snta1	ENSMUSG00000027488	17.1764	16.7763	14.6633	13.8231	11.871	13.1833	-0.322044	0.000375143	0.00352016	2.45344
Gstm2	ENSMUSG00000040562	82.7168	76.5234	73.0641	92.4167	86.159	92.7154	0.224137	0.000375961	0.00352331	2.45305
Emb	ENSMUSG00000021728	12.1009	12.7278	12.5135	15.3629	13.8265	14.6921	0.232233	0.000375872	0.00352331	2.45305
Chrna1	ENSMUSG00000027107	0.390441	0.523539	0.497718	1.10627	0.920938	0.7784	0.991002	0.000378258	0.00354255	2.45068
Sulf1	ENSMUSG00000016918	45.9682	45.6561	47.2756	52.6482	49.5878	54.3909	0.172934	0.00037904	0.0035476	2.45007
Dok3	ENSMUSG00000035711	3.45884	3.47465	3.85981	2.52245	2.15834	2.31399	-0.627874	0.000382263	0.00357547	2.44667
Naip2	ENSMUSG00000078945	0.954122	1.10196	1.13597	0.650304	0.513681	0.617992	-0.846031	0.000385537	0.00360378	2.44324
Cox7b	ENSMUSG00000031231	26.0021	24.985	26.7772	34.4054	32.3049	30.2439	0.319048	0.000385998	0.00360578	2.443
Snx3	ENSMUSG00000019804	111.499	120.861	111.269	102.097	97.0935	98.809	-0.205473	0.000387663	0.00361439	2.44196
St13	ENSMUSG00000022403	14.8841	14.4372	14.8287	13.2615	12.9122	12.1535	-0.203276	0.000387445	0.00361439	2.44196
Paxbp1	ENSMUSG00000022974	2.74634	3.07337	3.64452	4.08675	4.39151	4.29536	0.429089	0.000387557	0.00361439	2.44196
Metap1d	ENSMUSG00000041921	2.08853	2.31871	2.63588	3.43989	3.22988	3.274	0.494173	0.000389731	0.00363135	2.43993
Irf2bpl	ENSMUSG00000034168	30.3242	26.3096	24.1219	21.3856	23.2432	21.7923	-0.280503	0.000392468	0.00365451	2.43717
Cks2	ENSMUSG00000062248	16.1678	17.4402	18.7219	25.7338	22.0586	24.7546	0.467929	0.000398186	0.00370255	2.4315
Agpat3	ENSMUSG00000001211	9.95095	10.5911	10.2528	8.78432	9.00167	8.18858	-0.244449	0.0003981	0.00370255	2.4315
Traf3ip3	ENSMUSG00000037318	0.386764	0.250491	0.263829	0.0869038	0.0979177	0.104058	-1.64043	0.000398389	0.00370255	2.4315
Nars	ENSMUSG00000024587	66.4082	61.0703	62.8003	55.8564	53.2493	56.2775	-0.202449	0.00039876	0.00370364	2.43137
Marchf7	ENSMUSG00000026977	3.53229	3.56144	3.44356	4.51068	4.07257	4.35197	0.295574	0.000399932	0.00371217	2.43037
Garem2	ENSMUSG00000044576	1.50644	0.994793	1.4857	0.724766	0.631909	0.790346	-0.898167	0.000404358	0.00374847	2.42615
Aox1	ENSMUSG00000063558	1.67503	1.17372	1.3598	1.92834	1.9079	2.12289	0.502492	0.000406252	0.00376364	2.42439
Cdo1	ENSMUSG00000033022	12.5357	11.6924	12.3759	16.4451	15.3183	15.7765	0.377007	0.000407501	0.00377281	2.42333
Rhog	ENSMUSG00000073982	53.1429	49.9036	50.2302	42.6947	42.4695	44.2892	-0.243903	0.000408969	0.003784	2.42205
Crat	ENSMUSG00000026853	12.5119	11.5068	11.8729	9.69242	10.3559	9.92705	-0.259051	0.000411248	0.00380267	2.41991
Tep1	ENSMUSG00000006281	6.6103	5.87701	6.63138	4.69477	5.33101	5.53385	-0.298385	0.000411862	0.00380547	2.41959
Sfmbt2	ENSMUSG00000061186	0.250142	0.286662	0.337934	0.0548004	0.15951	0.124674	-1.36916	0.000412072	0.00380547	2.41959
Slc1a6	ENSMUSG00000005357	22.1486	22.8542	25.4703	30.822	25.8629	30.8664	0.310575	0.000414729	0.00382604	2.41725
Cflar	ENSMUSG00000026031	5.4744	5.69038	5.56635	4.76172	4.86028	4.44408	-0.249052	0.000414824	0.00382604	2.41725
Dtl	ENSMUSG00000037474	0.870247	0.997203	0.969273	1.21871	1.37042	1.28014	0.447169	0.000417427	0.00384761	2.41481
Chst15	ENSMUSG00000030930	3.17782	3.10728	3.21809	3.68831	4.22113	4.41636	0.373555	0.000420259	0.00387127	2.41215
Arhgef3	ENSMUSG00000021895	1.76531	1.89917	1.91838	1.17126	1.06863	1.34954	-0.643602	0.00042377	0.00390115	2.40881
Rpl12	ENSMUSG00000038900	94.8412	95.0324	96.1524	87.3366	81.3256	85.5654	-0.170289	0.000431303	0.00396799	2.40143
Prkcd	ENSMUSG00000021948	23.1254	22.2023	24.5585	20.2199	20.1375	19.9869	-0.21219	0.000431748	0.00396958	2.40126
Aida	ENSMUSG00000042901	11.2686	11.251	11.3741	13.8522	12.8391	13.1528	0.233223	0.000433858	0.00398647	2.39941
Mndal	ENSMUSG00000090272	1.25871	1.04506	1.3473	0.66181	0.517837	0.742919	-0.934444	0.00043421	0.00398719	2.39933
Pld3	ENSMUSG00000003363	130.915	121.212	121.789	110.736	111.332	109.365	-0.173652	0.000437284	0.00401288	2.39654
Cln8	ENSMUSG00000026317	6.109	6.0099	5.1724	4.3603	4.6622	4.80363	-0.321916	0.000450636	0.00413021	2.38403
Megf9	ENSMUSG00000039270	6.75885	6.6735	5.6306	7.43699	8.18197	7.73272	0.294722	0.000453074	0.00414995	2.38196
Zfp692	ENSMUSG00000037243	3.46042	2.8836	3.74719	5.58063	4.73746	5.03454	0.603291	0.000454281	0.0041584	2.38107
Gpcpd1	ENSMUSG00000027346	2.8271	2.95248	2.64333	3.56857	3.49891	3.78817	0.365816	0.000456613	0.0041745	2.3794
Vtn	ENSMUSG00000017344	2.0246	1.02593	0.84159	0.640673	0.347053	0.413075	-1.46635	0.000456425	0.0041745	2.3794
Mllt6	ENSMUSG00000038437	9.00938	10.0624	9.03778	7.00883	8.04965	8.07882	-0.281301	0.000457485	0.00417986	2.37884
Mex3d	ENSMUSG00000048696	23.7523	21.9752	20.7058	16.9854	19.558	18.2475	-0.276582	0.000464854	0.00424453	2.37217
Dnm1l	ENSMUSG00000022789	13.8894	13.8352	12.7785	16.6611	16.1585	15.1265	0.245116	0.000467823	0.00426896	2.36968
C1qtnf7	ENSMUSG00000061535	1.34408	1.5525	0.957792	2.21144	1.81687	2.24501	0.705429	0.000468822	0.0042754	2.36902
Cd300c2	ENSMUSG00000044811	5.7754	5.98929	5.80642	3.29555	3.90478	3.85212	-0.669691	0.000469719	0.0042809	2.36847
Hist1h2bq	ENSMUSG00000069307	1.58641	2.19965	1.6015	3.77336	2.3076	3.62645	0.846236	0.000470075	0.00428147	2.36841
Sh3pxd2b	ENSMUSG00000040711	38.0687	35.7785	34.0538	29.5731	33.0695	31.0676	-0.202975	0.000478843	0.00435861	2.36065
Pla2g15	ENSMUSG00000031903	31.9798	29.9351	29.1857	26.6628	24.3335	26.2007	-0.238869	0.000479475	0.00436164	2.36035
Bicd2	ENSMUSG00000037933	18.7262	17.7214	18.9495	20.8688	20.9035	22.2286	0.207443	0.000482405	0.00438556	2.35798
Clock	ENSMUSG00000029238	2.82356	2.83986	3.09069	3.5165	3.49	3.65213	0.282111	0.000484065	0.00439791	2.35675
Slc13a5	ENSMUSG00000020805	2.78479	2.87544	3.3719	3.59468	4.35451	4.4255	0.450607	0.000491356	0.00445859	2.3508
Hoxc13	ENSMUSG00000001655	0.0927792	0.0650967	0.17355	0.589448	0.477122	0.389408	2.11814	0.000491221	0.00445859	2.3508
Etv5	ENSMUSG00000013089	14.3576	14.5379	13.6829	18.0069	15.6483	17.5323	0.265292	0.000495709	0.00448971	2.34778
Stxbp2	ENSMUSG00000004626	6.60174	6.81797	7.29131	5.25596	5.91756	4.76689	-0.37535	0.000495415	0.00448971	2.34778
Erfe	ENSMUSG00000047443	4.84643	5.31165	4.1303	5.93509	6.44035	7.53219	0.477921	0.000496314	0.0044924	2.34752
Papss1	ENSMUSG00000028032	42.9287	41.5069	41.0832	36.2097	36.322	36.9027	-0.197735	0.00049754	0.0045007	2.34672
Sec31a	ENSMUSG00000035325	65.4305	61.0955	65.5323	55.6686	58.8409	56.0593	-0.171074	0.000499183	0.00451276	2.34556
Sephs2	ENSMUSG00000049091	10.2261	10.8421	9.52614	7.97316	7.48638	7.84121	-0.392496	0.000508246	0.00458614	2.33855
Lyn	ENSMUSG00000042228	8.46496	9.29568	8.925	6.73016	7.72611	6.73515	-0.331141	0.000508136	0.00458614	2.33855
Ly75	ENSMUSG00000026980	1.28962	1.5854	1.49139	1.91249	1.93857	2.45482	0.524733	0.000508558	0.00458614	2.33855
Ccdc93	ENSMUSG00000026339	5.33168	5.43109	5.15406	4.10402	4.66601	4.44836	-0.267442	0.000514631	0.00463518	2.33393
Fam3c	ENSMUSG00000029672	18.1717	18.3948	17.229	21.4206	20.0749	22.2129	0.243489	0.000519132	0.00467283	2.33042
Fam129a	ENSMUSG00000026483	18.78	16.6715	16.1274	19.6495	20.3336	20.2656	0.224971	0.000523426	0.00470858	2.32711
Anxa4	ENSMUSG00000029994	29.6779	31.0864	30.3434	27.8808	25.9258	24.8352	-0.211684	0.000526691	0.0047296	2.32518
Plxna4	ENSMUSG00000029765	1.51378	1.53732	1.30561	1.05697	1.1523	1.04052	-0.419452	0.000526329	0.0047296	2.32518
Agtr2	ENSMUSG00000068122	1.16705	1.38078	1.35549	2.27098	2.11821	1.92689	0.694273	0.000526736	0.0047296	2.32518
Tgfbrap1	ENSMUSG00000070939	4.33893	4.30732	4.80532	3.53782	3.72421	3.77761	-0.286711	0.000527847	0.00473666	2.32453
Pla2g12a	ENSMUSG00000027999	4.18584	4.49601	3.53151	2.86654	2.70429	3.09077	-0.496254	0.000533303	0.00477973	2.3206
Krt75	ENSMUSG00000022986	0.122344	0.0163506	0.0290608	0.199107	0.445806	0.311766	2.55206	0.000536578	0.00480613	2.3182
Rasgrf1	ENSMUSG00000032356	0.0464378	0.0724049	0.0557653	0.203469	0.212274	0.102867	1.57802	0.000540377	0.00483718	2.31541
Col28a1	ENSMUSG00000068794	1.746	1.79673	1.5193	1.00982	1.28338	0.830529	-0.686623	0.000549185	0.00491301	2.30865
Vstm2b	ENSMUSG00000039257	0.976656	1.04975	0.742854	0.345983	0.410349	0.414278	-1.24062	0.000551747	0.00493291	2.3069
Gna13	ENSMUSG00000020611	13.4416	15.3442	13.5547	11.2882	12.0474	12.2758	-0.250075	0.000555453	0.004963	2.30426
Arhgef26	ENSMUSG00000036885	0.310353	0.417031	0.361223	0.182958	0.171788	0.19539	-0.98908	0.000565103	0.00504613	2.29704
Scamp5	ENSMUSG00000040722	15.5987	14.0453	14.7221	12.5628	12.5053	11.6011	-0.273155	0.000567855	0.0050676	2.2952
Pls3	ENSMUSG00000016382	60.3824	65.0691	61.084	70.5475	69.8755	69.7041	0.171849	0.000573393	0.0051139	2.29125
Scpep1	ENSMUSG00000000278	129.327	120.859	113.04	104.409	107.016	105.31	-0.197005	0.000574762	0.00512297	2.29048
Atp1b1	ENSMUSG00000026576	43.7613	45.1335	44.6068	51.2232	49.6661	50.8949	0.184868	0.000577135	0.00514098	2.28895
Il7	ENSMUSG00000040329	0.685311	0.791964	0.695423	1.27174	1.11947	1.14208	0.702068	0.0005776	0.00514198	2.28887
Pth1r	ENSMUSG00000032492	26.5799	22.1637	21.6433	27.7386	28.8872	28.4633	0.27512	0.00058072	0.00516499	2.28693
Gmip	ENSMUSG00000036246	5.29493	4.9823	5.3679	4.24356	4.03524	4.0995	-0.338229	0.000580893	0.00516499	2.28693
Adam23	ENSMUSG00000025964	22.62	22.5479	21.3523	24.1491	25.6622	24.832	0.166506	0.000581658	0.00516818	2.28666
Socs2	ENSMUSG00000020027	3.32397	3.32811	2.97753	4.0832	4.10002	3.77059	0.314675	0.00058196	0.00516818	2.28666
Dynlrb1	ENSMUSG00000047459	76.6002	80.816	79.5798	102.869	85.7896	94.0881	0.254073	0.000584215	0.00518189	2.28551
Cd59a	ENSMUSG00000032679	6.77676	6.72304	6.57732	8.36919	8.86969	10.385	0.457609	0.000583925	0.00518189	2.28551
Zkscan17	ENSMUSG00000020472	9.1247	9.19016	8.89352	7.63508	7.27165	7.38711	-0.287107	0.00058901	0.00522125	2.28223
Adamts9	ENSMUSG00000030022	5.81142	5.49696	5.254	6.0433	6.97589	6.61131	0.246073	0.000590986	0.00523558	2.28104
Lrrcc1	ENSMUSG00000027550	2.01602	2.21462	1.93	2.87082	2.70811	2.58013	0.407386	0.000591732	0.005239	2.28075
Synm	ENSMUSG00000030554	2.37454	2.32237	2.27919	1.43766	1.88274	1.7894	-0.449131	0.000593282	0.00524953	2.27988
Slc38a2	ENSMUSG00000022462	52.1156	52.3557	55.951	45.3637	48.8544	48.002	-0.17397	0.00060531	0.0053527	2.27143
Gpr176	ENSMUSG00000040133	15.5919	15.5861	14.8248	13.3041	12.4075	12.8579	-0.253985	0.000605675	0.0053527	2.27143
Col16a1	ENSMUSG00000040690	134.875	122.363	111.835	95.2786	109.96	108.833	-0.232707	0.000614881	0.00542748	2.2654
Dbnl	ENSMUSG00000020476	65.4039	64.7596	64.4888	55.2884	57.0381	58.6448	-0.187507	0.000618184	0.00545003	2.2636
Gli1	ENSMUSG00000025407	0.719958	0.555927	0.779062	0.250359	0.300895	0.431681	-1.07757	0.00061808	0.00545003	2.2636
Mthfd2	ENSMUSG00000005667	10.2968	11.1795	13.2693	9.4535	8.06818	9.53317	-0.364462	0.000618976	0.00545372	2.26331
Krt19	ENSMUSG00000020911	6.12366	7.11054	8.13537	5.12353	4.93732	4.87562	-0.519353	0.000620945	0.00546672	2.26227
Tmem117	ENSMUSG00000063296	0.198446	0.404057	0.300848	0.562617	0.605107	0.845156	1.14575	0.000621201	0.00546672	2.26227
Rlf	ENSMUSG00000049878	3.12113	3.85937	3.26975	2.49793	2.81055	2.66919	-0.361386	0.000621585	0.0054668	2.26227
Ptprf	ENSMUSG00000033295	21.6025	19.9407	21.6012	22.6378	24.7829	25.3516	0.204356	0.000622084	0.00546789	2.26218
Fgf21	ENSMUSG00000030827	0.660259	0.89844	0.99803	0	0.0987757	0.251928	-2.93892	0.000623346	0.00547568	2.26156
Pltp	ENSMUSG00000017754	23.1939	23.0321	21.3016	18.3335	20.0374	17.1131	-0.280628	0.000624319	0.00548093	2.26115
Gprc5c	ENSMUSG00000051043	5.77898	6.18006	5.65495	4.635	4.61171	4.78481	-0.328399	0.000629941	0.00552696	2.25751
Arl8b	ENSMUSG00000030105	20.047	20.7929	19.1987	16.6404	17.7847	16.8495	-0.2267	0.000634691	0.00556333	2.25467
Dhx33	ENSMUSG00000040620	3.52817	3.83831	4.0024	4.51298	4.85083	4.53801	0.289494	0.00063485	0.00556333	2.25467
Cavin3	ENSMUSG00000037060	71.3702	72.84	66.8728	60.1345	62.9629	58.8147	-0.213363	0.000642461	0.00562664	2.24975
Grina	ENSMUSG00000022564	85.8307	79.0035	84.8106	70.9792	73.4398	74.0946	-0.192352	0.000652931	0.00571491	2.24299
Bsn	ENSMUSG00000032589	0.436947	0.425519	0.443656	0.247943	0.303532	0.263064	-0.679079	0.000656783	0.00574518	2.2407
Ephb6	ENSMUSG00000029869	12.1336	10.7566	11.144	9.02858	9.59772	9.08041	-0.29528	0.000657256	0.00574587	2.24064
Xdh	ENSMUSG00000024066	3.47783	3.60857	3.67237	2.6442	2.82063	3.1074	-0.330647	0.000657787	0.00574706	2.24055
Zranb3	ENSMUSG00000036086	1.84218	1.82925	1.89742	1.36088	1.48989	1.25346	-0.437305	0.000659382	0.00575424	2.24001
Ccbe1	ENSMUSG00000046318	0.498143	0.387411	0.339294	0.215634	0.162963	0.239306	-0.991084	0.000659551	0.00575424	2.24001
Zfp101	ENSMUSG00000055240	0.461334	0.503512	0.677582	0.781591	1.02489	0.960076	0.745803	0.000659793	0.00575424	2.24001
Jmy	ENSMUSG00000021690	5.4711	5.46188	4.68241	3.83436	4.10399	4.5642	-0.321357	0.000660517	0.00575712	2.2398
Pcna-ps2	ENSMUSG00000067608	5.67645	7.05216	6.79565	10.9435	7.84666	10.34	0.572746	0.000661735	0.00576429	2.23925
Rcor2	ENSMUSG00000024968	3.33208	4.07108	3.69357	2.37743	2.45701	2.82762	-0.538788	0.000662799	0.00577011	2.23882
Abcc5	ENSMUSG00000022822	6.23145	6.7545	9.55258	11.6894	11.7277	13.3631	0.705984	0.000667044	0.0058036	2.2363
Samd1	ENSMUSG00000079003	19.2501	19.7715	18.1853	15.2177	15.1914	16.5696	-0.28513	0.000673121	0.0058495	2.23288
Rab30	ENSMUSG00000030643	2.42135	2.63073	2.18037	2.92598	3.025	3.32962	0.359551	0.000678048	0.0058888	2.22997
Mapk3	ENSMUSG00000063065	83.5877	82.1718	80.5306	72.9383	72.2934	73.0055	-0.174295	0.000678923	0.00589289	2.22967
Anxa5	ENSMUSG00000027712	343.554	353.643	355.909	329.181	309.427	302.31	-0.162421	0.000685254	0.00594077	2.22616
Tnfrsf13b	ENSMUSG00000010142	1.30831	1.65701	1.57295	0.934822	0.811504	0.675834	-0.901828	0.000684871	0.00594077	2.22616
Itpr3	ENSMUSG00000042644	7.22578	6.55781	7.98681	5.48626	6.27979	6.02289	-0.292204	0.000685754	0.00594157	2.2261
Gipr	ENSMUSG00000030406	0.0655743	0.306726	0.354355	0.0143658	0.0404663	0.0344031	-3.03563	0.000686206	0.00594195	2.22607
Akna	ENSMUSG00000039158	4.27747	4.06644	4.58511	2.92408	3.59286	3.37661	-0.386794	0.000686651	0.00594228	2.22605
Creg1	ENSMUSG00000040713	31.3687	34.523	30.941	26.2392	26.745	28.6039	-0.247948	0.000689174	0.00596058	2.22471
Ptpn14	ENSMUSG00000026604	12.197	10.7455	10.8336	12.3031	13.4289	13.6332	0.221188	0.000692171	0.00598295	2.22308
Kdm2a	ENSMUSG00000054611	9.18095	9.29867	8.76484	7.40493	8.23761	7.89867	-0.210297	0.000702072	0.00606494	2.21717
Baiap2	ENSMUSG00000025372	7.46691	7.35976	9.32585	10.2208	9.86965	10.1146	0.320242	0.000704366	0.00608115	2.21601
Neurl2	ENSMUSG00000039873	3.37766	3.58113	2.85487	1.28261	2.08437	1.24045	-1.0777	0.000705018	0.00608318	2.21587
Clk1	ENSMUSG00000026034	3.26406	4.05827	4.9954	5.67758	5.16346	5.42833	0.398353	0.000706007	0.00608811	2.21552
Pomgnt1	ENSMUSG00000028700	13.8344	12.9324	12.3093	15.5752	14.7274	15.7332	0.236908	0.000707136	0.00609424	2.21508
Map4	ENSMUSG00000032479	35.5809	32.5809	34.2689	28.6924	31.3016	30.6104	-0.176943	0.000709425	0.00609955	2.2147
Ankhd1	ENSMUSG00000024483	5.31107	4.93058	4.67092	4.04442	4.20778	4.01536	-0.279797	0.000708503	0.00609955	2.2147
Epsti1	ENSMUSG00000022014	1.77076	1.31144	1.63572	0.840521	0.708261	0.851599	-0.978174	0.000709036	0.00609955	2.2147
Samsn1	ENSMUSG00000022876	0.416407	0.443656	0.548128	0.172314	0.20938	0.206328	-1.26453	0.000709368	0.00609955	2.2147
Dvl2	ENSMUSG00000020888	10.4775	9.72546	9.90117	8.52229	8.4569	8.43563	-0.243711	0.000711991	0.00611801	2.21339
Fads1	ENSMUSG00000010663	97.6809	95.0279	99.3479	86.6842	85.3738	89.2718	-0.160772	0.000715767	0.00614683	2.21135
Rnf11	ENSMUSG00000028557	19.4024	19.4789	16.6425	23.0924	21.5283	21.4124	0.25152	0.000720458	0.00618347	2.20877
Rab7	ENSMUSG00000079477	101.152	97.6768	97.0581	88.6018	87.8353	87.7324	-0.163335	0.000723148	0.0062029	2.2074
Trp53	ENSMUSG00000059552	23.7502	23.2615	23.7223	26.9091	26.1952	28.8003	0.21048	0.000726882	0.00622761	2.20568
Ak3	ENSMUSG00000024782	21.1315	22.7981	22.1615	18.8864	19.1334	17.8536	-0.24158	0.000726832	0.00622761	2.20568
Steap2	ENSMUSG00000015653	5.0906	5.69013	5.35368	6.25684	6.41244	6.32299	0.235026	0.000727447	0.00622879	2.2056
Mylk	ENSMUSG00000022836	11.5553	10.9761	11.3427	9.19339	10.3794	9.63076	-0.213495	0.000736306	0.00629738	2.20084
Sgsm2	ENSMUSG00000038351	7.13945	6.34544	6.52834	5.53699	5.56055	5.33355	-0.28298	0.00073632	0.00629738	2.20084
Snrpb2	ENSMUSG00000008333	6.37357	6.89709	6.22895	8.63169	8.49926	7.96654	0.365899	0.000737883	0.00630704	2.20017
Fam20c	ENSMUSG00000025854	9.23366	8.44368	8.96557	7.01368	7.86836	7.27111	-0.265307	0.000740018	0.00631559	2.19959
Ccnl1	ENSMUSG00000027829	3.05544	3.48171	4.43938	4.87122	4.60515	5.26348	0.420386	0.000740183	0.00631559	2.19959
B3gnt7	ENSMUSG00000079445	0.441537	0.606683	0.48179	0.133005	0.306534	0.0579123	-1.58847	0.000740158	0.00631559	2.19959
Oaf	ENSMUSG00000032014	87.6537	81.8585	77.6197	74.2811	70.9431	70.3986	-0.196072	0.000741092	0.00631965	2.19931
H2-Q4	ENSMUSG00000035929	7.80595	7.24082	7.31222	4.99062	4.57737	6.64484	-0.469607	0.000743101	0.00633308	2.19838
Epn1	ENSMUSG00000035203	64.3345	57.6389	58.8391	51.6595	50.762	54.5244	-0.204424	0.000744092	0.00633782	2.19806
Vstm2a	ENSMUSG00000048834	0.646894	0.560347	0.398374	1.12326	0.827975	1.01817	0.893195	0.000745146	0.0063431	2.1977
Ltc4s	ENSMUSG00000020377	1.06959	1.26393	1.49763	0.345318	0.463194	0.236275	-1.85812	0.00074679	0.00635338	2.19699
Rps24	ENSMUSG00000025290	26.3513	31.9672	34.2571	39.5793	35.5863	36.1328	0.265125	0.000748797	0.00636302	2.19634
Tnrc6c	ENSMUSG00000025571	6.85807	7.20579	6.68445	5.40997	6.30114	5.79697	-0.244197	0.000748559	0.00636302	2.19634
C4bp	ENSMUSG00000026405	0.0508907	0.0555434	0.126926	0.245278	0.181451	0.338193	1.68339	0.000749342	0.00636395	2.19627
Otud6b	ENSMUSG00000040550	11.2581	10.8473	10.3403	12.7454	12.8548	13.935	0.284783	0.000751642	0.00637977	2.19519
Mybl1	ENSMUSG00000025912	0.507211	0.553583	0.562237	0.972286	0.808591	1.06442	0.804041	0.000757395	0.00642486	2.19214
Map4k3	ENSMUSG00000024242	23.3807	25.5583	24.9339	28.0198	27.8188	29.5869	0.208535	0.000758194	0.0064279	2.19193
P4hb	ENSMUSG00000025130	514.999	544.855	527.576	480.688	485.406	472.844	-0.14166	0.000759834	0.00643806	2.19125
Aen	ENSMUSG00000030609	10.6765	10.3562	10.1604	12.029	11.7156	13.3813	0.250023	0.000762323	0.0064554	2.19008
Sfxn5	ENSMUSG00000033720	1.36856	1.46874	1.15255	0.934502	0.960318	0.90139	-0.509396	0.000763791	0.00646407	2.18949
Smarca1	ENSMUSG00000031099	4.63713	4.39917	4.01028	5.24092	5.58885	5.47266	0.32334	0.000770462	0.00651675	2.18597
Epyc	ENSMUSG00000019936	23.203	26.7109	22.7368	30.8022	28.133	28.3458	0.265277	0.000771527	0.00652198	2.18562
Uchl1	ENSMUSG00000029223	8.32452	9.22738	8.28741	6.31403	6.56168	5.72533	-0.470979	0.000773413	0.00653413	2.18481
Ripor2	ENSMUSG00000036006	0.460105	0.457906	0.500525	0.677709	0.656471	0.867981	0.628025	0.000780784	0.00659258	2.18094
Scamp2	ENSMUSG00000040188	21.8246	20.8294	20.7676	18.3063	17.0001	18.4053	-0.240254	0.000783092	0.00660765	2.17995
Hic1	ENSMUSG00000043099	21.5391	18.7117	18.7927	16.4605	16.3949	16.7069	-0.25178	0.000783474	0.00660765	2.17995
Tspan11	ENSMUSG00000030351	5.58392	5.4544	5.25708	3.82254	4.68267	4.23971	-0.353016	0.000793517	0.00668511	2.17489
Serpind1	ENSMUSG00000022766	0.0260531	0.0487458	0.108298	0.707748	0.428734	0.136686	2.77203	0.000793576	0.00668511	2.17489
Efna5	ENSMUSG00000048915	15.5448	14.2641	12.6174	16.9841	17.9275	16.4298	0.277632	0.000795875	0.0067006	2.17389
Vash1	ENSMUSG00000021256	2.24025	2.60944	2.42851	1.25103	1.48186	1.70538	-0.71935	0.000799663	0.00672862	2.17207
Tns3	ENSMUSG00000020422	28.4442	27.7559	26.4104	23.0202	25.8571	23.4184	-0.191795	0.0008056	0.00677466	2.16911
Mcts1	ENSMUSG00000000355	6.90366	6.66238	7.09881	10.5711	8.93914	8.95959	0.462574	0.000806595	0.00677912	2.16883
Eif4a2	ENSMUSG00000022884	28.8834	33.8933	34.2631	39.4608	36.6821	37.3086	0.224821	0.000810657	0.00680933	2.1669
Cd48	ENSMUSG00000015355	6.19313	5.03021	7.94264	3.74427	3.83169	4.2315	-0.704629	0.000812675	0.00681843	2.16632
Abca8a	ENSMUSG00000041828	0.546069	0.578965	0.453983	0.933123	0.980993	0.763977	0.769803	0.00081239	0.00681843	2.16632
Numbl	ENSMUSG00000063160	18.4483	16.3411	17.6737	15.0417	15.7913	14.4543	-0.211337	0.000813709	0.00682318	2.16601
Metrnl	ENSMUSG00000039208	41.2102	37.3403	35.4875	31.4765	32.2497	31.1564	-0.263584	0.000819691	0.00686549	2.16333
Ndufa7	ENSMUSG00000041881	16.8126	18.5224	21.287	27.0841	21.9239	23.4865	0.354372	0.000819697	0.00686549	2.16333
Atp11a	ENSMUSG00000031441	12.5121	13.0892	12.3003	13.8805	14.6085	14.6973	0.188287	0.000821271	0.00687473	2.16274
Dlx5	ENSMUSG00000029755	3.75841	4.27114	4.57158	6.03445	5.74905	5.8493	0.481727	0.000835553	0.00699027	2.15551
Mapre1	ENSMUSG00000027479	23.2539	23.0395	22.5161	25.9555	26.4694	25.0978	0.172677	0.000838727	0.0070128	2.15411
Gm5431	ENSMUSG00000058163	0.724246	0.276546	0.675841	0.116571	0.218908	0.248144	-1.53096	0.000844218	0.00705467	2.15152
Gch1	ENSMUSG00000037580	0.538772	0.674881	0.50865	0.352097	0.255464	0.258708	-0.988015	0.000852488	0.00711969	2.14754
Tgfbr3	ENSMUSG00000029287	8.96573	7.9306	7.39579	9.20951	10.3121	9.95671	0.280795	0.000856055	0.00714539	2.14597
Snx1	ENSMUSG00000032382	18.4179	18.6577	17.4557	16.9468	14.2235	14.1906	-0.264596	0.000864695	0.00721338	2.14186
Cd28	ENSMUSG00000026012	0.177159	0.122119	0.108525	0.0245125	0.015344	0.0293511	-2.57554	0.000866307	0.00722269	2.1413
Hnrnpdl	ENSMUSG00000029328	17.6768	18.5429	20.1034	23.2355	21.2125	21.6062	0.229033	0.000867315	0.00722696	2.14104
Glt8d2	ENSMUSG00000020251	2.91691	2.83054	2.88536	3.9858	3.84822	3.40305	0.382801	0.000869024	0.00723707	2.14044
Srsf10	ENSMUSG00000028676	7.79249	8.0296	8.22675	9.14292	9.53039	9.66475	0.235771	0.0008756	0.00728767	2.13741
Sh3tc1	ENSMUSG00000036553	1.13468	1.31291	1.27433	0.741387	0.843538	0.783293	-0.652434	0.000879264	0.00731399	2.13585
Cybrd1	ENSMUSG00000027015	10.852	10.0221	7.82198	10.9994	12.7382	12.576	0.341382	0.0008829	0.00734005	2.1343
Dhcr24	ENSMUSG00000034926	53.4687	45.7515	52.1218	39.1432	45.0206	44.5352	-0.233969	0.000884318	0.00734765	2.13385
Sgms1	ENSMUSG00000040451	3.7024	3.73843	3.75079	4.73553	4.52394	4.25127	0.272749	0.000885469	0.00735302	2.13353
Gfra2	ENSMUSG00000022103	16.1134	14.5763	12.4843	9.37114	13.1919	10.4255	-0.385567	0.000889841	0.00738512	2.13164
D630045J12Rik	ENSMUSG00000063455	1.4939	1.47697	1.45015	1.71078	1.91363	2.06629	0.362735	0.000894789	0.00742196	2.12948
Sytl1	ENSMUSG00000028860	0.974799	1.56937	1.1685	2.28455	1.9399	2.25977	0.801326	0.000898014	0.00744025	2.12841
Marchf1	ENSMUSG00000036469	0.375437	0.336278	0.48479	0.181999	0.230041	0.117344	-1.16414	0.000897792	0.00744025	2.12841
Lgi4	ENSMUSG00000036560	1.50676	1.56102	1.65642	0.872981	1.0451	1.09757	-0.651431	0.000901971	0.00746879	2.12675
Ckap4	ENSMUSG00000046841	259.689	249.994	236.713	272.067	280.545	279.469	0.156943	0.000910982	0.00753913	2.12268
Rap2c	ENSMUSG00000050029	14.8624	16.9015	14.3641	12.0927	13.726	11.6243	-0.298739	0.000913069	0.00755211	2.12193
Hmga1b	ENSMUSG00000078249	8.81161	7.22523	7.32567	11.4133	9.21448	11.5298	0.460716	0.000914417	0.00755897	2.12154
Igf1r	ENSMUSG00000005533	5.39174	5.26664	5.15233	5.86582	6.19021	6.16045	0.204628	0.000919463	0.00759638	2.11939
Ank3	ENSMUSG00000069601	0.938866	1.01167	0.92902	0.730843	0.834523	0.734127	-0.322522	0.000921313	0.00760735	2.11877
Ap3d1	ENSMUSG00000020198	29.3545	27.4194	30.5958	24.3992	26.2133	26.0709	-0.188542	0.000922803	0.00761534	2.11831
Apod	ENSMUSG00000022548	21.3311	22.4007	22.2089	26.6317	24.4955	26.8683	0.240883	0.000939166	0.007746	2.11092
Sptan1	ENSMUSG00000057738	28.3319	27.6597	30.4549	23.1466	27.2556	24.4657	-0.207395	0.000941756	0.00775667	2.11032
Ddias	ENSMUSG00000030641	1.80406	1.73099	1.80749	2.75647	2.33444	2.78284	0.556961	0.000942056	0.00775667	2.11032
Rnf157	ENSMUSG00000052949	1.46043	1.41664	1.44802	1.00704	0.945562	1.17443	-0.472623	0.000941958	0.00775667	2.11032
Arpc3	ENSMUSG00000029465	43.8142	42.5739	43.1265	37.779	37.309	38.4704	-0.189965	0.000943304	0.00776256	2.10999
Cp	ENSMUSG00000003617	6.64151	7.45806	6.88082	8.03716	8.37624	8.22112	0.231564	0.000951461	0.00781889	2.10686
Tmem245	ENSMUSG00000055296	2.62198	2.76223	2.31311	2.85964	3.559	3.14024	0.314296	0.000951198	0.00781889	2.10686
Trim2	ENSMUSG00000027993	2.02596	1.94667	1.82848	2.1502	2.48739	2.45939	0.29156	0.000951757	0.00781889	2.10686
Daam2	ENSMUSG00000040260	2.94498	2.45987	2.65724	1.78704	2.11064	2.27468	-0.386739	0.000957303	0.00786002	2.10458
Etv4	ENSMUSG00000017724	2.51942	2.46016	2.40033	3.46478	3.69206	3.35756	0.513036	0.000958807	0.00786793	2.10414
Nt5c2	ENSMUSG00000025041	6.81162	6.90932	6.35225	5.63374	5.20582	5.16643	-0.325145	0.00096169	0.0078788	2.10354
Klk8	ENSMUSG00000064023	1.0008	1.45639	2.342	0.812042	0.670969	0.311147	-1.40948	0.000961576	0.0078788	2.10354
Fam167a	ENSMUSG00000035095	0.841411	0.71218	0.599588	1.17037	1.23079	1.27527	0.77676	0.000961752	0.0078788	2.10354
Rps16	ENSMUSG00000037563	242.533	241.233	263.746	234.66	200.114	212.758	-0.207436	0.000969326	0.00793639	2.10038
0610012G03Rik	ENSMUSG00000107002	36.1851	36.5862	33.5314	28.9746	26.198	31.8753	-0.29015	0.00097339	0.0079652	2.0988
Tspan12	ENSMUSG00000029669	1.7585	1.4193	1.80595	2.81004	2.12781	2.82203	0.634565	0.000974062	0.00796622	2.09875
Eif2s1	ENSMUSG00000021116	9.67323	10.8398	10.5341	12.4676	11.64	13.1502	0.261024	0.000977603	0.0079907	2.09742
Slc20a1	ENSMUSG00000027397	11.0994	11.5224	13.9903	15.2127	14.9742	14.2118	0.277042	0.000981081	0.00801463	2.09612
Zbp1	ENSMUSG00000027514	1.6984	2.01256	2.56848	1.00639	0.984874	1.69725	-0.782223	0.000982864	0.00802471	2.09557
Adap2	ENSMUSG00000020709	3.42175	3.6199	4.14744	2.24187	2.44706	2.34886	-0.670989	0.00099388	0.00810557	2.09122
Robo2	ENSMUSG00000052516	4.96106	4.84864	4.72244	5.29289	6.10087	5.61821	0.228179	0.000996403	0.00812161	2.09036
Chd4	ENSMUSG00000063870	42.5751	39.8626	39.6682	32.9861	37.7664	36.1063	-0.192201	0.000998838	0.0081369	2.08954
Ficd	ENSMUSG00000053334	7.21501	7.29513	7.19494	8.92505	8.87487	9.34856	0.321946	0.00100285	0.00816502	2.08804
Sema4b	ENSMUSG00000030539	4.12571	3.87855	4.23702	3.066	3.2865	3.19374	-0.359029	0.00100546	0.00818172	2.08716
Srpx	ENSMUSG00000090084	66.2087	68.5434	67.2298	74.4103	77.3942	75.1408	0.168222	0.00100931	0.00820841	2.08574
Ckap2	ENSMUSG00000037725	6.99548	6.46127	7.86756	9.24197	8.54625	9.40821	0.347985	0.00101256	0.0082303	2.08458
Septin7	ENSMUSG00000001833	13.997	15.468	13.0524	17.7405	16.1163	15.8301	0.225438	0.00101328	0.00823159	2.08452
Mtx3	ENSMUSG00000021704	1.37657	1.27364	1.41482	1.82934	1.82345	1.91267	0.451592	0.00101526	0.00824301	2.08391
Trim47	ENSMUSG00000020773	28.2803	26.925	26.9989	24.3433	22.9602	23.0166	-0.22464	0.00101716	0.00825392	2.08334
Ccdc61	ENSMUSG00000074358	5.83963	4.72161	5.09761	3.61868	3.62083	4.07038	-0.470714	0.00101837	0.00825908	2.08307
Sgms2	ENSMUSG00000050931	3.58427	3.73044	2.79693	4.36998	4.52557	4.25148	0.382325	0.00102518	0.00830969	2.08042
Kif13b	ENSMUSG00000060012	5.30173	5.37005	5.03474	5.58744	6.79423	6.39588	0.258151	0.00102807	0.00832847	2.07943
Kif1b	ENSMUSG00000063077	8.08192	7.90643	7.81595	6.0425	7.45276	6.72841	-0.234652	0.00103134	0.00834384	2.07863
Vopp1	ENSMUSG00000037788	4.43477	4.72513	4.29576	5.1341	5.39932	5.59865	0.26144	0.00103116	0.00834384	2.07863
Arap2	ENSMUSG00000037999	1.43038	1.48825	1.42167	1.75966	1.89742	1.90016	0.356339	0.00103168	0.00834384	2.07863
Fam210b	ENSMUSG00000027495	7.82772	6.89474	6.33713	5.75313	5.23308	5.26593	-0.371304	0.00103247	0.00834559	2.07854
B3gnt2	ENSMUSG00000051650	1.3383	0.945377	1.13532	0.682115	0.741598	0.386887	-0.902622	0.00103907	0.00839432	2.07601
Slc19a2	ENSMUSG00000040918	8.43297	7.80562	8.51938	10.2442	10.353	9.6445	0.289472	0.00105171	0.00849174	2.071
Fbxo25	ENSMUSG00000038365	13.7481	12.4489	13.0078	15.5594	15.3194	16.3974	0.26958	0.00105348	0.00850133	2.07051
Tbl2	ENSMUSG00000005374	11.7798	12.6925	11.7629	10.1317	10.5536	10.599	-0.212069	0.00105584	0.0085156	2.06978
Iws1	ENSMUSG00000024384	2.77609	3.29089	3.14292	3.74159	3.71658	3.83705	0.29283	0.00106224	0.0085625	2.0674
Dysf	ENSMUSG00000033788	5.20239	5.11696	5.28812	4.21053	4.21289	4.52383	-0.271241	0.00106752	0.00860031	2.06549
Srsf6	ENSMUSG00000016921	29.1346	31.9185	33.9988	36.232	36.4709	36.7718	0.202908	0.00107038	0.00861859	2.06456
Ank2	ENSMUSG00000032826	1.08281	0.936699	0.821578	0.665928	0.75945	0.776845	-0.366229	0.00108572	0.00873732	2.05862
Aebp1	ENSMUSG00000020473	676.197	602.558	614.5	550.412	559.32	578.604	-0.165257	0.00108869	0.00875632	2.05768
Dnajc10	ENSMUSG00000027006	33.9255	37.8524	34.587	41.7848	39.5904	39.9066	0.189392	0.0010984	0.00882955	2.05406
Col1a2	ENSMUSG00000029661	3220.19	2926.78	2850.18	2440.35	2769.08	2693.68	-0.187044	0.00110214	0.00884778	2.05317
Dnajb11	ENSMUSG00000004460	37.6257	34.6711	34.4044	42.1846	38.9996	41.6642	0.203487	0.00110248	0.00884778	2.05317
Cela1	ENSMUSG00000023031	2.5744	2.54732	2.46954	1.54013	1.85346	0.883112	-0.813681	0.00110212	0.00884778	2.05317
Cd22	ENSMUSG00000030577	0.622676	0.550744	0.790625	0.138894	0.447135	0.273226	-1.1881	0.0011113	0.0089136	2.04995
Dusp6	ENSMUSG00000019960	16.9862	17.4252	17.0915	14.2144	15.0861	14.0178	-0.248658	0.00111399	0.00892048	2.04961
Alas1	ENSMUSG00000032786	7.59989	7.79305	8.17841	10.1032	8.84736	9.27444	0.259067	0.00111349	0.00892048	2.04961
Ptger3	ENSMUSG00000040016	0.100356	0.159602	0.0917756	0.24624	0.445897	0.284316	1.48153	0.00111345	0.00892048	2.04961
Arhgdia	ENSMUSG00000025132	404.633	376.385	385.409	353.697	348.723	352.292	-0.145188	0.00111471	0.00892133	2.04957
Sema6b	ENSMUSG00000001227	2.28732	1.72261	2.00924	1.23542	1.39673	1.26796	-0.623277	0.00111969	0.0089563	2.04787
Kctd15	ENSMUSG00000030499	14.5198	13.8354	13.5158	11.6143	12.0467	11.7587	-0.240435	0.00112131	0.00896431	2.04748
Hnrnpa1	ENSMUSG00000046434	84.5826	88.934	95.7103	81.2279	78.2351	77.8475	-0.182404	0.00112417	0.00898226	2.04661
Ap2b1	ENSMUSG00000035152	29.6268	27.7893	29.9102	25.568	26.4372	25.7097	-0.168174	0.0011268	0.00899833	2.04584
Prkca	ENSMUSG00000050965	4.74205	4.95884	4.98735	5.71312	5.94933	5.79508	0.248863	0.00113269	0.00904042	2.04381
Nucks1	ENSMUSG00000026434	15.9652	17.0231	13.1329	17.7094	18.5821	19.0758	0.264329	0.00113389	0.00904504	2.04359
Slc35c1	ENSMUSG00000049922	11.1899	9.97906	10.2303	8.1104	8.40402	8.87007	-0.307192	0.00113479	0.0090473	2.04348
Cspg5	ENSMUSG00000032482	0.220986	0.217336	0.216695	0.422062	0.307711	0.505375	0.908491	0.00113731	0.00906242	2.04276
Gzmd	ENSMUSG00000059256	0.828998	1.66186	0.886114	0.0518898	0.487218	0.124265	-2.30927	0.00115364	0.00918756	2.0368
Ctxn1	ENSMUSG00000048644	21.194	23.6163	20.4391	18.4899	14.9197	17.1484	-0.368785	0.0011553	0.0091957	2.03642
Jun	ENSMUSG00000052684	39.7375	38.146	35.9085	32.2342	32.7994	33.9015	-0.201598	0.00115809	0.0092129	2.0356
Mmp2	ENSMUSG00000031740	500.347	463.2	425.629	510.145	531.68	533.448	0.181465	0.0011621	0.00922968	2.03481
Sec62	ENSMUSG00000027706	32.5566	32.1291	33.0326	38.4119	35.8396	36.4505	0.179889	0.00116193	0.00922968	2.03481
Clspn	ENSMUSG00000042489	2.04149	1.94699	1.9812	2.43635	2.62748	2.77558	0.391979	0.0011611	0.00922968	2.03481
Shc2	ENSMUSG00000020312	7.6692	7.02697	6.77822	5.22712	6.15447	5.9388	-0.309175	0.00116902	0.0092796	2.03247
Cox7a2	ENSMUSG00000032330	20.6803	24.2115	25.0855	32.0055	30.35	27.283	0.356924	0.00116992	0.00928169	2.03237
Tbca	ENSMUSG00000042043	36.7411	40.2977	38.0938	53.0441	44.0722	45.8635	0.312514	0.00118256	0.00937689	2.02794
Selplg	ENSMUSG00000048163	2.04438	2.23754	2.22174	1.51049	1.64915	1.16371	-0.582725	0.0011857	0.00939669	2.02703
Hacd1	ENSMUSG00000063275	8.38179	9.7322	7.57329	12.0685	10.1564	11.538	0.394816	0.00119504	0.00946436	2.02391
Itgb4	ENSMUSG00000020758	4.23134	3.88994	4.55959	3.39421	3.21377	3.49214	-0.330658	0.00119554	0.00946436	2.02391
Atxn1l	ENSMUSG00000069895	10.0345	10.2247	9.8242	7.80967	8.81817	8.91354	-0.236578	0.00119794	0.00947499	2.02342
Scly	ENSMUSG00000026307	4.1535	3.99128	4.24593	2.73806	3.52078	3.02837	-0.414483	0.00119818	0.00947499	2.02342
Ccl7	ENSMUSG00000035373	16.0344	17.1337	18.7218	24.4176	23.0441	21.3112	0.405819	0.00119986	0.00948315	2.02305
Egr3	ENSMUSG00000033730	4.43082	3.96326	4.9869	5.89226	6.34268	5.20656	0.383086	0.00120292	0.00950215	2.02218
Hspa12a	ENSMUSG00000025092	2.06106	1.90019	2.30949	1.36114	1.67947	1.33729	-0.51617	0.00120485	0.00951222	2.02172
Smim15	ENSMUSG00000071180	12.3834	14.1484	13.562	16.4021	15.6559	17.5239	0.303961	0.00121118	0.00955703	2.01968
Wdr91	ENSMUSG00000058486	7.12917	6.62347	7.45713	5.56993	5.55295	6.01276	-0.309995	0.00122088	0.00962841	2.01645
Msln	ENSMUSG00000063011	0.162013	0.101043	0.15714	0.709865	0.35548	0.566659	1.95329	0.00122647	0.00966723	2.0147
Rtl6	ENSMUSG00000055745	6.1648	5.74308	5.87575	4.63374	5.10428	4.15454	-0.352332	0.00122845	0.00967236	2.01447
Ncoa4	ENSMUSG00000056234	5.12004	5.18329	5.56402	4.23035	4.68425	4.27233	-0.266708	0.00122818	0.00967236	2.01447
Radil	ENSMUSG00000029576	2.93553	2.70174	2.94441	3.59307	3.94088	3.75362	0.395583	0.00122966	0.00967669	2.01427
Ubl5	ENSMUSG00000084786	13.3653	14.0894	12.9999	16.8614	14.884	16.7701	0.261415	0.00123983	0.00974709	2.01113
Gng2	ENSMUSG00000043004	6.04631	5.94831	5.29695	4.31851	4.42931	4.81622	-0.350642	0.00123994	0.00974709	2.01113
Palm	ENSMUSG00000035863	16.6553	15.4679	16.0873	13.9937	13.9948	13.7903	-0.206121	0.00124439	0.00977675	2.00981
Igfn1	ENSMUSG00000051985	0.133252	0.13653	0.142432	0.322506	0.240165	0.326244	1.1034	0.00124799	0.0097945	2.00902
Ap3b1	ENSMUSG00000021686	20.8976	20.3131	21.0673	17.1359	18.6611	18.1347	-0.207634	0.00125073	0.00979823	2.00885
Sphk1	ENSMUSG00000061878	7.52091	7.97548	7.41567	9.40921	8.83476	9.37205	0.269035	0.00124957	0.00979823	2.00885
Eef1e1	ENSMUSG00000001707	2.57633	2.68891	2.71012	4.45389	3.69167	3.21823	0.513229	0.00125037	0.00979823	2.00885
Galnt5	ENSMUSG00000026828	1.29209	1.1968	1.05293	1.95065	1.9684	1.50344	0.622164	0.00125115	0.00979823	2.00885
Cox7c	ENSMUSG00000017778	38.1054	43.3441	40.6588	57.054	42.5659	53.1171	0.321459	0.00125453	0.00981937	2.00792
Cdkn2aipnl	ENSMUSG00000020392	7.72566	10.5275	9.47672	6.46349	7.43618	6.42396	-0.447731	0.00125744	0.00983693	2.00714
Tmem121	ENSMUSG00000049036	6.34652	7.22644	6.09033	9.21621	8.68338	8.94251	0.449781	0.00126999	0.00992976	2.00306
Btg1	ENSMUSG00000036478	11.674	13.2895	12.035	10.3912	10.8517	9.81992	-0.251074	0.00127232	0.00994263	2.0025
Ptprb	ENSMUSG00000020154	0.710694	0.760984	0.718981	0.483973	0.560106	0.458214	-0.540232	0.00127618	0.00996747	2.00141
Irs2	ENSMUSG00000038894	5.6965	4.97441	4.57826	4.07421	4.08545	3.93117	-0.332064	0.00127692	0.00996793	2.00139
Cln6	ENSMUSG00000032245	13.0863	9.98252	12.6927	8.69319	9.37813	9.62172	-0.369736	0.00129807	0.0101276	1.99449
Cngb1	ENSMUSG00000031789	0.0732217	0.0627912	0.116675	0.224577	0.170701	0.256102	1.34915	0.00130001	0.0101373	1.99408
Rrn3	ENSMUSG00000022682	9.94117	9.44844	10.6716	12.1058	11.6495	12.2344	0.258113	0.00130553	0.0101749	1.99247
Nol9	ENSMUSG00000028948	8.31588	6.96067	8.20623	10.1235	10.3299	8.60489	0.309195	0.00131752	0.0102598	1.98886
Gna15	ENSMUSG00000034792	2.94101	2.02599	2.68956	1.89778	1.20994	1.23439	-0.815119	0.00131783	0.0102598	1.98886
Ykt6	ENSMUSG00000002741	84.055	76.9698	77.5141	71.7136	70.137	69.7513	-0.17242	0.00131925	0.0102654	1.98862
Tmem43	ENSMUSG00000030095	58.3755	56.1564	56.0326	64.0979	61.2958	65.9713	0.165759	0.00132383	0.0102955	1.98735
Hist1h4i	ENSMUSG00000060639	3.76885	4.48069	4.30828	7.84386	5.81445	7.82682	0.769255	0.00135232	0.0105059	1.97857
Sorcs2	ENSMUSG00000029093	15.8886	14.3301	13.77	11.7979	13.5215	12.1602	-0.229744	0.00135674	0.0105346	1.97738
Bank1	ENSMUSG00000037922	0.221131	0.149802	0.133126	0.0334102	0.0627409	0.0480063	-1.79586	0.00136556	0.0105974	1.9748
Rxrb	ENSMUSG00000039656	21.4715	19.7691	18.7233	16.8813	16.9811	17.1362	-0.232666	0.00137309	0.0106502	1.97264
Fgfr1op	ENSMUSG00000069135	2.00814	2.49151	2.2852	3.10764	3.15228	3.16814	0.472995	0.0013764	0.0106702	1.97183
Amd2	ENSMUSG00000063953	0.833708	0.464645	0.427667	1.33682	0.977889	1.11676	1.00158	0.00137969	0.01069	1.97102
Csrp2	ENSMUSG00000020186	58.844	61.2968	59.6319	55.8742	50.7322	49.881	-0.199669	0.00138677	0.0107392	1.96903
Gjb3	ENSMUSG00000042367	4.81978	3.99285	5.26219	3.48575	3.10571	2.83332	-0.577288	0.00139279	0.0107801	1.96738
Itgb5	ENSMUSG00000022817	212.762	206.3	190.934	225.429	228.93	225.743	0.157182	0.00139506	0.0107837	1.96723
Rpl10a	ENSMUSG00000037805	118.72	134.832	140.378	119.118	112.696	111.193	-0.199972	0.00139548	0.0107837	1.96723
Phkb	ENSMUSG00000036879	5.96452	5.81025	5.41297	6.36653	7.40898	6.95298	0.271569	0.00139421	0.0107837	1.96723
Cryzl2	ENSMUSG00000033488	12.5248	13.129	12.454	10.6203	10.4352	9.90384	-0.29835	0.00142286	0.0109833	1.95927
Itgam	ENSMUSG00000030786	2.06787	2.03017	2.0781	1.37401	1.66407	1.19219	-0.539704	0.00142357	0.0109833	1.95927
Klc1	ENSMUSG00000021288	34.2214	32.1587	33.9773	28.7472	28.5846	30.7132	-0.189684	0.00142631	0.0109987	1.95866
Clcf1	ENSMUSG00000040663	2.87487	3.36543	3.77043	4.98467	3.65573	5.64598	0.506531	0.00144753	0.0111563	1.95248
Snrnp200	ENSMUSG00000003660	15.5135	15.3052	17.3887	12.8461	14.7409	13.643	-0.225858	0.00144873	0.0111597	1.95235
Fgfr4	ENSMUSG00000005320	0.54794	0.527678	0.50913	0.819103	1.08734	1.09916	0.923092	0.00145035	0.0111663	1.95209
Lama3	ENSMUSG00000024421	0.834057	0.780266	0.737571	0.251389	0.611959	0.518409	-0.766849	0.00145722	0.0112133	1.95027
Lats2	ENSMUSG00000021959	7.19774	6.59565	6.58983	9.22795	7.50569	8.00787	0.28026	0.00146426	0.0112556	1.94863
Nfic	ENSMUSG00000055053	68.3956	60.2554	62.9458	54.6543	58.8834	55.6859	-0.178823	0.00147049	0.0112975	1.94702
Slc4a3	ENSMUSG00000006576	3.1399	3.07402	4.35987	4.32797	4.52255	4.9176	0.37714	0.00147699	0.0113414	1.94533
Aldh3a1	ENSMUSG00000019102	1.11696	0.769943	1.29515	2.06063	2.20086	1.72717	0.911873	0.00147927	0.011353	1.94489
Six1	ENSMUSG00000051367	21.9317	20.8828	20.3121	23.2362	23.9501	25.7184	0.207459	0.00148709	0.0114011	1.94305
Nr3c2	ENSMUSG00000031618	0.246881	0.189716	0.24923	0.417235	0.500584	0.462587	1.00866	0.00148649	0.0114011	1.94305
Ttyh2	ENSMUSG00000034714	13.9233	13.3395	13.5934	12.161	10.7653	11.2935	-0.255731	0.00149952	0.0114903	1.93967
Apol6	ENSMUSG00000033576	1.75131	1.84019	2.03625	2.47996	2.4643	3.03607	0.49776	0.00150905	0.0115572	1.93715
Rab38	ENSMUSG00000030559	4.05405	5.11322	3.79169	2.85476	2.62091	2.73462	-0.657594	0.00151285	0.0115802	1.93628
Nagpa	ENSMUSG00000023143	18.0641	16.9441	19.2629	14.6899	15.0812	15.1888	-0.272671	0.00151461	0.0115876	1.93601
Cgref1	ENSMUSG00000029161	10.6653	10.0287	9.14024	12.8298	12.2495	12.4855	0.334428	0.00152261	0.0116373	1.93415
Pced1a	ENSMUSG00000037773	6.92147	6.9594	7.85013	9.05363	8.37124	8.92769	0.276009	0.0015227	0.0116373	1.93415
Nln	ENSMUSG00000021710	5.41623	4.89698	5.31954	4.54583	4.22954	4.17943	-0.270456	0.00152537	0.0116516	1.93361
Hsp90b1	ENSMUSG00000020048	140.044	145.621	138.626	152.857	158.808	156.142	0.140928	0.00152954	0.0116654	1.9331
Cebpa	ENSMUSG00000034957	30.5984	29.0505	25.1684	22.9994	24.7312	23.2221	-0.255644	0.00152958	0.0116654	1.9331
Ndufs2	ENSMUSG00000013593	66.7319	62.2666	64.0137	57.4613	55.8619	57.3063	-0.177793	0.00153038	0.0116654	1.9331
Oxr1	ENSMUSG00000022307	6.24739	6.92208	6.02514	7.75282	7.64807	7.47019	0.253822	0.00153656	0.0117065	1.93157
Ddx5	ENSMUSG00000020719	86.7653	96.4455	99.9171	107.891	104.411	107.086	0.173554	0.0015477	0.0117851	1.92867
Acot2	ENSMUSG00000021226	6.88836	5.10666	5.16487	3.9407	3.55039	4.47309	-0.521679	0.00155106	0.0118046	1.92795
Spata13	ENSMUSG00000021990	3.89455	3.79005	3.49327	2.89073	3.18382	2.99413	-0.299775	0.00156256	0.0118859	1.92497
Ndufb4	ENSMUSG00000022820	4.7668	3.42814	5.15183	7.44061	7.0844	5.22056	0.567244	0.00156574	0.0119038	1.92431
Dhh	ENSMUSG00000023000	0.506073	0.619107	0.345215	0.125083	0.266923	0.190621	-1.32627	0.00156869	0.0119201	1.92372
Ifngr1	ENSMUSG00000020009	15.7393	16.3373	15.1854	13.0545	13.2473	13.233	-0.257116	0.00157042	0.0119208	1.92369
Plekhg4	ENSMUSG00000014782	5.5436	5.72223	6.18543	6.36458	7.41643	7.91613	0.311524	0.00157017	0.0119208	1.92369
Rpl39l	ENSMUSG00000039209	4.80839	6.74742	5.93918	10.8952	7.91275	8.72129	0.651883	0.00157154	0.0119231	1.92361
Maoa	ENSMUSG00000025037	9.3562	9.50889	8.90589	10.8038	11.1023	11.2116	0.254425	0.00158933	0.0120518	1.91895
G0s2	ENSMUSG00000009633	14.0904	17.2281	17.1082	10.9118	13.3192	10.5901	-0.473987	0.00159639	0.012098	1.91729
Rab15	ENSMUSG00000021062	6.53219	6.34238	5.39977	4.79186	4.61128	5.03675	-0.339215	0.00159708	0.012098	1.91729
Apbb1ip	ENSMUSG00000026786	4.93523	5.33722	5.17833	4.14937	4.40284	4.20095	-0.276644	0.00160212	0.0121299	1.91614
Srebf2	ENSMUSG00000022463	52.1084	46.659	49.3258	42.3069	44.2154	45.0719	-0.170451	0.00160653	0.0121569	1.91518
Pgf	ENSMUSG00000004791	4.03097	4.47001	4.57725	3.42898	3.02549	3.03296	-0.463744	0.00160871	0.0121671	1.91481
Ivns1abp	ENSMUSG00000023150	10.7863	11.2599	10.9494	12.8943	12.9885	12.453	0.216937	0.00161261	0.0121903	1.91399
Nabp1	ENSMUSG00000026107	1.69944	1.90404	1.95454	2.42516	2.43185	2.31887	0.367566	0.00163063	0.0123201	1.90939
Map1lc3b	ENSMUSG00000031812	23.9128	22.9602	22.5886	21.4607	19.6007	20.2388	-0.180055	0.00163304	0.0123319	1.90897
Eogt	ENSMUSG00000035245	5.31216	5.38369	5.42358	6.55388	6.30711	6.94302	0.29517	0.00163733	0.0123579	1.90805
P3h2	ENSMUSG00000038168	1.93292	1.63604	1.50493	1.03512	0.845699	1.25554	-0.699506	0.00166034	0.0125252	1.90222
Tmc8	ENSMUSG00000050106	0.709794	0.733915	1.22678	0.441947	0.399596	0.391988	-1.11961	0.00166384	0.012545	1.90153
Tnc	ENSMUSG00000028364	83.0677	76.0339	89.4782	65.3334	78.5738	70.0685	-0.216241	0.00166814	0.012558	1.90108
Lmo4	ENSMUSG00000028266	39.5211	41.4652	38.0726	36.0072	35.1793	32.9512	-0.192115	0.00166748	0.012558	1.90108
Rab8b	ENSMUSG00000036943	12.5309	14.5885	12.6336	11.1394	11.6601	10.3391	-0.260974	0.00166778	0.012558	1.90108
Pclaf	ENSMUSG00000040204	3.56987	3.93878	4.09191	5.2485	4.52796	5.08984	0.354928	0.00167004	0.0125658	1.90081
Slc35a1	ENSMUSG00000028293	11.2273	10.0374	11.0724	14.0052	12.6176	13.5046	0.310729	0.00170747	0.0128408	1.89141
Eya4	ENSMUSG00000010461	2.69079	2.63065	2.91721	3.36169	3.33597	3.44024	0.29751	0.00171129	0.0128629	1.89066
Smcr8	ENSMUSG00000049323	6.09831	5.62568	5.94526	4.80526	5.09913	4.91593	-0.253134	0.0017128	0.0128677	1.8905
Tnfaip8l3	ENSMUSG00000074345	0.161848	0.163057	0.124204	0.392756	0.327802	0.431093	1.36046	0.00172065	0.01292	1.88874
Madd	ENSMUSG00000040687	2.33707	2.46258	2.65851	1.92688	2.1349	1.67439	-0.376059	0.00172568	0.012951	1.8877
Bola3	ENSMUSG00000045160	4.28429	4.14103	3.51747	5.57702	4.88548	5.42812	0.413721	0.00175712	0.0131802	1.88008
Amd1	ENSMUSG00000075232	8.10628	9.46805	8.72221	10.3659	10.8602	10.8563	0.286099	0.00175943	0.0131867	1.87986
Creb3l3	ENSMUSG00000035041	1.55198	1.31024	1.33746	2.04001	2.67854	1.92636	0.668591	0.00175979	0.0131867	1.87986
Fyco1	ENSMUSG00000025241	4.18682	3.965	4.50358	3.5109	3.44494	3.46047	-0.281873	0.00177211	0.0132721	1.87706
Aldh3b1	ENSMUSG00000024885	13.3649	12.1327	12.2247	9.52415	10.3204	9.93472	-0.339785	0.00177452	0.0132834	1.87669
Stc1	ENSMUSG00000014813	0.598434	1.05606	0.746275	1.31103	1.39885	1.32721	0.748844	0.00177966	0.0133151	1.87566
Castor1	ENSMUSG00000020424	20.6715	18.8973	20.2609	25.7736	23.1557	23.8213	0.282245	0.00178251	0.0133295	1.87519
Zbtb8b	ENSMUSG00000048485	0.211123	0.263343	0.24134	0.0308348	0.101333	0.110764	-1.57136	0.00179268	0.0133987	1.87294
Pdk4	ENSMUSG00000019577	3.96699	4.19786	4.24417	5.14323	4.96299	6.34612	0.402138	0.00179871	0.0134368	1.8717
Thsd7a	ENSMUSG00000032625	2.06522	2.06031	2.19369	2.35598	2.70449	2.70767	0.296378	0.00179996	0.0134393	1.87162
Fgf5	ENSMUSG00000029337	3.19534	2.00708	2.69444	1.84007	1.55871	1.43692	-0.703382	0.00180245	0.0134511	1.87124
Slc20a2	ENSMUSG00000037656	17.8153	15.2746	14.8645	13.3263	13.7367	13.7598	-0.231362	0.00180719	0.0134795	1.87032
Cfl2	ENSMUSG00000062929	12.6539	12.8516	12.0312	15.9286	14.4528	14.4146	0.256201	0.00180816	0.0134798	1.87032
Trpv4	ENSMUSG00000014158	5.99393	5.38465	6.194	7.51063	7.44387	6.89184	0.314688	0.00181783	0.0135381	1.86844
Oas3	ENSMUSG00000032661	0.379527	0.30217	0.503497	0.191058	0.12624	0.237245	-1.11307	0.00181731	0.0135381	1.86844
Parvg	ENSMUSG00000022439	0.90519	0.725839	0.798617	0.534213	0.319199	0.193838	-1.19869	0.00182397	0.0135769	1.8672
Slc4a10	ENSMUSG00000026904	16.8208	17.6147	16.8653	19.2643	19.8429	19.0205	0.180695	0.00183114	0.0136164	1.86594
Lpp	ENSMUSG00000033306	7.82728	7.45085	7.16602	5.89253	7.12422	6.2542	-0.219001	0.00183513	0.0136391	1.86522
Map3k12	ENSMUSG00000023050	3.46724	2.70302	3.05676	2.10349	2.46099	2.592	-0.36733	0.00185525	0.0137816	1.8607
Tcf7l2	ENSMUSG00000024985	3.22677	3.11032	2.93242	3.73775	3.59555	4.07804	0.299182	0.00185804	0.0137953	1.86027
Lgi3	ENSMUSG00000033595	0.966258	0.917637	0.888512	0.449029	0.53003	0.537664	-0.870864	0.00186171	0.0138155	1.85963
Arl4a	ENSMUSG00000047446	0.88948	0.69343	0.813431	1.33807	1.1283	1.06554	0.562396	0.00186375	0.0138236	1.85938
Thra	ENSMUSG00000058756	44.3644	43.274	44.0622	39.6575	39.2518	39.3853	-0.15486	0.00187093	0.0138698	1.85793
Hjurp	ENSMUSG00000044783	5.89941	5.32023	6.79005	7.03103	7.78569	7.08167	0.281364	0.00187799	0.013915	1.85652
Rcan3	ENSMUSG00000059713	10.5766	10.7617	9.78653	8.29945	9.10686	8.76581	-0.248996	0.00187966	0.0139203	1.85635
Tmed3	ENSMUSG00000032353	54.0749	60.3036	55.8908	68.1365	65.6923	60.8215	0.193591	0.00188485	0.0139452	1.85558
Miga2	ENSMUSG00000026858	5.40771	5.18714	6.09057	6.42783	7.18535	6.72857	0.284851	0.00188492	0.0139452	1.85558
Ids	ENSMUSG00000035847	15.7673	15.4204	14.7737	17.514	17.3471	17.8595	0.198239	0.00189467	0.0140101	1.85356
Wnk2	ENSMUSG00000037989	0.0269225	0.0566689	0.0503604	0.165147	0.11076	0.169496	1.71839	0.0018988	0.0140336	1.85283
Tmtc2	ENSMUSG00000036019	0.785167	0.57664	0.506347	0.848808	1.14718	0.939361	0.659821	0.00190001	0.0140354	1.85277
Ahctf1	ENSMUSG00000026491	2.60942	2.94631	2.81611	3.41509	3.28738	3.26106	0.250726	0.00190647	0.014076	1.85152
Cacna1g	ENSMUSG00000020866	23.1663	22.6258	22.3635	23.5478	27.4848	26.6243	0.18835	0.00192053	0.0141655	1.84877
Tmem221	ENSMUSG00000043664	1.10321	1.19853	1.24262	0.592528	0.556352	0.224049	-1.34703	0.00192011	0.0141655	1.84877
Actg1	ENSMUSG00000062825	764.17	794.124	837.591	732.825	738.975	677.354	-0.156758	0.00192742	0.0142091	1.84743
Nceh1	ENSMUSG00000027698	6.35698	7.11607	6.65816	5.4564	5.19481	5.82653	-0.291164	0.0019299	0.0142202	1.84709
Lin7c	ENSMUSG00000027162	8.44683	8.75252	7.97761	11.1639	9.16294	10.3205	0.283574	0.00193201	0.0142239	1.84698
Septin6	ENSMUSG00000050379	3.10193	2.69113	2.79013	2.29305	2.36218	2.22442	-0.31708	0.00193235	0.0142239	1.84698
Eva1c	ENSMUSG00000039903	1.39481	1.29083	1.27182	2.08972	1.87575	1.95141	0.581609	0.00194279	0.0142935	1.84486
Pdlim5	ENSMUSG00000028273	21.4646	22.8535	22.3034	24.3544	24.9151	25.127	0.158926	0.00195738	0.0143936	1.84183
Hsp90ab1	ENSMUSG00000023944	533.575	521.243	542.828	494.53	485.308	484.878	-0.12534	0.00196158	0.0144172	1.84112
Vdac2	ENSMUSG00000021771	31.8627	34.5332	34.2314	31.0473	28.9942	28.4847	-0.184832	0.00197561	0.014513	1.83824
Igdcc4	ENSMUSG00000032816	25.293	22.265	21.5433	24.6442	27.8211	27.342	0.20823	0.00198312	0.0145609	1.83681
Endog	ENSMUSG00000015337	9.61218	7.7866	8.34838	5.74098	5.30211	6.59248	-0.54919	0.00198684	0.0145735	1.83644
Mob1b	ENSMUSG00000006262	2.37321	2.48658	1.98879	2.86162	2.62755	2.94837	0.301722	0.00198593	0.0145735	1.83644
Anpep	ENSMUSG00000039062	32.9932	32.8155	32.7776	28.2469	30.7023	27.6955	-0.185319	0.00200875	0.0147218	1.83204
Fam19a1	ENSMUSG00000059187	0.46056	0.456202	0.416679	0.771575	0.858216	0.824385	0.882323	0.00200908	0.0147218	1.83204
Clec12a	ENSMUSG00000053063	1.62119	2.18318	1.75128	1.35732	1.35092	1.09433	-0.54282	0.00201225	0.0147376	1.83157
Os9	ENSMUSG00000040462	109.866	97.824	106.556	90.7204	91.7025	96.2115	-0.173795	0.00202665	0.0148356	1.82869
Rrbp1	ENSMUSG00000027422	83.0768	76.3393	79.8752	65.7924	72.6435	74.2869	-0.169887	0.00203469	0.0148871	1.82719
Pkd2	ENSMUSG00000034462	20.1296	20.1284	18.9331	21.3339	22.447	22.5235	0.16395	0.00203646	0.0148925	1.82703
Nfxl1	ENSMUSG00000072889	3.34647	3.48421	4.0161	2.80609	2.95705	2.94901	-0.318404	0.00204923	0.0149784	1.82454
C1s1	ENSMUSG00000038521	19.3741	19.1315	17.8663	22.1893	21.5551	21.7646	0.217617	0.00205664	0.0150175	1.8234
Brd4	ENSMUSG00000024002	15.1269	13.7515	14.3889	12.1819	12.6895	13.0896	-0.188993	0.00205946	0.0150305	1.82303
Tmem33	ENSMUSG00000037720	3.96857	4.2132	4.03016	5.13559	5.14178	4.4449	0.271751	0.00206893	0.0150921	1.82125
Itm2c	ENSMUSG00000026223	192.513	184.299	164.201	201.694	202.465	207.604	0.177577	0.00207646	0.0151093	1.82076
Id2	ENSMUSG00000020644	14.376	15.5954	14.5211	12.6388	12.4451	11.4976	-0.280794	0.00207621	0.0151093	1.82076
Qk	ENSMUSG00000062078	10.5572	10.8662	10.0631	9.18811	9.07896	9.5803	-0.177395	0.00207338	0.0151093	1.82076
Cpt1c	ENSMUSG00000007783	10.449	11.0422	12.0821	13.2886	13.0806	12.9302	0.226001	0.00207362	0.0151093	1.82076
Pcdh9	ENSMUSG00000055421	1.27074	1.35412	1.37828	1.8584	1.65492	2.00447	0.458783	0.00207547	0.0151093	1.82076
Aldh1l1	ENSMUSG00000030088	10.466	9.82645	10.1197	8.29635	8.58026	8.72707	-0.24852	0.00209127	0.0152094	1.81789
Fam193b	ENSMUSG00000021495	2.78982	2.60527	3.66409	3.47205	3.87871	4.27679	0.356788	0.00212079	0.0154164	1.81202
Gbp2	ENSMUSG00000028270	13.0001	12.6074	14.5425	10.8553	10.6779	11.2602	-0.294314	0.0021344	0.0154999	1.80967
Tmbim1	ENSMUSG00000006301	9.5686	9.37756	9.04215	10.8152	10.4443	10.3477	0.176129	0.00213826	0.0155202	1.8091
Atp5l	ENSMUSG00000038717	4.56269	4.40105	5.21482	5.53555	6.0432	5.80087	0.292164	0.00214691	0.0155753	1.80756
Rtcb	ENSMUSG00000001783	45.0111	45.7431	44.9156	41.8538	38.8495	38.5715	-0.185395	0.00215715	0.0156418	1.80571
Tjp1	ENSMUSG00000030516	10.9327	10.4396	10.8449	8.39567	9.39838	9.83055	-0.222889	0.00217382	0.0157548	1.80259
Washc5	ENSMUSG00000022350	30.4108	28.1349	29.5316	26.1778	25.9518	25.5729	-0.18044	0.00218608	0.0158358	1.80036
Nop56	ENSMUSG00000027405	9.21897	9.58847	11.0797	12.5939	11.4698	12.0844	0.272163	0.00218789	0.015841	1.80022
Pcolce2	ENSMUSG00000015354	0.839266	0.912147	0.913213	1.40602	1.32018	1.3857	0.623925	0.00220725	0.0159733	1.79661
Bcl2l1	ENSMUSG00000007659	14.5756	15.1493	13.3283	12.5327	12.505	11.4411	-0.236932	0.00221224	0.0160014	1.79584
Cyb5r1	ENSMUSG00000026456	11.4628	12.228	12.4604	10.293	10.0351	10.4079	-0.235464	0.0022169	0.0160215	1.7953
Hfe	ENSMUSG00000006611	4.922	5.39691	5.03526	4.43922	3.86577	3.20272	-0.411959	0.00221721	0.0160215	1.7953
Slc8a1	ENSMUSG00000054640	7.2569	6.29746	7.23005	5.38749	5.68289	5.04235	-0.365323	0.00222294	0.0160508	1.7945
Plcb4	ENSMUSG00000039943	3.18185	3.01832	3.36479	3.89244	4.2203	3.61244	0.294999	0.00222457	0.0160508	1.7945
Lama5	ENSMUSG00000015647	0.646613	0.722142	0.804274	0.390933	0.527914	0.531215	-0.588052	0.00222412	0.0160508	1.7945
Gorasp2	ENSMUSG00000014959	43.8206	40.9043	41.7661	46.8841	47.4098	47.0641	0.160631	0.0022265	0.0160568	1.79434
Naa15	ENSMUSG00000063273	3.05263	3.0773	2.7132	3.66725	3.31244	3.54863	0.252412	0.00223379	0.0161014	1.79314
Rpl37	ENSMUSG00000041841	94.9792	104.646	109.426	98.2019	81.5801	84.4374	-0.226426	0.00224113	0.0161384	1.79214
Rac3	ENSMUSG00000018012	15.1425	15.9005	15.6353	12.6892	11.2243	12.5999	-0.356406	0.0022407	0.0161384	1.79214
Ntrk3	ENSMUSG00000059146	0.650857	0.711542	0.690531	0.499057	0.574449	0.530069	-0.356024	0.00226168	0.0162783	1.78839
Ruvbl2	ENSMUSG00000003868	15.677	15.6964	15.8297	13.1691	12.9963	13.7253	-0.243959	0.0022675	0.0163121	1.78749
Tceal3	ENSMUSG00000044550	3.89564	4.2769	3.53313	2.68024	3.28484	2.49988	-0.461896	0.00227438	0.0163535	1.78639
Dusp3	ENSMUSG00000003518	9.87543	8.45155	9.19327	7.8099	7.7845	7.15117	-0.272939	0.00229072	0.0164629	1.78349
Nf2	ENSMUSG00000009073	20.3322	20.0459	18.2941	16.8865	17.8994	16.4461	-0.19426	0.00229247	0.0164674	1.78338
Ipo5	ENSMUSG00000030662	23.9326	24.1154	24.7206	21.3557	21.7268	21.8084	-0.165668	0.00230104	0.0165208	1.78197
Spc25	ENSMUSG00000005233	2.79324	3.24962	2.72412	4.17371	3.7863	4.00182	0.448601	0.00231275	0.016596	1.78
Dock11	ENSMUSG00000031093	2.50817	2.52557	2.49094	1.88935	2.16032	1.90578	-0.335392	0.0023138	0.016596	1.78
Trim25	ENSMUSG00000000275	10.3867	10.5521	11.3321	7.65019	8.23611	10.4094	-0.298654	0.00233104	0.016711	1.777
Enpp2	ENSMUSG00000022425	0.286449	0.258735	0.180661	0.406822	0.528277	0.528584	1.01905	0.00233212	0.016711	1.777
Klc4	ENSMUSG00000003546	11.3108	9.88492	11.9389	7.47065	9.22759	9.19729	-0.357348	0.00233828	0.0167469	1.77606
Arf6	ENSMUSG00000044147	93.9218	85.0796	81.3006	72.8153	75.5956	78.0129	-0.200795	0.00233991	0.0167504	1.77598
Adgrl3	ENSMUSG00000037605	1.75267	1.65167	1.53732	2.01778	1.93693	2.04489	0.280814	0.00234578	0.0167842	1.7751
Nol10	ENSMUSG00000061458	6.95343	7.08832	6.61341	9.04068	8.47318	8.16851	0.316077	0.00235129	0.0168154	1.77429
Phka1	ENSMUSG00000034055	3.12818	2.71314	2.93427	3.80418	3.67698	3.57901	0.335141	0.00235786	0.0168541	1.77329
Bace2	ENSMUSG00000040605	4.82743	4.82756	4.52481	3.91321	4.16261	3.5617	-0.281819	0.00235996	0.0168608	1.77312
Galnt11	ENSMUSG00000038072	5.27261	5.59491	5.18675	6.55473	6.21623	6.3453	0.252108	0.00236279	0.0168728	1.77281
Nuak1	ENSMUSG00000020032	18.378	16.5662	16.5528	14.6375	15.2385	14.8435	-0.202646	0.0023649	0.0168796	1.77264
H2-M3	ENSMUSG00000016206	4.00926	4.01065	4.75223	2.12193	3.07022	2.83235	-0.672983	0.00237037	0.0169103	1.77185
Tapt1	ENSMUSG00000046985	6.1926	6.63456	6.1737	7.5545	7.59012	7.88635	0.276995	0.00239179	0.0170465	1.76836
Lars	ENSMUSG00000024493	21.2875	23.266	22.7559	20.3927	18.8066	19.1213	-0.207149	0.00242035	0.0172248	1.76385
Cacybp	ENSMUSG00000014226	13.6616	14.2999	11.9534	17.2879	15.8001	15.613	0.289186	0.00241999	0.0172248	1.76385
[truncated: 20,047 more rows]
