# Supplementary material for: Inhibition of Cdk5 increases osteoblast differentiation and bone mass and improves fracture healing
Source: Bone Res. 2022 Apr 6;10:33. doi: 10.1038/s41413-022-00195-z (PMC8983726; doi:10.1038/s41413-022-00195-z)
Supplement: Supplementary file 5 — Supplementary Table 4 [file 41413_2022_195_MOESM5_ESM.xlsx]

## Sheet: RawData
OfficialSymbol	EnsemblID	msiCdk5vsmsiNT_log2FoldChange	msiCdk5vsmsiNT_p-value	msiCdk5vsmsiNT_Adjustedp-value	-log10(Adjustedp-value)
Fcrls	ENSMUSG00000015852	-1.84293	2.1e-180	3.07e-176	175.513
Ndufa4l2	ENSMUSG00000040280	-3.56557	4.22e-171	3.08e-167	166.511
Pfkl	ENSMUSG00000020277	-1.52853	5.62e-110	2.73e-106	105.564
Eno1	ENSMUSG00000063524	-1.01963	3.44e-109	1.25e-105	104.903
Tpi1	ENSMUSG00000023456	-1.05069	3.14e-92	9.16e-89	88.0381
Pgk1	ENSMUSG00000062070	-1.43613	7.62e-92	1.85e-88	87.7328
C1qc	ENSMUSG00000036896	-1.17075	4.58e-85	9.55e-82	81.02
Mif	ENSMUSG00000033307	-1.16761	6.39e-84	1.17e-80	79.9318
Fndc1	ENSMUSG00000071984	-1.49258	1.52e-80	2.47e-77	76.6073
Aldoa	ENSMUSG00000030695	-1.01453	2.78e-79	4.06e-76	75.3915
Slc16a3	ENSMUSG00000025161	-3.80855	2.51e-70	3.05e-67	66.5157
Alpl	ENSMUSG00000028766	1.38284	1.77e-67	1.98e-64	63.7033
Fcgr2b	ENSMUSG00000026656	-1.73331	4.48e-65	4.66e-62	61.3316
Eno1b	ENSMUSG00000059040	-1.06961	9.56e-65	9.29e-62	61.032
C1qa	ENSMUSG00000036887	-1.14966	2.01e-61	1.83e-58	57.7375
Lgmn	ENSMUSG00000021190	-0.804573	1.21e-60	1.04e-57	56.983
Mcam	ENSMUSG00000032135	-1.34679	1.55e-60	1.26e-57	56.8996
Apoe	ENSMUSG00000002985	-0.991247	4.96e-59	3.81e-56	55.4191
Heyl	ENSMUSG00000032744	-1.51045	5.72e-57	4.17e-54	53.3799
Car9	ENSMUSG00000028463	-5.42734	6.4e-55	4.44e-52	51.3526
Cd68	ENSMUSG00000018774	-1.03081	1.46e-54	9.69e-52	51.0137
Mrc1	ENSMUSG00000026712	-1.17891	5.82e-54	3.69e-51	50.433
Pappa2	ENSMUSG00000073530	1.03506	8.19e-53	4.97e-50	49.3036
Mt1	ENSMUSG00000031765	-1.20536	1.56e-51	9.07e-49	48.0424
Hk3	ENSMUSG00000025877	-1.36126	6.4e-51	3.59e-48	47.4449
Tnn	ENSMUSG00000026725	1.22212	7.39e-51	3.99e-48	47.399
Gapdh	ENSMUSG00000057666	-0.822874	1.18e-49	6.15e-47	46.2111
Cadm4	ENSMUSG00000054793	-1.29786	1.63e-48	8.2e-46	45.0862
Gpi1	ENSMUSG00000036427	-0.732933	2.3e-48	1.12e-45	44.9508
Gpnmb	ENSMUSG00000029816	-0.821467	3.99e-48	1.82e-45	44.7399
Igf2	ENSMUSG00000048583	-1.57446	3.98e-48	1.82e-45	44.7399
Csf1	ENSMUSG00000014599	0.757604	1.66e-47	7.34e-45	44.1343
Thsd4	ENSMUSG00000032289	1.25564	2.67e-47	1.15e-44	43.9393
Pkm	ENSMUSG00000032294	-0.679877	8.15e-47	3.4e-44	43.4685
Mpeg1	ENSMUSG00000046805	-1.00509	1.72e-46	6.97e-44	43.1568
Cemip	ENSMUSG00000052353	0.712341	2.27e-45	8.96e-43	42.0477
Bnip3	ENSMUSG00000078566	-2.26517	2.6e-45	1e-42	42
Cyp26b1	ENSMUSG00000063415	0.913634	3.58e-45	1.34e-42	41.8729
Enpp1	ENSMUSG00000037370	-0.965288	1.55e-44	5.66e-42	41.2472
C1qb	ENSMUSG00000036905	-1.05921	1.64e-44	5.84e-42	41.2336
Syt13	ENSMUSG00000027220	1.71418	2.14e-43	7.43e-41	40.129
Sox10	ENSMUSG00000033006	-1.48883	2.82e-43	9.55e-41	40.02
Laptm5	ENSMUSG00000028581	-0.968181	1.18e-42	3.88e-40	39.4112
Aldoc	ENSMUSG00000017390	-2.07358	1.2e-42	3.88e-40	39.4112
Siglec1	ENSMUSG00000027322	-1.19962	1.39e-41	4.39e-39	38.3575
D430019H16Rik	ENSMUSG00000094910	-1.65829	2.87e-41	8.9e-39	38.0506
Ak4	ENSMUSG00000028527	-2.49292	2.99e-41	9.08e-39	38.0419
Ldha	ENSMUSG00000063229	-0.673306	3.48e-41	1.04e-38	37.983
Ctsc	ENSMUSG00000030560	-0.770996	1.57e-40	4.58e-38	37.3391
Ctsb	ENSMUSG00000021939	-0.586647	6.18e-40	1.77e-37	36.752
Sema3a	ENSMUSG00000028883	0.920121	1.36e-39	3.82e-37	36.4179
Col10a1	ENSMUSG00000039462	-1.91792	2.6e-38	7.17e-36	35.1445
Esm1	ENSMUSG00000042379	1.66567	6.21e-38	1.68e-35	34.7747
Ndnf	ENSMUSG00000049001	1.20147	1.68e-37	4.45e-35	34.3516
Fam162a	ENSMUSG00000003955	-1.48013	1.73e-37	4.51e-35	34.3458
Csf1r	ENSMUSG00000024621	-0.881496	2.69e-37	6.76e-35	34.1701
Cdk5	ENSMUSG00000028969	-1.46466	2.65e-37	6.76e-35	34.1701
Postn	ENSMUSG00000027750	-0.652245	3.52e-37	8.7e-35	34.0605
Pdk1	ENSMUSG00000006494	-1.39038	4.59e-37	1.12e-34	33.9508
Pld4	ENSMUSG00000052160	-1.09629	6.87e-37	1.64e-34	33.7852
Ltbp4	ENSMUSG00000040488	-0.840831	1.39e-36	3.28e-34	33.4841
Igfbp2	ENSMUSG00000039323	0.657722	2e-35	4.63e-33	32.3344
Cxcl12	ENSMUSG00000061353	-0.709663	3.57e-35	8.13e-33	32.0899
Lpl	ENSMUSG00000015568	0.886866	4.43e-34	9.93e-32	31.0031
Cyr61	ENSMUSG00000028195	0.664528	5.54e-34	1.22e-31	30.9136
Dusp1	ENSMUSG00000024190	1.00389	1.28e-33	2.78e-31	30.556
Cotl1	ENSMUSG00000031827	-0.69902	1.66e-33	3.55e-31	30.4498
Ndrg2	ENSMUSG00000004558	-1.63845	4.8e-33	1e-30	30
Ccnd1	ENSMUSG00000070348	0.566935	6.33e-33	1.3e-30	29.8861
Col15a1	ENSMUSG00000028339	-0.741444	8.19e-33	1.65e-30	29.7825
Lmo2	ENSMUSG00000032698	-1.37302	8.24e-33	1.65e-30	29.7825
mt-Nd6	ENSMUSG00000064368	1.16911	2.93e-32	5.77e-30	29.2388
Pgm5	ENSMUSG00000041731	0.720181	4.83e-32	9.4e-30	29.0269
Masp1	ENSMUSG00000022887	0.777988	1.17e-31	2.25e-29	28.6478
P3h4	ENSMUSG00000006931	0.768078	9.89e-31	1.87e-28	27.7282
Pgam1	ENSMUSG00000011752	-0.770862	1.07e-30	2.01e-28	27.6968
F13a1	ENSMUSG00000039109	-2.10993	3.78e-30	6.97e-28	27.1568
Mfap4	ENSMUSG00000042436	-0.776293	4.25e-30	7.75e-28	27.1107
Nxpe5	ENSMUSG00000047592	-1.3431	4.81e-30	8.66e-28	27.0625
Plod1	ENSMUSG00000019055	-0.566003	5.31e-30	9.44e-28	27.025
Col9a3	ENSMUSG00000027570	-0.862355	7.32e-30	1.29e-27	26.8894
Lgals3	ENSMUSG00000050335	-0.721095	8.45e-30	1.47e-27	26.8327
Sostdc1	ENSMUSG00000036169	2.39141	1.01e-29	1.73e-27	26.762
Nckap1l	ENSMUSG00000022488	-0.97954	1.35e-29	2.29e-27	26.6402
Prelp	ENSMUSG00000041577	0.612848	1.95e-29	3.19e-27	26.4962
Efemp1	ENSMUSG00000020467	0.8126	1.9e-29	3.19e-27	26.4962
Ucp2	ENSMUSG00000033685	-0.718809	1.95e-29	3.19e-27	26.4962
Eef2	ENSMUSG00000034994	-0.491383	6.94e-29	1.12e-26	25.9508
Sirpa	ENSMUSG00000037902	-0.651471	1.16e-28	1.86e-26	25.7305
Fgf7	ENSMUSG00000027208	0.82102	1.2e-28	1.9e-26	25.7212
Uap1l1	ENSMUSG00000026956	-0.636234	1.51e-28	2.36e-26	25.6271
Pfkfb3	ENSMUSG00000026773	-1.18923	5.89e-28	9.14e-26	25.0391
Fcgr3	ENSMUSG00000059498	-1.02634	8.7e-28	1.34e-25	24.8729
Narf	ENSMUSG00000000056	-0.981987	9.93e-28	1.51e-25	24.821
Smoc1	ENSMUSG00000021136	-0.680178	1.15e-27	1.73e-25	24.762
Omd	ENSMUSG00000048368	1.59134	1.22e-27	1.82e-25	24.7399
Tspan7	ENSMUSG00000058254	0.932508	1.71e-27	2.52e-25	24.5986
Olfml2a	ENSMUSG00000046618	-1.24834	1.89e-27	2.76e-25	24.5591
C3ar1	ENSMUSG00000040552	-0.935571	2.72e-27	3.93e-25	24.4056
Fgfr3	ENSMUSG00000054252	1.03311	5.86e-27	8.38e-25	24.0768
Fcer1g	ENSMUSG00000058715	-0.904866	9.08e-27	1.29e-24	23.8894
Acan	ENSMUSG00000030607	-1.47734	1.13e-26	1.58e-24	23.8013
Aldh1l2	ENSMUSG00000020256	-0.911651	1.17e-26	1.63e-24	23.7878
Plek	ENSMUSG00000020120	-0.907914	1.83e-26	2.51e-24	23.6003
Eif3f	ENSMUSG00000031029	-0.579063	1.87e-26	2.55e-24	23.5935
Ngfr	ENSMUSG00000000120	-0.922965	2.19e-26	2.96e-24	23.5287
Ccr5	ENSMUSG00000079227	-1.96211	2.51e-26	3.35e-24	23.475
Moxd1	ENSMUSG00000020000	-0.71265	3.66e-26	4.85e-24	23.3143
Cd44	ENSMUSG00000005087	0.580029	6.14e-26	8.07e-24	23.0931
Vat1	ENSMUSG00000034993	-0.531318	6.71e-26	8.74e-24	23.0585
Cd93	ENSMUSG00000027435	-1.08564	1.87e-25	2.41e-23	22.618
Rgs8	ENSMUSG00000042671	-1.19104	2.18e-25	2.79e-23	22.5544
Rspo2	ENSMUSG00000051920	0.590565	2.3e-25	2.92e-23	22.5346
Ackr4	ENSMUSG00000079355	0.982933	5.51e-25	6.93e-23	22.1593
Fabp5	ENSMUSG00000027533	-0.593149	8.12e-25	1.01e-22	21.9957
Spi1	ENSMUSG00000002111	-0.939539	8.22e-25	1.02e-22	21.9914
Mgarp	ENSMUSG00000037161	-4.38794	1.85e-24	2.27e-22	21.644
Nes	ENSMUSG00000004891	-0.771255	2.32e-24	2.82e-22	21.5498
Bmp4	ENSMUSG00000021835	0.660284	3.04e-24	3.67e-22	21.4353
Mmp15	ENSMUSG00000031790	-0.924534	1.86e-23	2.23e-21	20.6517
Eif4b	ENSMUSG00000058655	-0.477565	2.01e-23	2.39e-21	20.6216
Erbb3	ENSMUSG00000018166	-1.24939	2.26e-23	2.66e-21	20.5751
Hexb	ENSMUSG00000021665	-0.649157	3.18e-23	3.71e-21	20.4306
Gpr35	ENSMUSG00000026271	-3.50813	6.7e-23	7.75e-21	20.1107
Kif21b	ENSMUSG00000041642	-1.55992	1.15e-22	1.32e-20	19.8794
Dkk3	ENSMUSG00000030772	0.519489	1.26e-22	1.43e-20	19.8447
Eya1	ENSMUSG00000025932	0.905175	1.39e-22	1.57e-20	19.8041
Hk2	ENSMUSG00000000628	-1.08862	1.52e-22	1.7e-20	19.7696
Ctss	ENSMUSG00000038642	-0.765708	1.61e-22	1.79e-20	19.7471
Unc93b1	ENSMUSG00000036908	-0.618693	1.94e-22	2.14e-20	19.6696
Glipr1	ENSMUSG00000056888	1.10354	2.08e-22	2.28e-20	19.6421
Tubb2b	ENSMUSG00000045136	-0.620485	2.11e-22	2.29e-20	19.6402
Sorbs2	ENSMUSG00000031626	0.703345	3.71e-22	4e-20	19.3979
Trib3	ENSMUSG00000032715	-2.28304	5.06e-22	5.43e-20	19.2652
Ly6a	ENSMUSG00000075602	0.811113	5.71e-22	6.08e-20	19.2161
Tyrobp	ENSMUSG00000030579	-0.880487	7.35e-22	7.77e-20	19.1096
Aoc3	ENSMUSG00000019326	-0.822694	7.43e-22	7.79e-20	19.1085
Dchs1	ENSMUSG00000036862	1.13175	8.77e-22	9.13e-20	19.0395
Fos	ENSMUSG00000021250	0.945986	1.34e-21	1.39e-19	18.857
Vldlr	ENSMUSG00000024924	-1.28892	2.09e-21	2.15e-19	18.6676
Higd1a	ENSMUSG00000038412	-1.03613	2.39e-21	2.44e-19	18.6126
Penk	ENSMUSG00000045573	0.775517	2.93e-21	2.97e-19	18.5272
Plau	ENSMUSG00000021822	-0.641062	4.22e-21	4.24e-19	18.3726
Slc7a5	ENSMUSG00000040010	-0.608443	4.38e-21	4.38e-19	18.3585
Lyz2	ENSMUSG00000069516	-0.559038	8.26e-21	8.19e-19	18.0867
Cmklr1	ENSMUSG00000042190	-0.673728	8.57e-21	8.44e-19	18.0737
P4ha1	ENSMUSG00000019916	-0.544037	9.66e-21	9.46e-19	18.0241
Abi3bp	ENSMUSG00000035258	0.45186	1.06e-20	1.03e-18	17.9872
Arrb2	ENSMUSG00000060216	-0.796188	1.93e-20	1.87e-18	17.7282
Apln	ENSMUSG00000037010	-2.23632	2.21e-20	2.12e-18	17.6737
Sema3c	ENSMUSG00000028780	0.520581	2.36e-20	2.25e-18	17.6478
Chrdl1	ENSMUSG00000031283	0.619838	2.44e-20	2.31e-18	17.6364
Rpl10	ENSMUSG00000008682	-0.40687	2.84e-20	2.67e-18	17.5735
Slc5a3	ENSMUSG00000089774	0.907603	2.97e-20	2.78e-18	17.556
Agrn	ENSMUSG00000041936	-0.670095	3.66e-20	3.4e-18	17.4685
Plxnd1	ENSMUSG00000030123	-0.550943	3.79e-20	3.5e-18	17.4559
Gja1	ENSMUSG00000050953	-0.547759	5.32e-20	4.88e-18	17.3116
Nrros	ENSMUSG00000052384	-0.859257	8.64e-20	7.87e-18	17.104
Sp7	ENSMUSG00000060284	0.904258	8.8e-20	7.94e-18	17.1002
Dock2	ENSMUSG00000020143	-1.24283	8.83e-20	7.94e-18	17.1002
Fn1	ENSMUSG00000026193	-0.577384	1.05e-19	9.35e-18	17.0292
Gatm	ENSMUSG00000027199	-1.34129	1.48e-19	1.32e-17	16.8794
Egln1	ENSMUSG00000031987	-0.887755	1.75e-19	1.55e-17	16.8097
Tpd52	ENSMUSG00000027506	-0.849455	1.77e-19	1.55e-17	16.8097
Luzp2	ENSMUSG00000063297	1.32514	1.86e-19	1.62e-17	16.7905
Ildr2	ENSMUSG00000040612	-0.787794	2.52e-19	2.19e-17	16.6596
Cd84	ENSMUSG00000038147	-0.878436	2.71e-19	2.34e-17	16.6308
Ctgf	ENSMUSG00000019997	0.611244	4.34e-19	3.72e-17	16.4295
Calr	ENSMUSG00000003814	0.367648	5.36e-19	4.57e-17	16.3401
Ndufa4	ENSMUSG00000029632	0.688216	5.84e-19	4.95e-17	16.3054
Lpar1	ENSMUSG00000038668	0.576055	6.23e-19	5.25e-17	16.2798
Fermt3	ENSMUSG00000024965	-0.941517	6.52e-19	5.46e-17	16.2628
Gys1	ENSMUSG00000003865	-0.776243	6.57e-19	5.48e-17	16.2612
Cx3cr1	ENSMUSG00000052336	-0.934459	7.11e-19	5.89e-17	16.2299
Atp6v0a4	ENSMUSG00000038600	-1.44662	7.4e-19	6.1e-17	16.2147
Kcne4	ENSMUSG00000047330	-1.0021	9.41e-19	7.71e-17	16.1129
Grn	ENSMUSG00000034708	-0.457562	1.05e-18	8.57e-17	16.067
Foxd3	ENSMUSG00000067261	-1.17723	1.13e-18	9.17e-17	16.0376
Slc15a3	ENSMUSG00000024737	-1.28044	1.14e-18	9.17e-17	16.0376
Myo7a	ENSMUSG00000030761	-0.747712	1.4e-18	1.12e-16	15.9508
Aspn	ENSMUSG00000021388	0.549451	1.94e-18	1.54e-16	15.8125
Bmp2	ENSMUSG00000027358	2.57091	2.17e-18	1.72e-16	15.7645
Serpine2	ENSMUSG00000026249	0.500463	2.47e-18	1.95e-16	15.71
Inhba	ENSMUSG00000041324	0.561655	2.96e-18	2.32e-16	15.6345
Car12	ENSMUSG00000032373	-3.38996	3.55e-18	2.77e-16	15.5575
Hgsnat	ENSMUSG00000037260	-0.551646	4.08e-18	3.17e-16	15.4989
Thbs1	ENSMUSG00000040152	0.377776	5.23e-18	4.01e-16	15.3969
Gdf6	ENSMUSG00000051279	1.90277	5.19e-18	4.01e-16	15.3969
P4ha2	ENSMUSG00000018906	-0.559475	5.31e-18	4.06e-16	15.3915
Serpinb9b	ENSMUSG00000021403	1.27775	5.86e-18	4.45e-16	15.3516
Npr3	ENSMUSG00000022206	0.40746	6.37e-18	4.82e-16	15.317
Myh1	ENSMUSG00000056328	1.04747	7.18e-18	5.39e-16	15.2684
Epha2	ENSMUSG00000006445	0.696316	7.96e-18	5.95e-16	15.2255
Arhgap30	ENSMUSG00000048865	-0.934234	9.91e-18	7.37e-16	15.1325
Capg	ENSMUSG00000056737	-0.508949	1.15e-17	8.54e-16	15.0685
Egln3	ENSMUSG00000035105	-3.34253	1.24e-17	9.14e-16	15.0391
Dab2	ENSMUSG00000022150	-0.434442	1.37e-17	1.01e-15	14.9957
Htra3	ENSMUSG00000029096	-0.55507	1.41e-17	1.03e-15	14.9872
Lyl1	ENSMUSG00000034041	-1.13963	1.52e-17	1.1e-15	14.9586
Dkk2	ENSMUSG00000028031	0.592834	1.7e-17	1.23e-15	14.9101
Lcp1	ENSMUSG00000021998	-0.699124	1.81e-17	1.3e-15	14.8861
Bhlhe40	ENSMUSG00000030103	-0.595924	1.83e-17	1.31e-15	14.8827
Stc2	ENSMUSG00000020303	-2.3159	2.06e-17	1.47e-15	14.8327
Itga6	ENSMUSG00000027111	-0.571972	2.4e-17	1.7e-15	14.7696
Cndp2	ENSMUSG00000024644	-0.529279	2.8e-17	1.97e-15	14.7055
Syngr1	ENSMUSG00000022415	-1.28857	3.87e-17	2.71e-15	14.567
Mgp	ENSMUSG00000030218	-0.489831	5.04e-17	3.52e-15	14.4535
Thbd	ENSMUSG00000074743	0.386269	5.17e-17	3.59e-15	14.4449
Cacng7	ENSMUSG00000069806	-1.00771	5.27e-17	3.64e-15	14.4389
Gdf10	ENSMUSG00000021943	0.77802	6.42e-17	4.42e-15	14.3546
mt-Nd1	ENSMUSG00000064341	1.1915	6.89e-17	4.72e-15	14.3261
Igfbp7	ENSMUSG00000036256	-0.571293	8.49e-17	5.78e-15	14.2381
Rac2	ENSMUSG00000033220	-0.897661	8.74e-17	5.93e-15	14.2269
Sema4f	ENSMUSG00000000627	-1.14696	9.83e-17	6.64e-15	14.1778
Adgre1	ENSMUSG00000004730	-0.742569	1.05e-16	7.03e-15	14.153
Chac1	ENSMUSG00000027313	-1.40681	1.05e-16	7.04e-15	14.1524
Adam8	ENSMUSG00000025473	-0.606461	1.11e-16	7.36e-15	14.1331
Itgb2	ENSMUSG00000000290	-0.73357	1.18e-16	7.85e-15	14.1051
Spry4	ENSMUSG00000024427	1.09335	1.24e-16	8.19e-15	14.0867
Bhlhe41	ENSMUSG00000030256	-0.895427	1.26e-16	8.25e-15	14.0835
Gpc3	ENSMUSG00000055653	0.538419	1.33e-16	8.71e-15	14.06
Cox4i2	ENSMUSG00000009876	-2.49057	2e-16	1.3e-14	13.8861
Pik3ap1	ENSMUSG00000025017	-0.899227	2.23e-16	1.45e-14	13.8386
Efhd2	ENSMUSG00000040659	-0.475367	2.53e-16	1.63e-14	13.7878
Rnd3	ENSMUSG00000017144	0.498788	2.55e-16	1.64e-14	13.7852
Msr1	ENSMUSG00000025044	-0.891695	3.14e-16	2e-14	13.699
Cadm1	ENSMUSG00000032076	-0.799311	3.14e-16	2e-14	13.699
Hey1	ENSMUSG00000040289	-1.17722	3.27e-16	2.07e-14	13.684
Adamts5	ENSMUSG00000022894	0.401444	3.29e-16	2.08e-14	13.6819
Il33	ENSMUSG00000024810	-0.589733	3.4e-16	2.13e-14	13.6716
Pdgfb	ENSMUSG00000000489	-0.88363	3.59e-16	2.24e-14	13.6498
Fcgr1	ENSMUSG00000015947	-1.28081	3.57e-16	2.24e-14	13.6498
Coro1a	ENSMUSG00000030707	-0.741828	3.62e-16	2.25e-14	13.6478
Clec4n	ENSMUSG00000023349	-1.22923	3.75e-16	2.32e-14	13.6345
Pgm2	ENSMUSG00000025791	-0.617433	4.16e-16	2.56e-14	13.5918
Dtx4	ENSMUSG00000039982	-1.21449	4.59e-16	2.81e-14	13.5513
Col18a1	ENSMUSG00000001435	-0.463022	4.68e-16	2.86e-14	13.5436
Aatk	ENSMUSG00000025375	-1.47935	5.54e-16	3.36e-14	13.4737
Pygl	ENSMUSG00000021069	-1.17598	5.57e-16	3.37e-14	13.4724
Kcnj15	ENSMUSG00000062609	-0.779683	6.02e-16	3.63e-14	13.4401
Il4ra	ENSMUSG00000030748	-0.463087	7.96e-16	4.78e-14	13.3206
Pcdh10	ENSMUSG00000049100	0.925526	9.5e-16	5.68e-14	13.2457
Ddit4	ENSMUSG00000020108	-0.617253	1.01e-15	5.98e-14	13.2233
Ccnd2	ENSMUSG00000000184	0.376755	1.08e-15	6.39e-14	13.1945
Lepr	ENSMUSG00000057722	1.02976	1.24e-15	7.31e-14	13.1361
Klhdc8a	ENSMUSG00000042115	0.65459	1.32e-15	7.75e-14	13.1107
Tnfrsf19	ENSMUSG00000060548	1.13735	1.44e-15	8.41e-14	13.0752
Atp6v0c	ENSMUSG00000024121	-0.924095	1.47e-15	8.58e-14	13.0665
Il21r	ENSMUSG00000030745	-1.80394	1.78e-15	1.03e-13	12.9872
Ptx3	ENSMUSG00000027832	0.372079	1.82e-15	1.05e-13	12.9788
Col14a1	ENSMUSG00000022371	-0.607002	1.9e-15	1.09e-13	12.9626
Vav1	ENSMUSG00000034116	-0.893147	2.15e-15	1.23e-13	12.9101
Fmnl1	ENSMUSG00000055805	-0.783727	2.36e-15	1.35e-13	12.8697
Inpp5d	ENSMUSG00000026288	-0.877873	2.56e-15	1.46e-13	12.8356
Rgs5	ENSMUSG00000026678	-1.82385	3.79e-15	2.15e-13	12.6676
Aldh1a3	ENSMUSG00000015134	-0.719271	4.32e-15	2.44e-13	12.6126
Ifitm10	ENSMUSG00000045777	-0.918653	4.85e-15	2.73e-13	12.5638
H1f0	ENSMUSG00000096210	-0.486749	4.98e-15	2.78e-13	12.556
Cyth4	ENSMUSG00000018008	-0.766385	4.97e-15	2.78e-13	12.556
Fyb	ENSMUSG00000022148	-0.843096	5.87e-15	3.27e-13	12.4855
Egr1	ENSMUSG00000038418	0.548424	6.62e-15	3.67e-13	12.4353
Mthfd1l	ENSMUSG00000040675	-0.685384	9.08e-15	5.02e-13	12.2993
Ptpn6	ENSMUSG00000004266	-0.774559	9.21e-15	5.06e-13	12.2958
Malrd1	ENSMUSG00000075520	1.96855	9.22e-15	5.06e-13	12.2958
Bmp6	ENSMUSG00000039004	-0.689113	1.06e-14	5.78e-13	12.2381
Cask	ENSMUSG00000031012	0.480176	1.44e-14	7.82e-13	12.1068
Plekho1	ENSMUSG00000015745	-0.617177	1.55e-14	8.38e-13	12.0768
Cybb	ENSMUSG00000015340	-0.667125	1.59e-14	8.61e-13	12.065
Robo1	ENSMUSG00000022883	0.528506	1.7e-14	9.14e-13	12.0391
Wscd2	ENSMUSG00000063430	0.919315	1.73e-14	9.26e-13	12.0334
Mroh1	ENSMUSG00000022558	-0.589969	1.75e-14	9.36e-13	12.0287
Ogn	ENSMUSG00000021390	0.501491	1.83e-14	9.75e-13	12.011
Txnip	ENSMUSG00000038393	0.535488	1.99e-14	1.06e-12	11.9747
Ltbp1	ENSMUSG00000001870	0.417105	2.57e-14	1.36e-12	11.8665
Arap1	ENSMUSG00000032812	-0.448837	2.62e-14	1.37e-12	11.8633
Adcy5	ENSMUSG00000022840	0.67255	2.6e-14	1.37e-12	11.8633
Adcy7	ENSMUSG00000031659	-0.596927	3.13e-14	1.64e-12	11.7852
Prss12	ENSMUSG00000027978	-0.890817	3.33e-14	1.73e-12	11.762
Pf4	ENSMUSG00000029373	-1.5603	3.7e-14	1.92e-12	11.7167
H2-T23	ENSMUSG00000067212	-0.655809	3.88e-14	2e-12	11.699
Pcdh20	ENSMUSG00000050505	-1.38546	4.01e-14	2.06e-12	11.6861
Stab1	ENSMUSG00000042286	-1.15612	4.47e-14	2.29e-12	11.6402
Ptpn13	ENSMUSG00000034573	0.554494	4.62e-14	2.36e-12	11.6271
Impad1	ENSMUSG00000066324	0.439094	4.67e-14	2.38e-12	11.6234
Fbn1	ENSMUSG00000027204	-0.517831	4.95e-14	2.51e-12	11.6003
Plxdc2	ENSMUSG00000026748	0.405968	5.8e-14	2.94e-12	11.5317
Tgm2	ENSMUSG00000037820	-0.743138	6.25e-14	3.16e-12	11.5003
Trem2	ENSMUSG00000023992	-0.651552	8.36e-14	4.2e-12	11.3768
Lum	ENSMUSG00000036446	0.47188	8.67e-14	4.35e-12	11.3615
Itga8	ENSMUSG00000026768	0.909608	9.02e-14	4.51e-12	11.3458
Cfp	ENSMUSG00000001128	-0.766838	9.51e-14	4.74e-12	11.3242
Hcls1	ENSMUSG00000022831	-0.848066	1.07e-13	5.28e-12	11.2774
Mindy2	ENSMUSG00000042444	-0.928169	1.06e-13	5.28e-12	11.2774
Psap	ENSMUSG00000004207	-0.303124	1.23e-13	6.08e-12	11.2161
Gltp	ENSMUSG00000011884	-0.509514	1.27e-13	6.21e-12	11.2069
Abcb1a	ENSMUSG00000040584	-1.02656	1.3e-13	6.33e-12	11.1986
Pik3cg	ENSMUSG00000020573	-0.989852	1.3e-13	6.33e-12	11.1986
Sfrp2	ENSMUSG00000027996	0.489728	1.36e-13	6.63e-12	11.1785
Eef1a1	ENSMUSG00000037742	-0.364892	1.37e-13	6.64e-12	11.1778
Gnas	ENSMUSG00000027523	-0.406092	1.5e-13	7.23e-12	11.1409
Bsg	ENSMUSG00000023175	-0.358467	1.74e-13	8.36e-12	11.0778
Ncf2	ENSMUSG00000026480	-0.836812	1.9e-13	9.11e-12	11.0405
Gm2115	ENSMUSG00000097789	0.618742	1.99e-13	9.53e-12	11.0209
Col9a2	ENSMUSG00000028626	0.500057	2.07e-13	9.84e-12	11.007
Hpgds	ENSMUSG00000029919	-0.886232	2.07e-13	9.84e-12	11.007
Crlf1	ENSMUSG00000007888	0.442138	2.4e-13	1.13e-11	10.9469
Myo1f	ENSMUSG00000024300	-0.753328	2.53e-13	1.2e-11	10.9208
Amot	ENSMUSG00000041688	0.493812	2.73e-13	1.28e-11	10.8928
Arhgap36	ENSMUSG00000036198	2.56518	2.73e-13	1.28e-11	10.8928
Rpl4	ENSMUSG00000032399	-0.338559	2.85e-13	1.33e-11	10.8761
H2-D1	ENSMUSG00000073411	-0.450661	3.21e-13	1.5e-11	10.8239
Kcnab2	ENSMUSG00000028931	-0.685479	3.23e-13	1.5e-11	10.8239
Smtnl2	ENSMUSG00000045667	-3.99778	3.86e-13	1.79e-11	10.7471
Acss1	ENSMUSG00000027452	-1.55996	4.33e-13	2e-11	10.699
Cd180	ENSMUSG00000021624	-0.873733	6.15e-13	2.83e-11	10.5482
Ehd3	ENSMUSG00000024065	0.51261	6.27e-13	2.87e-11	10.5421
Litaf	ENSMUSG00000022500	-0.484967	6.45e-13	2.95e-11	10.5302
Adamts15	ENSMUSG00000033453	-0.975048	6.72e-13	3.06e-11	10.5143
Prss23	ENSMUSG00000039405	0.500309	6.97e-13	3.17e-11	10.4989
Rps4x	ENSMUSG00000031320	-0.335951	7.47e-13	3.38e-11	10.4711
Galnt6	ENSMUSG00000037280	-1.19382	8.08e-13	3.65e-11	10.4377
H2-K1	ENSMUSG00000061232	-0.405074	8.9e-13	4.01e-11	10.3969
Ccr1	ENSMUSG00000025804	-2.69872	9.87e-13	4.43e-11	10.3536
Rftn1	ENSMUSG00000039316	-0.566992	1.01e-12	4.5e-11	10.3468
Col4a1	ENSMUSG00000031502	-0.455624	1.08e-12	4.8e-11	10.3188
Atf5	ENSMUSG00000038539	-0.499303	1.13e-12	5.03e-11	10.2984
Runx1	ENSMUSG00000022952	-0.477289	1.18e-12	5.22e-11	10.2823
Ptprd	ENSMUSG00000028399	0.475325	1.22e-12	5.39e-11	10.2684
Selenop	ENSMUSG00000064373	-0.533645	1.29e-12	5.69e-11	10.2449
Cited2	ENSMUSG00000039910	0.476287	1.3e-12	5.7e-11	10.2441
Fnip2	ENSMUSG00000061175	-0.624185	1.41e-12	6.17e-11	10.2097
Crct1	ENSMUSG00000027913	1.75625	1.42e-12	6.2e-11	10.2076
Snx2	ENSMUSG00000034484	-0.438595	1.46e-12	6.36e-11	10.1965
L1cam	ENSMUSG00000031391	-1.05902	1.55e-12	6.73e-11	10.172
Megf10	ENSMUSG00000024593	-0.705089	1.79e-12	7.75e-11	10.1107
Steap4	ENSMUSG00000012428	-0.693296	1.82e-12	7.84e-11	10.1057
Dpt	ENSMUSG00000026574	0.782206	1.95e-12	8.38e-11	10.0768
Col8a2	ENSMUSG00000056174	0.484615	2.28e-12	9.79e-11	10.0092
Snx8	ENSMUSG00000029560	-0.473097	2.29e-12	9.81e-11	10.0083
Hk1	ENSMUSG00000037012	-0.381536	2.46e-12	1.05e-10	9.97881
Man2b1	ENSMUSG00000005142	-0.416778	2.52e-12	1.07e-10	9.97062
Hal	ENSMUSG00000020017	-1.87412	2.54e-12	1.08e-10	9.96658
Slc2a1	ENSMUSG00000028645	-1.42454	2.72e-12	1.15e-10	9.9393
Pabpc1	ENSMUSG00000022283	-0.309142	2.82e-12	1.19e-10	9.92445
Pam	ENSMUSG00000026335	0.373149	3.53e-12	1.49e-10	9.82681
Cspg4	ENSMUSG00000032911	-0.580275	3.68e-12	1.54e-10	9.81248
Cnn1	ENSMUSG00000001349	0.487187	3.75e-12	1.57e-10	9.8041
Alkbh5	ENSMUSG00000042650	-0.428998	3.88e-12	1.62e-10	9.79048
Tril	ENSMUSG00000043496	0.864133	4.13e-12	1.72e-10	9.76447
Ahcyl1	ENSMUSG00000027893	0.350841	4.23e-12	1.75e-10	9.75696
Nop53	ENSMUSG00000041560	-0.512553	4.27e-12	1.76e-10	9.75449
Efnb2	ENSMUSG00000001300	0.434916	4.56e-12	1.88e-10	9.72584
Loxl3	ENSMUSG00000000693	0.344947	4.81e-12	1.97e-10	9.70553
Cd53	ENSMUSG00000040747	-0.846833	5.14e-12	2.1e-10	9.67778
Map2k1	ENSMUSG00000004936	-0.446097	5.27e-12	2.15e-10	9.66756
Arg1	ENSMUSG00000019987	-8.3353	5.37e-12	2.18e-10	9.66154
Pfkp	ENSMUSG00000021196	-0.590203	5.48e-12	2.22e-10	9.65365
Col4a2	ENSMUSG00000031503	-0.47584	5.51e-12	2.23e-10	9.6517
Rab31	ENSMUSG00000056515	-0.400419	5.88e-12	2.37e-10	9.62525
Itgav	ENSMUSG00000027087	0.449549	6.82e-12	2.74e-10	9.56225
Gas7	ENSMUSG00000033066	-0.575674	7.4e-12	2.96e-10	9.52871
Prelid2	ENSMUSG00000056671	-1.82098	8.19e-12	3.27e-10	9.48545
Rpl30	ENSMUSG00000058600	-0.545691	8.39e-12	3.34e-10	9.47625
Nog	ENSMUSG00000048616	0.972595	9.14e-12	3.63e-10	9.44009
Ptprq	ENSMUSG00000035916	1.74108	1.15e-11	4.56e-10	9.34104
Ctsd	ENSMUSG00000007891	-0.306498	1.24e-11	4.91e-10	9.30892
Slc11a1	ENSMUSG00000026177	-0.625213	1.32e-11	5.21e-10	9.28316
P2ry6	ENSMUSG00000048779	-0.836404	1.42e-11	5.6e-10	9.25181
Syt5	ENSMUSG00000004961	-1.92341	1.59e-11	6.23e-10	9.20551
Tgfbi	ENSMUSG00000035493	-0.329081	1.76e-11	6.88e-10	9.16241
Nxph4	ENSMUSG00000040258	-1.74437	1.86e-11	7.27e-10	9.13847
Slc38a1	ENSMUSG00000023169	-0.538546	1.93e-11	7.5e-10	9.12494
Sparcl1	ENSMUSG00000029309	-1.10669	1.96e-11	7.61e-10	9.11862
Pik3r5	ENSMUSG00000020901	-0.721041	1.97e-11	7.61e-10	9.11862
Hapln1	ENSMUSG00000021613	0.751803	2.19e-11	8.45e-10	9.07314
Eln	ENSMUSG00000029675	-1.23224	2.49e-11	9.58e-10	9.01863
Lamc1	ENSMUSG00000026478	-0.440856	2.51e-11	9.63e-10	9.01637
Mest	ENSMUSG00000051855	0.496752	2.52e-11	9.63e-10	9.01637
Prag1	ENSMUSG00000050271	-0.551783	2.52e-11	9.63e-10	9.01637
Msx2	ENSMUSG00000021469	0.589169	2.54e-11	9.66e-10	9.01502
Vcam1	ENSMUSG00000027962	0.360888	2.73e-11	1.03e-09	8.98716
Ulbp1	ENSMUSG00000079685	0.591415	2.73e-11	1.03e-09	8.98716
Spon2	ENSMUSG00000037379	0.675877	2.81e-11	1.06e-09	8.97469
Anp32a	ENSMUSG00000032249	-0.393876	3.46e-11	1.3e-09	8.88606
Tmed5	ENSMUSG00000063406	0.583742	3.67e-11	1.38e-09	8.86012
Phgdh	ENSMUSG00000053398	-0.382562	4.04e-11	1.51e-09	8.82102
Ttyh3	ENSMUSG00000036565	-0.431615	4.25e-11	1.59e-09	8.7986
Zic3	ENSMUSG00000067860	1.11817	4.3e-11	1.6e-09	8.79588
Prex1	ENSMUSG00000039621	-0.731616	4.62e-11	1.72e-09	8.76447
Pomk	ENSMUSG00000037251	-0.510145	4.9e-11	1.82e-09	8.73993
Coro1b	ENSMUSG00000024835	-0.338022	5.1e-11	1.89e-09	8.72354
Wdfy4	ENSMUSG00000051506	-0.872116	5.12e-11	1.89e-09	8.72354
Mknk2	ENSMUSG00000020190	-0.389912	5.6e-11	2.06e-09	8.68613
Kcns1	ENSMUSG00000040164	-0.891371	6.12e-11	2.25e-09	8.64782
Plp1	ENSMUSG00000031425	-1.31787	6.32e-11	2.32e-09	8.63451
Adamts16	ENSMUSG00000049538	-1.11012	6.82e-11	2.49e-09	8.6038
Gusb	ENSMUSG00000025534	-0.328595	7e-11	2.55e-09	8.59346
Plekhb1	ENSMUSG00000030701	-1.59659	7.03e-11	2.56e-09	8.59176
Errfi1	ENSMUSG00000028967	0.498397	7.23e-11	2.62e-09	8.5817
Frmd4b	ENSMUSG00000030064	-0.931683	7.32e-11	2.65e-09	8.57675
Nav1	ENSMUSG00000009418	-0.490566	7.43e-11	2.68e-09	8.57187
Sipa1l1	ENSMUSG00000042700	-0.371869	7.85e-11	2.83e-09	8.54821
Fzd5	ENSMUSG00000045005	0.4539	8.3e-11	2.98e-09	8.52578
Bnip3l	ENSMUSG00000022051	-0.579281	9.03e-11	3.23e-09	8.4908
Scarf2	ENSMUSG00000012017	0.386445	9.25e-11	3.31e-09	8.48017
Pafah1b3	ENSMUSG00000005447	-0.796556	9.48e-11	3.38e-09	8.47108
Agtr1a	ENSMUSG00000049115	0.780615	9.5e-11	3.38e-09	8.47108
Pdia3	ENSMUSG00000027248	0.277153	9.7e-11	3.44e-09	8.46344
Eif4ebp1	ENSMUSG00000031490	-0.487989	1.01e-10	3.57e-09	8.44733
Slc27a1	ENSMUSG00000031808	-0.534586	1.07e-10	3.76e-09	8.42481
Mvb12b	ENSMUSG00000038740	-0.463366	1.07e-10	3.76e-09	8.42481
Slc3a2	ENSMUSG00000010095	-0.363099	1.12e-10	3.94e-09	8.4045
Atp6v1b2	ENSMUSG00000006273	-0.378759	1.28e-10	4.5e-09	8.34679
Otor	ENSMUSG00000027416	1.45567	1.29e-10	4.52e-09	8.34486
Cpt1a	ENSMUSG00000024900	-0.439757	1.33e-10	4.65e-09	8.33255
Cavin2	ENSMUSG00000045954	0.477674	1.36e-10	4.72e-09	8.32606
Col26a1	ENSMUSG00000004415	0.650145	1.36e-10	4.73e-09	8.32514
Cd36	ENSMUSG00000002944	0.818873	1.59e-10	5.52e-09	8.25806
Ncf1	ENSMUSG00000015950	-0.677583	1.71e-10	5.92e-09	8.22768
D630003M21Rik	ENSMUSG00000037813	0.475103	1.97e-10	6.8e-09	8.16749
Cfh	ENSMUSG00000026365	0.408829	2.01e-10	6.92e-09	8.15989
Fbln1	ENSMUSG00000006369	-0.454264	2.24e-10	7.69e-09	8.11407
Arl4c	ENSMUSG00000049866	-0.558346	2.25e-10	7.69e-09	8.11407
F3	ENSMUSG00000028128	0.475303	2.26e-10	7.7e-09	8.11351
Slc22a17	ENSMUSG00000022199	0.54989	2.26e-10	7.7e-09	8.11351
Atp5e	ENSMUSG00000016252	0.524104	2.28e-10	7.75e-09	8.1107
Arhgap25	ENSMUSG00000030047	-1.48014	2.55e-10	8.64e-09	8.06349
Rgs4	ENSMUSG00000038530	0.620129	2.6e-10	8.81e-09	8.05502
Inhbb	ENSMUSG00000037035	0.661255	2.62e-10	8.84e-09	8.05355
Zc2hc1a	ENSMUSG00000043542	0.498053	2.71e-10	9.11e-09	8.04048
Sh3bp5	ENSMUSG00000021892	-0.479547	2.76e-10	9.29e-09	8.03198
Dpysl3	ENSMUSG00000024501	-0.300461	2.82e-10	9.44e-09	8.02503
Tlr13	ENSMUSG00000033777	-0.737232	2.95e-10	9.85e-09	8.00656
Cd33	ENSMUSG00000004609	-0.854328	3.13e-10	1.05e-08	7.97881
Rpl18	ENSMUSG00000059070	-0.320981	3.23e-10	1.08e-08	7.96658
Lrrc25	ENSMUSG00000049988	-1.06039	3.3e-10	1.1e-08	7.95861
Ttyh1	ENSMUSG00000030428	-1.26557	4.1e-10	1.36e-08	7.86646
Pmp22	ENSMUSG00000018217	-0.315177	4.32e-10	1.42e-08	7.84771
Arrdc4	ENSMUSG00000042659	0.915027	4.29e-10	1.42e-08	7.84771
Ms4a6d	ENSMUSG00000024679	-0.74526	4.48e-10	1.47e-08	7.83268
Nrep	ENSMUSG00000042834	-0.508818	4.52e-10	1.48e-08	7.82974
Ptprc	ENSMUSG00000026395	-0.791156	4.62e-10	1.51e-08	7.82102
Aoah	ENSMUSG00000021322	-1.17346	4.96e-10	1.62e-08	7.79048
Glul	ENSMUSG00000026473	0.374654	5.2e-10	1.7e-08	7.76955
Tmem30a	ENSMUSG00000032328	0.400929	5.24e-10	1.71e-08	7.767
Stom	ENSMUSG00000026880	-0.436051	5.31e-10	1.72e-08	7.76447
Arrb1	ENSMUSG00000018909	-0.489258	5.46e-10	1.77e-08	7.75203
Arc	ENSMUSG00000022602	0.992253	5.74e-10	1.86e-08	7.73049
Crabp2	ENSMUSG00000004885	-0.757976	5.78e-10	1.87e-08	7.72816
Chst7	ENSMUSG00000037347	0.731183	5.91e-10	1.9e-08	7.72125
Rpl3	ENSMUSG00000060036	-0.370177	6.03e-10	1.94e-08	7.7122
Pi16	ENSMUSG00000024011	-1.37384	6.16e-10	1.97e-08	7.70553
D17Wsu92e	ENSMUSG00000056692	-0.373706	6.33e-10	2.02e-08	7.69465
Was	ENSMUSG00000031165	-0.944901	6.34e-10	2.02e-08	7.69465
Prelid1	ENSMUSG00000021486	-0.332248	6.84e-10	2.18e-08	7.66154
C5ar1	ENSMUSG00000049130	-0.63184	6.92e-10	2.2e-08	7.65758
Ibsp	ENSMUSG00000029306	0.862049	6.96e-10	2.21e-08	7.65561
Zic1	ENSMUSG00000032368	0.315538	7.05e-10	2.23e-08	7.6517
C3	ENSMUSG00000024164	-0.752057	7.37e-10	2.33e-08	7.63264
Acta1	ENSMUSG00000031972	1.12449	7.47e-10	2.35e-08	7.62893
Slco3a1	ENSMUSG00000025790	0.482362	7.98e-10	2.51e-08	7.60033
Lama2	ENSMUSG00000019899	-0.464845	8.19e-10	2.57e-08	7.59007
Adgrd1	ENSMUSG00000044017	-0.769746	8.38e-10	2.62e-08	7.5817
Arglu1	ENSMUSG00000040459	0.632692	8.5e-10	2.66e-08	7.57512
Slfn2	ENSMUSG00000072620	-1.1967	8.56e-10	2.67e-08	7.57349
Trhr	ENSMUSG00000038760	2.30442	8.64e-10	2.69e-08	7.57025
Il1rl1	ENSMUSG00000026069	1.13816	8.92e-10	2.76e-08	7.55909
Tnfaip8l2	ENSMUSG00000013707	-1.05866	9.14e-10	2.82e-08	7.54975
Cd14	ENSMUSG00000051439	-0.827322	9.39e-10	2.9e-08	7.5376
Rplp0	ENSMUSG00000067274	-0.285807	9.54e-10	2.93e-08	7.53313
B4galt5	ENSMUSG00000017929	-0.40562	9.73e-10	2.99e-08	7.52433
Nt5dc2	ENSMUSG00000071547	-0.41005	9.95e-10	3.05e-08	7.5157
Pea15a	ENSMUSG00000013698	-0.318911	1.04e-09	3.18e-08	7.49757
Cgnl1	ENSMUSG00000032232	0.470946	1.04e-09	3.18e-08	7.49757
Card9	ENSMUSG00000026928	-1.33632	1.08e-09	3.3e-08	7.48149
Manf	ENSMUSG00000032575	0.372559	1.11e-09	3.38e-08	7.47108
Gria3	ENSMUSG00000001986	0.360789	1.15e-09	3.49e-08	7.45717
Sh3bgrl2	ENSMUSG00000032261	-0.767161	1.16e-09	3.5e-08	7.45593
Rbp1	ENSMUSG00000046402	-0.482924	1.16e-09	3.51e-08	7.45469
Plcg2	ENSMUSG00000034330	-0.691172	1.2e-09	3.61e-08	7.44249
Gas2	ENSMUSG00000030498	-0.592575	1.26e-09	3.79e-08	7.42136
Clta	ENSMUSG00000028478	-0.286354	1.3e-09	3.91e-08	7.40782
Vegfd	ENSMUSG00000031380	0.601056	1.31e-09	3.92e-08	7.40671
Edil3	ENSMUSG00000034488	0.333497	1.46e-09	4.34e-08	7.36251
Slc38a4	ENSMUSG00000022464	0.603095	1.45e-09	4.34e-08	7.36251
Hsph1	ENSMUSG00000029657	0.396591	1.53e-09	4.55e-08	7.34199
Rps27l	ENSMUSG00000036781	0.60016	1.54e-09	4.56e-08	7.34104
Zyx	ENSMUSG00000029860	0.319165	1.55e-09	4.59e-08	7.33819
Ero1l	ENSMUSG00000021831	-0.692089	1.57e-09	4.66e-08	7.33161
Fgl2	ENSMUSG00000039899	-1.17687	1.58e-09	4.67e-08	7.33068
Ehbp1	ENSMUSG00000042302	0.422185	1.62e-09	4.76e-08	7.32239
Rab3il1	ENSMUSG00000024663	-0.451982	1.63e-09	4.8e-08	7.31876
Myh8	ENSMUSG00000055775	1.68252	1.66e-09	4.86e-08	7.31336
Pkp1	ENSMUSG00000026413	-1.32234	1.71e-09	5e-08	7.30103
Plekha2	ENSMUSG00000031557	-0.567064	1.83e-09	5.36e-08	7.27084
Npnt	ENSMUSG00000040998	1.07145	1.92e-09	5.61e-08	7.25104
Ms4a7	ENSMUSG00000024672	-0.587416	1.98e-09	5.76e-08	7.23958
Fbln2	ENSMUSG00000064080	-0.321228	1.99e-09	5.79e-08	7.23732
Gga2	ENSMUSG00000030872	-0.361409	2.02e-09	5.85e-08	7.23284
Lgr5	ENSMUSG00000020140	0.495341	2.09e-09	6.04e-08	7.21896
Shmt2	ENSMUSG00000025403	-0.454291	2.12e-09	6.13e-08	7.21254
Kcnn4	ENSMUSG00000054342	-0.651379	2.13e-09	6.15e-08	7.21112
P4ha3	ENSMUSG00000051048	0.280071	2.17e-09	6.23e-08	7.20551
Abcc3	ENSMUSG00000020865	-0.687856	2.18e-09	6.25e-08	7.20412
S1pr1	ENSMUSG00000045092	0.452462	2.3e-09	6.59e-08	7.18111
Nell2	ENSMUSG00000022454	-0.64538	2.64e-09	7.55e-08	7.12205
Vegfa	ENSMUSG00000023951	-0.584617	2.66e-09	7.58e-08	7.12033
Lsp1	ENSMUSG00000018819	-0.422109	2.67e-09	7.6e-08	7.11919
Fam160a1	ENSMUSG00000051000	0.526956	2.69e-09	7.65e-08	7.11634
Eng	ENSMUSG00000026814	0.331641	2.71e-09	7.67e-08	7.1152
Lair1	ENSMUSG00000055541	-1.18028	2.71e-09	7.67e-08	7.1152
Slc16a2	ENSMUSG00000033965	-0.478581	3.07e-09	8.68e-08	7.06148
Col4a5	ENSMUSG00000031274	0.366736	3.19e-09	9.01e-08	7.04528
Lcp2	ENSMUSG00000002699	-0.883978	3.46e-09	9.75e-08	7.011
Atp13a2	ENSMUSG00000036622	-0.387407	3.54e-09	9.95e-08	7.00218
Slco2a1	ENSMUSG00000032548	0.712822	3.6e-09	1.01e-07	6.99568
Gpr137b	ENSMUSG00000021306	-0.445766	3.71e-09	1.04e-07	6.98297
Pck2	ENSMUSG00000040618	-0.414012	3.74e-09	1.04e-07	6.98297
Mfsd12	ENSMUSG00000034854	-0.520952	4.03e-09	1.12e-07	6.95078
Fbxo40	ENSMUSG00000047746	-2.03647	4.17e-09	1.16e-07	6.93554
Sod3	ENSMUSG00000072941	0.405413	4.23e-09	1.17e-07	6.93181
Paox	ENSMUSG00000025464	-0.70075	4.23e-09	1.17e-07	6.93181
Pik3cd	ENSMUSG00000039936	-0.647723	4.31e-09	1.19e-07	6.92445
Rps5	ENSMUSG00000012848	-0.339456	4.68e-09	1.29e-07	6.88941
Uxs1	ENSMUSG00000057363	0.466099	4.66e-09	1.29e-07	6.88941
Ankrd1	ENSMUSG00000024803	0.827956	4.86e-09	1.34e-07	6.8729
Pcp4l1	ENSMUSG00000038370	0.972939	5.11e-09	1.4e-07	6.85387
Gpx8	ENSMUSG00000021760	0.372013	5.23e-09	1.43e-07	6.84466
Bcat1	ENSMUSG00000030268	-0.389834	5.27e-09	1.44e-07	6.84164
Nid1	ENSMUSG00000005397	-0.360006	5.46e-09	1.49e-07	6.82681
Mtss1	ENSMUSG00000022353	-0.588485	5.5e-09	1.5e-07	6.82391
Plin2	ENSMUSG00000028494	-0.354966	5.78e-09	1.57e-07	6.8041
Tgfb1	ENSMUSG00000002603	-0.354368	5.76e-09	1.57e-07	6.8041
Psrc1	ENSMUSG00000068744	0.429275	5.77e-09	1.57e-07	6.8041
Naga	ENSMUSG00000022453	-0.360323	5.85e-09	1.58e-07	6.80134
Ly86	ENSMUSG00000021423	-1.15809	5.92e-09	1.6e-07	6.79588
Alcam	ENSMUSG00000022636	0.371943	6e-09	1.62e-07	6.79048
Timp1	ENSMUSG00000001131	0.39454	6.09e-09	1.64e-07	6.78516
Thy1	ENSMUSG00000032011	0.30234	6.14e-09	1.65e-07	6.78252
Btd	ENSMUSG00000021900	0.451788	6.4e-09	1.72e-07	6.76447
Klhl13	ENSMUSG00000036782	0.418406	6.48e-09	1.73e-07	6.76195
Flrt2	ENSMUSG00000047414	0.336034	6.53e-09	1.74e-07	6.75945
Coch	ENSMUSG00000020953	1.20646	6.62e-09	1.76e-07	6.75449
Podnl1	ENSMUSG00000012889	0.60773	7.11e-09	1.89e-07	6.72354
Sec14l1	ENSMUSG00000020823	-0.364666	7.55e-09	2e-07	6.69897
Bhlhe22	ENSMUSG00000025128	-1.13152	8.25e-09	2.19e-07	6.65956
Mmp14	ENSMUSG00000000957	-0.333464	8.36e-09	2.21e-07	6.65561
Lrrc17	ENSMUSG00000039883	-0.334314	8.56e-09	2.26e-07	6.64589
Sox2	ENSMUSG00000074637	-1.38277	8.62e-09	2.27e-07	6.64397
Gucy1a1	ENSMUSG00000033910	-1.27425	8.81e-09	2.32e-07	6.63451
Cyp1b1	ENSMUSG00000024087	0.291607	8.95e-09	2.35e-07	6.62893
Gfra3	ENSMUSG00000024366	-1.67249	9.02e-09	2.37e-07	6.62525
Zmiz1	ENSMUSG00000007817	-0.403367	9.08e-09	2.38e-07	6.62342
Cobll1	ENSMUSG00000034903	0.759519	9.3e-09	2.43e-07	6.61439
Gnpda1	ENSMUSG00000052102	-0.461586	1.02e-08	2.65e-07	6.57675
Csf2rb	ENSMUSG00000071713	-0.982639	1.07e-08	2.79e-07	6.5544
Gdi1	ENSMUSG00000015291	0.321719	1.1e-08	2.87e-07	6.54212
Zfp395	ENSMUSG00000034522	-0.49373	1.11e-08	2.87e-07	6.54212
Zfp106	ENSMUSG00000027288	-0.32889	1.16e-08	3e-07	6.52288
Arsb	ENSMUSG00000042082	-0.430205	1.17e-08	3.01e-07	6.52143
Dock8	ENSMUSG00000052085	-0.610864	1.17e-08	3.02e-07	6.51999
Selenot	ENSMUSG00000075700	0.342669	1.22e-08	3.13e-07	6.50446
Epha1	ENSMUSG00000029859	0.589992	1.25e-08	3.22e-07	6.49214
Fndc3a	ENSMUSG00000033487	-0.414215	1.35e-08	3.46e-07	6.46092
Cd300lb	ENSMUSG00000063193	-0.852792	1.39e-08	3.56e-07	6.44855
P2ry2	ENSMUSG00000032860	-0.994842	1.42e-08	3.63e-07	6.44009
Sema5a	ENSMUSG00000022231	0.452496	1.51e-08	3.87e-07	6.41229
Wisp2	ENSMUSG00000027656	0.353068	1.59e-08	4.06e-07	6.39147
Vgll3	ENSMUSG00000091243	0.32258	1.62e-08	4.14e-07	6.383
Arpc1b	ENSMUSG00000029622	-0.275562	1.69e-08	4.28e-07	6.36856
Mlph	ENSMUSG00000026303	-1.19377	1.68e-08	4.28e-07	6.36856
Slc38a10	ENSMUSG00000061306	0.322199	1.7e-08	4.3e-07	6.36653
Npc1	ENSMUSG00000024413	-0.342031	1.71e-08	4.31e-07	6.36552
Nfam1	ENSMUSG00000058099	-0.603318	1.79e-08	4.51e-07	6.34582
Adssl1	ENSMUSG00000011148	-1.01862	1.92e-08	4.83e-07	6.31605
Sema3e	ENSMUSG00000063531	0.602891	1.93e-08	4.84e-07	6.31515
Slc9a9	ENSMUSG00000031129	-0.509653	2.04e-08	5.12e-07	6.29073
Vav3	ENSMUSG00000033721	-1.22532	2.15e-08	5.38e-07	6.26922
Emid1	ENSMUSG00000034164	0.868832	2.17e-08	5.42e-07	6.266
Ncor2	ENSMUSG00000029478	-0.389092	2.18e-08	5.43e-07	6.2652
Scube3	ENSMUSG00000038677	0.655298	2.18e-08	5.43e-07	6.2652
Sfrp4	ENSMUSG00000021319	-0.688757	2.2e-08	5.46e-07	6.26281
Ahr	ENSMUSG00000019256	0.469097	2.35e-08	5.82e-07	6.23508
mt-Nd2	ENSMUSG00000064345	0.970019	2.35e-08	5.83e-07	6.23433
Cd55	ENSMUSG00000026399	0.942769	2.44e-08	6.02e-07	6.2204
Pcsk5	ENSMUSG00000024713	-0.385243	2.47e-08	6.09e-07	6.21538
Rtn2	ENSMUSG00000030401	0.734316	2.52e-08	6.2e-07	6.20761
Ppp1r13l	ENSMUSG00000040734	-0.574057	2.6e-08	6.39e-07	6.1945
Ddah2	ENSMUSG00000007039	-0.379702	2.66e-08	6.52e-07	6.18575
Ankrd37	ENSMUSG00000050914	-3.79951	2.66e-08	6.53e-07	6.18509
Lyst	ENSMUSG00000019726	-0.645223	2.69e-08	6.57e-07	6.18243
Pamr1	ENSMUSG00000027188	0.504548	2.93e-08	7.16e-07	6.14509
Mbp	ENSMUSG00000041607	-0.734202	2.98e-08	7.28e-07	6.13787
Ikzf1	ENSMUSG00000018654	-0.987103	3.1e-08	7.54e-07	6.12263
Cygb	ENSMUSG00000020810	-0.660011	3.18e-08	7.72e-07	6.11238
Smagp	ENSMUSG00000053559	-1.33959	3.33e-08	8.09e-07	6.09205
Tifab	ENSMUSG00000049625	-1.04147	3.41e-08	8.25e-07	6.08355
Cln3	ENSMUSG00000030720	-0.671198	3.42e-08	8.27e-07	6.08249
Adamts18	ENSMUSG00000053399	1.17073	3.44e-08	8.31e-07	6.0804
Plppr3	ENSMUSG00000035835	-0.844401	3.45e-08	8.32e-07	6.07988
Rpl28	ENSMUSG00000030432	-0.280666	3.49e-08	8.39e-07	6.07624
Gab2	ENSMUSG00000004508	-0.716846	3.55e-08	8.53e-07	6.06905
Hs6st2	ENSMUSG00000062184	0.283089	3.64e-08	8.72e-07	6.05948
Ier2	ENSMUSG00000053560	0.419693	3.84e-08	9.2e-07	6.03621
Rbm46	ENSMUSG00000033882	1.46664	3.96e-08	9.48e-07	6.02319
Rrm2	ENSMUSG00000020649	0.431072	4.11e-08	9.81e-07	6.00833
Ssc5d	ENSMUSG00000035279	-0.423958	4.45e-08	1.06e-06	5.97469
Nek6	ENSMUSG00000026749	-0.323422	4.83e-08	1.15e-06	5.9393
Slc4a7	ENSMUSG00000021733	0.571784	4.85e-08	1.15e-06	5.9393
Dner	ENSMUSG00000036766	0.743277	4.92e-08	1.17e-06	5.93181
Agtr1b	ENSMUSG00000054988	1.24104	4.93e-08	1.17e-06	5.93181
Adamts12	ENSMUSG00000047497	-0.421616	5.01e-08	1.18e-06	5.92812
Col7a1	ENSMUSG00000025650	-0.578661	5.12e-08	1.21e-06	5.91721
Cux1	ENSMUSG00000029705	-0.350427	5.17e-08	1.22e-06	5.91364
Zfp36	ENSMUSG00000044786	0.461501	5.26e-08	1.24e-06	5.90658
Gsr	ENSMUSG00000031584	-0.487958	5.36e-08	1.26e-06	5.89963
Slc23a2	ENSMUSG00000027340	0.322097	5.39e-08	1.26e-06	5.89963
Slc2a3	ENSMUSG00000003153	-1.11331	5.48e-08	1.28e-06	5.89279
Lamb1	ENSMUSG00000002900	-0.325253	5.71e-08	1.33e-06	5.87615
Gfra1	ENSMUSG00000025089	-0.683368	5.72e-08	1.33e-06	5.87615
Ccng1	ENSMUSG00000020326	0.296173	5.81e-08	1.35e-06	5.86967
Hck	ENSMUSG00000003283	-0.702902	5.85e-08	1.36e-06	5.86646
Smoc2	ENSMUSG00000023886	-0.260006	5.94e-08	1.38e-06	5.86012
Gramd1b	ENSMUSG00000040111	-0.64192	6e-08	1.39e-06	5.85699
Esyt1	ENSMUSG00000025366	-0.321278	6.08e-08	1.41e-06	5.85078
Maf	ENSMUSG00000055435	-0.377188	6.21e-08	1.44e-06	5.84164
Map4k4	ENSMUSG00000026074	-0.29973	6.5e-08	1.5e-06	5.82391
Vsir	ENSMUSG00000020101	-0.576976	6.51e-08	1.5e-06	5.82391
Grhpr	ENSMUSG00000035637	-0.561868	6.77e-08	1.56e-06	5.80688
Gsta4	ENSMUSG00000032348	0.635732	6.84e-08	1.57e-06	5.8041
Ftl1	ENSMUSG00000050708	-0.279993	6.88e-08	1.58e-06	5.80134
Reck	ENSMUSG00000028476	0.328004	6.92e-08	1.58e-06	5.80134
Amotl2	ENSMUSG00000032531	0.269993	6.96e-08	1.59e-06	5.7986
Rack1	ENSMUSG00000020372	-0.315297	7.38e-08	1.68e-06	5.77469
Kdm3a	ENSMUSG00000053470	-0.601931	7.48e-08	1.7e-06	5.76955
Ttc14	ENSMUSG00000027677	0.71569	7.61e-08	1.73e-06	5.76195
Iqgap1	ENSMUSG00000030536	-0.27847	8.56e-08	1.94e-06	5.7122
Sema3d	ENSMUSG00000040254	0.439683	8.62e-08	1.95e-06	5.70997
Elmo1	ENSMUSG00000041112	-0.634199	8.79e-08	1.99e-06	5.70115
Sash3	ENSMUSG00000031101	-0.924973	9e-08	2.03e-06	5.6925
Rnf128	ENSMUSG00000031438	-0.5434	9.18e-08	2.07e-06	5.68403
Arhgap19	ENSMUSG00000025154	-0.585139	9.3e-08	2.09e-06	5.67985
Adamts1	ENSMUSG00000022893	0.298615	9.54e-08	2.14e-06	5.66959
Pdgfd	ENSMUSG00000032006	0.537099	9.56e-08	2.14e-06	5.66959
Unc5b	ENSMUSG00000020099	0.34236	9.69e-08	2.17e-06	5.66354
Alox5ap	ENSMUSG00000060063	-0.723546	9.76e-08	2.18e-06	5.66154
Lonrf1	ENSMUSG00000039633	-0.71686	9.79e-08	2.19e-06	5.65956
Acaa2	ENSMUSG00000036880	-0.486125	1.02e-07	2.29e-06	5.64016
Hs3st3b1	ENSMUSG00000070407	0.877476	1.06e-07	2.37e-06	5.62525
Ptgs2	ENSMUSG00000032487	0.756854	1.09e-07	2.41e-06	5.61798
Irf8	ENSMUSG00000041515	-0.856453	1.08e-07	2.41e-06	5.61798
Rps9	ENSMUSG00000006333	-0.287581	1.11e-07	2.47e-06	5.6073
Ly9	ENSMUSG00000004707	-0.867863	1.12e-07	2.48e-06	5.60555
Cdh19	ENSMUSG00000047216	-1.00166	1.12e-07	2.48e-06	5.60555
Pycr1	ENSMUSG00000025140	-0.446021	1.13e-07	2.5e-06	5.60206
Fgfr2	ENSMUSG00000030849	0.343703	1.14e-07	2.51e-06	5.60033
Sema3b	ENSMUSG00000057969	0.455514	1.14e-07	2.51e-06	5.60033
Kank4	ENSMUSG00000035407	-0.788844	1.21e-07	2.65e-06	5.57675
Cd72	ENSMUSG00000028459	-0.917248	1.22e-07	2.68e-06	5.57187
Rpl6	ENSMUSG00000029614	-0.238725	1.28e-07	2.8e-06	5.55284
Snd1	ENSMUSG00000001424	-0.280418	1.28e-07	2.8e-06	5.55284
Hpgd	ENSMUSG00000031613	0.484936	1.28e-07	2.8e-06	5.55284
Srpx2	ENSMUSG00000031253	0.314075	1.31e-07	2.86e-06	5.54363
Tmem106a	ENSMUSG00000034947	-0.401886	1.39e-07	3.01e-06	5.52143
Aplp2	ENSMUSG00000031996	0.233102	1.4e-07	3.04e-06	5.51713
P2ry13	ENSMUSG00000036362	-1.33138	1.4e-07	3.05e-06	5.5157
Ccne1	ENSMUSG00000002068	0.55251	1.46e-07	3.16e-06	5.50031
Cdk19	ENSMUSG00000038481	-0.547508	1.48e-07	3.2e-06	5.49485
Myo5b	ENSMUSG00000025885	-1.85142	1.62e-07	3.5e-06	5.45593
Dlgap1	ENSMUSG00000003279	-1.92734	1.64e-07	3.53e-06	5.45223
Rpl7a	ENSMUSG00000062647	-0.282241	1.64e-07	3.54e-06	5.451
Tinagl1	ENSMUSG00000028776	0.547012	1.68e-07	3.61e-06	5.44249
Rps6ka1	ENSMUSG00000003644	-0.544604	1.73e-07	3.72e-06	5.42946
Apcdd1	ENSMUSG00000071847	0.853381	1.86e-07	3.98e-06	5.40012
Col3a1	ENSMUSG00000026043	-0.312449	1.87e-07	3.99e-06	5.39903
Nat8l	ENSMUSG00000048142	-0.905657	1.89e-07	4.03e-06	5.39469
Negr1	ENSMUSG00000040037	1.12285	1.98e-07	4.23e-06	5.37366
Ptprj	ENSMUSG00000025314	-0.533335	2.08e-07	4.43e-06	5.3536
Pabpc4	ENSMUSG00000011257	-0.293424	2.12e-07	4.51e-06	5.34582
Spg21	ENSMUSG00000032388	-0.430487	2.21e-07	4.69e-06	5.32883
Hvcn1	ENSMUSG00000064267	-0.95345	2.22e-07	4.71e-06	5.32698
Cerk	ENSMUSG00000035891	-0.436765	2.32e-07	4.92e-06	5.30803
Lat2	ENSMUSG00000040751	-0.972232	2.38e-07	5.02e-06	5.2993
Slc16a9	ENSMUSG00000037762	0.892683	2.44e-07	5.15e-06	5.28819
Ptma	ENSMUSG00000026238	-0.2631	2.49e-07	5.24e-06	5.28067
Epha5	ENSMUSG00000029245	0.528231	2.52e-07	5.29e-06	5.27654
Zfp710	ENSMUSG00000048897	-0.47512	2.6e-07	5.46e-06	5.26281
Cdh8	ENSMUSG00000036510	1.0573	2.73e-07	5.73e-06	5.24185
Il34	ENSMUSG00000031750	0.451342	2.74e-07	5.74e-06	5.24109
Ereg	ENSMUSG00000029377	1.06749	2.75e-07	5.74e-06	5.24109
Cnr2	ENSMUSG00000062585	-1.42194	2.78e-07	5.8e-06	5.23657
Itga4	ENSMUSG00000027009	-0.803732	2.79e-07	5.82e-06	5.23508
Osbpl8	ENSMUSG00000020189	-0.462988	2.89e-07	6.02e-06	5.2204
Pepd	ENSMUSG00000063931	-0.395915	2.94e-07	6.12e-06	5.21325
Ms4a6c	ENSMUSG00000079419	-0.93599	2.96e-07	6.15e-06	5.21112
Sars	ENSMUSG00000068739	-0.281394	3.06e-07	6.32e-06	5.19928
Gap43	ENSMUSG00000047261	-0.583727	3.05e-07	6.32e-06	5.19928
Gramd2	ENSMUSG00000074259	0.982443	3.05e-07	6.32e-06	5.19928
Coro7	ENSMUSG00000039637	-0.529718	3.08e-07	6.36e-06	5.19654
Rpl15	ENSMUSG00000012405	-0.255544	3.12e-07	6.42e-06	5.19246
Gprin3	ENSMUSG00000045441	0.903823	3.12e-07	6.42e-06	5.19246
Bach1	ENSMUSG00000025612	-0.401179	3.18e-07	6.55e-06	5.18376
Peg3	ENSMUSG00000002265	-0.407147	3.39e-07	6.95e-06	5.15802
Hmga2	ENSMUSG00000056758	0.444659	3.47e-07	7.13e-06	5.14691
Emilin2	ENSMUSG00000024053	-0.292132	3.49e-07	7.15e-06	5.14569
Rpl18a	ENSMUSG00000045128	-0.255827	3.51e-07	7.17e-06	5.14448
Ctnna2	ENSMUSG00000063063	0.458367	3.56e-07	7.28e-06	5.13787
Triobp	ENSMUSG00000033088	-0.364721	3.64e-07	7.42e-06	5.1296
Akr1a1	ENSMUSG00000028692	-0.230749	3.67e-07	7.48e-06	5.1261
Cmtm3	ENSMUSG00000031875	-0.285875	3.71e-07	7.54e-06	5.12263
Slc41a1	ENSMUSG00000013275	-0.341508	3.71e-07	7.54e-06	5.12263
Creb3l2	ENSMUSG00000038648	-0.298856	3.81e-07	7.72e-06	5.11238
Pirb	ENSMUSG00000058818	-0.610098	3.82e-07	7.73e-06	5.11182
Prkcb	ENSMUSG00000052889	-0.948338	3.82e-07	7.73e-06	5.11182
Inka2	ENSMUSG00000048458	0.604036	3.85e-07	7.78e-06	5.10902
Hspa5	ENSMUSG00000026864	0.210501	3.93e-07	7.92e-06	5.10127
Grk3	ENSMUSG00000042249	1.17355	3.96e-07	7.97e-06	5.09854
Fbxo2	ENSMUSG00000041556	0.828301	3.99e-07	8.03e-06	5.09528
Tpt1	ENSMUSG00000060126	-0.282226	4.14e-07	8.31e-06	5.0804
Bdnf	ENSMUSG00000048482	0.636026	4.14e-07	8.31e-06	5.0804
Pstpip1	ENSMUSG00000032322	-0.731943	4.19e-07	8.38e-06	5.07676
Maged2	ENSMUSG00000025268	-0.261521	4.21e-07	8.42e-06	5.07469
Cpb1	ENSMUSG00000011463	1.18279	4.26e-07	8.5e-06	5.07058
Sntb1	ENSMUSG00000060429	-0.728782	4.3e-07	8.56e-06	5.06753
Entpd2	ENSMUSG00000015085	-0.581906	4.32e-07	8.58e-06	5.06651
Aldh9a1	ENSMUSG00000026687	-0.376532	4.33e-07	8.6e-06	5.0655
Blnk	ENSMUSG00000061132	-0.837207	4.37e-07	8.66e-06	5.06248
Flcn	ENSMUSG00000032633	-0.362756	4.5e-07	8.92e-06	5.04964
Irf5	ENSMUSG00000029771	-0.593936	4.53e-07	8.96e-06	5.04769
Smad3	ENSMUSG00000032402	0.324331	4.67e-07	9.23e-06	5.0348
Tmem273	ENSMUSG00000041707	-1.66628	4.84e-07	9.56e-06	5.01954
Copa	ENSMUSG00000026553	-0.233955	5.1e-07	1e-05	5
Sqstm1	ENSMUSG00000015837	-0.279288	5.2e-07	1.02e-05	4.9914
Sdc2	ENSMUSG00000022261	0.290504	5.26e-07	1.03e-05	4.98716
Vwa1	ENSMUSG00000042116	-0.992655	5.22e-07	1.03e-05	4.98716
Slco1a5	ENSMUSG00000063975	1.04462	5.26e-07	1.03e-05	4.98716
Nov	ENSMUSG00000037362	0.227398	5.31e-07	1.04e-05	4.98297
Snx20	ENSMUSG00000031662	-0.952383	5.33e-07	1.04e-05	4.98297
Anxa1	ENSMUSG00000024659	0.280051	5.37e-07	1.05e-05	4.97881
Tmx3	ENSMUSG00000024614	0.370454	5.4e-07	1.05e-05	4.97881
Ccl12	ENSMUSG00000035352	-1.48977	5.37e-07	1.05e-05	4.97881
Mef2c	ENSMUSG00000005583	-0.464963	5.38e-07	1.05e-05	4.97881
Tmem132e	ENSMUSG00000020701	-1.77366	5.37e-07	1.05e-05	4.97881
Rnpepl1	ENSMUSG00000026269	-0.351178	5.49e-07	1.06e-05	4.97469
mt-Co2	ENSMUSG00000064354	1.01189	5.46e-07	1.06e-05	4.97469
Slc35b1	ENSMUSG00000020873	0.361384	5.52e-07	1.07e-05	4.97062
Igbp1	ENSMUSG00000031221	-0.463264	5.73e-07	1.1e-05	4.95861
Ubash3b	ENSMUSG00000032020	-0.670507	5.68e-07	1.1e-05	4.95861
Wsb1	ENSMUSG00000017677	0.502148	5.76e-07	1.11e-05	4.95468
Chpt1	ENSMUSG00000060002	0.502144	5.76e-07	1.11e-05	4.95468
Neurl1a	ENSMUSG00000006435	-0.514349	6.03e-07	1.16e-05	4.93554
Renbp	ENSMUSG00000031387	-0.368705	6.17e-07	1.18e-05	4.92812
Fnbp1	ENSMUSG00000075415	-0.292797	6.18e-07	1.19e-05	4.92445
Fnip1	ENSMUSG00000035992	-0.434147	6.55e-07	1.25e-05	4.90309
Ccng2	ENSMUSG00000029385	-0.490039	6.61e-07	1.26e-05	4.89963
Frrs1	ENSMUSG00000033386	-0.567289	6.62e-07	1.26e-05	4.89963
Psmb8	ENSMUSG00000024338	-0.610327	6.67e-07	1.27e-05	4.8962
Wls	ENSMUSG00000028173	0.239291	6.76e-07	1.29e-05	4.88941
Tmem2	ENSMUSG00000024754	0.318489	6.79e-07	1.29e-05	4.88941
Vcan	ENSMUSG00000021614	-0.353168	6.84e-07	1.3e-05	4.88606
Plekhb2	ENSMUSG00000026123	-0.470631	6.85e-07	1.3e-05	4.88606
Nrp1	ENSMUSG00000025810	-0.276128	6.92e-07	1.31e-05	4.88273
Tkt	ENSMUSG00000021957	-0.246528	7.01e-07	1.33e-05	4.87615
Cnih1	ENSMUSG00000015759	0.389769	7.09e-07	1.34e-05	4.8729
Mpst	ENSMUSG00000071711	-0.532468	7.12e-07	1.34e-05	4.8729
Sipa1	ENSMUSG00000056917	-0.367069	7.31e-07	1.38e-05	4.86012
Pdia4	ENSMUSG00000025823	0.245041	7.46e-07	1.4e-05	4.85387
Lonp1	ENSMUSG00000041168	-0.34079	7.55e-07	1.42e-05	4.84771
P2rx7	ENSMUSG00000029468	-0.769969	7.91e-07	1.48e-05	4.82974
Rcc2	ENSMUSG00000040945	-0.285962	8.02e-07	1.5e-05	4.82391
Rps11	ENSMUSG00000003429	-0.324528	8.15e-07	1.52e-05	4.81816
Timp2	ENSMUSG00000017466	0.246553	8.27e-07	1.54e-05	4.81248
Itga1	ENSMUSG00000042284	0.333572	8.24e-07	1.54e-05	4.81248
Syk	ENSMUSG00000021457	-0.515641	8.31e-07	1.55e-05	4.80967
Ccdc88b	ENSMUSG00000047810	-0.883986	8.71e-07	1.62e-05	4.79048
Podn	ENSMUSG00000028600	-0.282671	8.8e-07	1.63e-05	4.78781
Arhgap28	ENSMUSG00000024043	0.364994	8.77e-07	1.63e-05	4.78781
Mmp11	ENSMUSG00000000901	-0.447939	9.14e-07	1.69e-05	4.77211
Slc5a6	ENSMUSG00000006641	-0.473388	9.63e-07	1.78e-05	4.74958
Ltbp3	ENSMUSG00000024940	-0.27325	9.8e-07	1.81e-05	4.74232
Map1b	ENSMUSG00000052727	-0.386127	9.77e-07	1.81e-05	4.74232
Foxp4	ENSMUSG00000023991	-0.316417	1.01e-06	1.86e-05	4.73049
Eda	ENSMUSG00000059327	0.592538	1.02e-06	1.88e-05	4.72584
Lgr6	ENSMUSG00000042793	-1.22189	1.03e-06	1.89e-05	4.72354
Mdm2	ENSMUSG00000020184	0.337666	1.04e-06	1.91e-05	4.71897
Jak3	ENSMUSG00000031805	-0.632488	1.06e-06	1.94e-05	4.7122
Ncam1	ENSMUSG00000039542	-0.336303	1.07e-06	1.95e-05	4.70997
Rhoq	ENSMUSG00000024143	-0.284428	1.07e-06	1.96e-05	4.70774
Tnks2	ENSMUSG00000024811	-0.311918	1.1e-06	2.01e-05	4.6968
Chst1	ENSMUSG00000027221	-0.617256	1.1e-06	2.01e-05	4.6968
Gpr146	ENSMUSG00000044197	-0.837703	1.14e-06	2.08e-05	4.68194
Frmd6	ENSMUSG00000048285	0.279662	1.18e-06	2.14e-05	4.66959
Atp1a3	ENSMUSG00000040907	-0.894685	1.19e-06	2.17e-05	4.66354
Arhgap45	ENSMUSG00000035697	-0.470171	1.2e-06	2.18e-05	4.66154
Hid1	ENSMUSG00000034586	-0.575485	1.2e-06	2.18e-05	4.66154
Kdm6b	ENSMUSG00000018476	-0.319574	1.22e-06	2.2e-05	4.65758
Sfrp1	ENSMUSG00000031548	0.214965	1.23e-06	2.22e-05	4.65365
Adamts4	ENSMUSG00000006403	-0.36834	1.27e-06	2.29e-05	4.64016
Rapsn	ENSMUSG00000002104	-1.37624	1.27e-06	2.29e-05	4.64016
Pla2r1	ENSMUSG00000054580	0.568853	1.35e-06	2.43e-05	4.61439
Zmiz2	ENSMUSG00000041164	-0.354816	1.41e-06	2.54e-05	4.59517
Sdc3	ENSMUSG00000025743	-0.269141	1.45e-06	2.6e-05	4.58503
Tob1	ENSMUSG00000037573	0.394302	1.48e-06	2.65e-05	4.57675
Otulinl	ENSMUSG00000056069	-0.524039	1.54e-06	2.76e-05	4.55909
Nomo1	ENSMUSG00000030835	0.253966	1.57e-06	2.8e-05	4.55284
Eda2r	ENSMUSG00000034457	0.513666	1.57e-06	2.8e-05	4.55284
Aars	ENSMUSG00000031960	-0.264988	1.59e-06	2.83e-05	4.54821
Itga7	ENSMUSG00000025348	-0.661323	1.61e-06	2.87e-05	4.54212
Pou2f2	ENSMUSG00000008496	-1.06167	1.62e-06	2.87e-05	4.54212
Gpsm3	ENSMUSG00000034786	-0.847454	1.62e-06	2.88e-05	4.54061
Bri3	ENSMUSG00000047843	-0.437418	1.64e-06	2.9e-05	4.5376
Sap18	ENSMUSG00000021963	0.301029	1.7e-06	3.01e-05	4.52143
Erg	ENSMUSG00000040732	-0.832969	1.7e-06	3.01e-05	4.52143
Themis2	ENSMUSG00000037731	-0.799711	1.72e-06	3.04e-05	4.51713
Ssr4	ENSMUSG00000002014	0.328019	1.73e-06	3.05e-05	4.5157
Ap1b1	ENSMUSG00000009090	-0.278407	1.73e-06	3.05e-05	4.5157
Chst3	ENSMUSG00000057337	-0.742181	1.76e-06	3.1e-05	4.50864
AW551984	ENSMUSG00000038112	0.478682	1.8e-06	3.17e-05	4.49894
Casc4	ENSMUSG00000060227	0.336465	1.83e-06	3.2e-05	4.49485
Il10ra	ENSMUSG00000032089	-0.88859	1.83e-06	3.2e-05	4.49485
Abcg3	ENSMUSG00000029299	-1.73042	1.82e-06	3.2e-05	4.49485
Sgpl1	ENSMUSG00000020097	-0.263202	1.84e-06	3.22e-05	4.49214
Pxdn	ENSMUSG00000020674	-0.286681	1.86e-06	3.25e-05	4.48812
Cd302	ENSMUSG00000060703	0.438473	1.88e-06	3.27e-05	4.48545
Kcp	ENSMUSG00000059022	0.481706	1.89e-06	3.3e-05	4.48149
Tmem35a	ENSMUSG00000033578	0.574825	1.94e-06	3.38e-05	4.47108
Fgfrl1	ENSMUSG00000008090	0.309936	2.03e-06	3.52e-05	4.45346
Cysltr1	ENSMUSG00000052821	-1.78354	2.02e-06	3.52e-05	4.45346
Hnrnpf	ENSMUSG00000042079	-0.302144	2.04e-06	3.53e-05	4.45223
Bmp5	ENSMUSG00000032179	1.26907	2.04e-06	3.53e-05	4.45223
Ptpn1	ENSMUSG00000027540	-0.308391	2.05e-06	3.55e-05	4.44977
Lpxn	ENSMUSG00000024696	-1.06789	2.07e-06	3.58e-05	4.44612
Marco	ENSMUSG00000026390	0.455644	2.08e-06	3.59e-05	4.44491
Atp2a3	ENSMUSG00000020788	-0.98193	2.15e-06	3.71e-05	4.43063
Angptl7	ENSMUSG00000028989	-2.02718	2.24e-06	3.85e-05	4.41454
Fcna	ENSMUSG00000026938	-1.76534	2.25e-06	3.88e-05	4.41117
Ctnna1	ENSMUSG00000037815	-0.23152	2.32e-06	3.99e-05	4.39903
Fmod	ENSMUSG00000041559	0.250951	2.34e-06	4.01e-05	4.39686
Appl2	ENSMUSG00000020263	-0.437016	2.34e-06	4.01e-05	4.39686
Ppid	ENSMUSG00000027804	0.444921	2.35e-06	4.03e-05	4.39469
Vmp1	ENSMUSG00000018171	0.378065	2.39e-06	4.08e-05	4.38934
Aldh18a1	ENSMUSG00000025007	-0.272034	2.4e-06	4.1e-05	4.38722
Ndrg1	ENSMUSG00000005125	-0.305504	2.41e-06	4.11e-05	4.38616
Lrrc32	ENSMUSG00000090958	-0.356733	2.43e-06	4.14e-05	4.383
Itfg1	ENSMUSG00000031703	0.304248	2.46e-06	4.19e-05	4.37779
Pcdh18	ENSMUSG00000037892	0.325794	2.47e-06	4.2e-05	4.37675
Prepl	ENSMUSG00000024127	0.454704	2.48e-06	4.22e-05	4.37469
Tmem59	ENSMUSG00000028618	0.251281	2.52e-06	4.28e-05	4.36856
Fbln5	ENSMUSG00000021186	0.227998	2.53e-06	4.28e-05	4.36856
1500015O10Rik	ENSMUSG00000026051	0.295524	2.55e-06	4.32e-05	4.36452
Tppp3	ENSMUSG00000014846	-0.557191	2.61e-06	4.4e-05	4.35655
Amotl1	ENSMUSG00000013076	-0.302812	2.65e-06	4.48e-05	4.34872
Mid1ip1	ENSMUSG00000008035	-0.429933	2.77e-06	4.66e-05	4.33161
Gbe1	ENSMUSG00000022707	-0.676161	2.76e-06	4.66e-05	4.33161
Smpd3	ENSMUSG00000031906	1.20761	2.78e-06	4.67e-05	4.33068
Irf6	ENSMUSG00000026638	-2.67344	2.79e-06	4.68e-05	4.32975
Chodl	ENSMUSG00000022860	1.45414	2.79e-06	4.68e-05	4.32975
Adamtsl3	ENSMUSG00000070469	0.247571	2.82e-06	4.72e-05	4.32606
Net1	ENSMUSG00000021215	0.512586	2.82e-06	4.72e-05	4.32606
Cilp	ENSMUSG00000042254	-1.00924	2.82e-06	4.72e-05	4.32606
Rcn2	ENSMUSG00000032320	0.253742	2.83e-06	4.73e-05	4.32514
Stt3b	ENSMUSG00000032437	0.228785	2.87e-06	4.79e-05	4.31966
Inava	ENSMUSG00000041605	-1.31635	2.91e-06	4.84e-05	4.31515
Rock2	ENSMUSG00000020580	0.286309	2.94e-06	4.89e-05	4.31069
Tbc1d9	ENSMUSG00000031709	-0.681592	2.94e-06	4.89e-05	4.31069
Plxnb3	ENSMUSG00000031385	-1.41895	3.01e-06	5e-05	4.30103
Il1r1	ENSMUSG00000026072	0.375958	3.06e-06	5.07e-05	4.29499
Capn6	ENSMUSG00000067276	-0.299747	3.09e-06	5.11e-05	4.29158
Dbn1	ENSMUSG00000034675	-0.255602	3.1e-06	5.12e-05	4.29073
Rpl8	ENSMUSG00000003970	-0.240218	3.1e-06	5.13e-05	4.28988
Ets2	ENSMUSG00000022895	-0.369828	3.12e-06	5.16e-05	4.28735
Apobr	ENSMUSG00000042759	-0.739461	3.13e-06	5.16e-05	4.28735
Tln1	ENSMUSG00000028465	-0.28379	3.14e-06	5.17e-05	4.28651
Rapgef5	ENSMUSG00000041992	-0.890449	3.14e-06	5.17e-05	4.28651
Clu	ENSMUSG00000022037	0.312035	3.17e-06	5.22e-05	4.28233
Phyh	ENSMUSG00000026664	-0.454379	3.19e-06	5.24e-05	4.28067
Gdpd5	ENSMUSG00000035314	-0.580694	3.19e-06	5.24e-05	4.28067
Rerg	ENSMUSG00000030222	1.04626	3.2e-06	5.25e-05	4.27984
Nhlrc3	ENSMUSG00000042997	-0.413581	3.22e-06	5.26e-05	4.27901
Igsf6	ENSMUSG00000035004	-0.937948	3.31e-06	5.42e-05	4.266
Tbc1d22a	ENSMUSG00000051864	-0.388917	3.32e-06	5.43e-05	4.2652
B2m	ENSMUSG00000060802	-0.280743	3.35e-06	5.47e-05	4.26201
Ak1	ENSMUSG00000026817	0.278576	3.36e-06	5.47e-05	4.26201
Zmpste24	ENSMUSG00000043207	0.300829	3.37e-06	5.49e-05	4.26043
Cdh3	ENSMUSG00000061048	-0.496439	3.41e-06	5.55e-05	4.25571
H2-Q7	ENSMUSG00000060550	-1.18963	3.49e-06	5.67e-05	4.24642
Fam78a	ENSMUSG00000050592	-1.11851	3.54e-06	5.73e-05	4.24185
Apbb2	ENSMUSG00000029207	0.301171	3.57e-06	5.78e-05	4.23807
Evl	ENSMUSG00000021262	-0.368116	3.58e-06	5.79e-05	4.23732
Tnfrsf1b	ENSMUSG00000028599	-0.460446	3.68e-06	5.96e-05	4.22475
Rpl13	ENSMUSG00000000740	-0.221461	3.75e-06	6.04e-05	4.21896
Rnasel	ENSMUSG00000066800	-0.467738	3.74e-06	6.04e-05	4.21896
Rap2a	ENSMUSG00000051615	-0.313111	3.76e-06	6.05e-05	4.21824
Tnfaip2	ENSMUSG00000021281	-0.28912	3.75e-06	6.05e-05	4.21824
Kcna6	ENSMUSG00000038077	-1.27379	3.76e-06	6.05e-05	4.21824
Ehd4	ENSMUSG00000027293	-0.263349	3.8e-06	6.11e-05	4.21396
Manba	ENSMUSG00000028164	-0.403187	3.87e-06	6.2e-05	4.20761
Dhrs7	ENSMUSG00000021094	-0.578575	3.89e-06	6.24e-05	4.20482
Zmynd8	ENSMUSG00000039671	-0.306671	3.91e-06	6.25e-05	4.20412
Slc7a7	ENSMUSG00000000958	-0.668109	3.91e-06	6.25e-05	4.20412
Slc33a1	ENSMUSG00000027822	0.502571	3.9e-06	6.25e-05	4.20412
Fgf10	ENSMUSG00000021732	1.04602	3.96e-06	6.33e-05	4.1986
Rplp2	ENSMUSG00000025508	-0.256647	4.05e-06	6.45e-05	4.19044
Adam22	ENSMUSG00000040537	0.44095	4.08e-06	6.49e-05	4.18776
Dock10	ENSMUSG00000038608	-0.599623	4.09e-06	6.5e-05	4.18709
Gpr17	ENSMUSG00000052229	-2.22477	4.19e-06	6.65e-05	4.17718
Ampd3	ENSMUSG00000005686	-0.528505	4.23e-06	6.72e-05	4.17263
Pygb	ENSMUSG00000033059	-0.224728	4.25e-06	6.73e-05	4.17198
Tapbp	ENSMUSG00000024308	-0.241309	4.26e-06	6.74e-05	4.17134
Pabpn1	ENSMUSG00000022194	0.524254	4.28e-06	6.77e-05	4.16941
Nalcn	ENSMUSG00000000197	-1.51587	4.34e-06	6.85e-05	4.16431
Csf2rb2	ENSMUSG00000071714	-1.06083	4.4e-06	6.94e-05	4.15864
Glrx	ENSMUSG00000021591	0.452034	4.46e-06	7.03e-05	4.15304
Asns	ENSMUSG00000029752	-0.385641	4.51e-06	7.1e-05	4.14874
Cep170b	ENSMUSG00000072825	0.265565	4.52e-06	7.11e-05	4.14813
Impdh1	ENSMUSG00000003500	-0.303245	4.59e-06	7.2e-05	4.14267
4931406P16Rik	ENSMUSG00000066571	-0.324652	4.59e-06	7.2e-05	4.14267
Galc	ENSMUSG00000021003	-0.475557	4.82e-06	7.54e-05	4.12263
Fblim1	ENSMUSG00000006219	-0.317365	4.89e-06	7.66e-05	4.11577
Cd151	ENSMUSG00000025510	0.320576	4.92e-06	7.68e-05	4.11464
mt-Nd5	ENSMUSG00000064367	0.918631	4.95e-06	7.72e-05	4.11238
Cltc	ENSMUSG00000047126	-0.235886	5.04e-06	7.85e-05	4.10513
Galnt3	ENSMUSG00000026994	0.772541	5.04e-06	7.85e-05	4.10513
Olfm1	ENSMUSG00000026833	0.329634	5.12e-06	7.96e-05	4.09909
Tnfrsf11a	ENSMUSG00000026321	-0.721835	5.15e-06	8e-05	4.09691
Coro2b	ENSMUSG00000041729	-0.721098	5.17e-06	8.02e-05	4.09583
Gadd45g	ENSMUSG00000021453	0.308958	5.2e-06	8.06e-05	4.09366
Atp2b4	ENSMUSG00000026463	0.305594	5.26e-06	8.14e-05	4.08938
Psme1	ENSMUSG00000022216	-0.343602	5.3e-06	8.2e-05	4.08619
Btg2	ENSMUSG00000020423	0.341214	5.51e-06	8.51e-05	4.07007
Nfasc	ENSMUSG00000026442	-0.872768	5.64e-06	8.71e-05	4.05998
Plxdc1	ENSMUSG00000017417	-0.715009	5.66e-06	8.72e-05	4.05948
Notch4	ENSMUSG00000015468	-1.06919	5.69e-06	8.75e-05	4.05799
Neu1	ENSMUSG00000007038	-0.367299	5.81e-06	8.93e-05	4.04915
Nell1	ENSMUSG00000055409	-1.46444	5.83e-06	8.96e-05	4.04769
S100a10	ENSMUSG00000041959	0.30001	6.08e-06	9.33e-05	4.03012
Pgm2l1	ENSMUSG00000030729	-0.667247	6.09e-06	9.34e-05	4.02965
Ttc7	ENSMUSG00000036918	-0.351883	6.13e-06	9.39e-05	4.02733
Atp5a1	ENSMUSG00000025428	-0.208357	6.15e-06	9.42e-05	4.02595
Slc35g1	ENSMUSG00000044026	-0.722363	6.22e-06	9.51e-05	4.02182
Kdm4b	ENSMUSG00000024201	-0.340981	6.29e-06	9.6e-05	4.01773
Tmx1	ENSMUSG00000021072	0.340347	6.34e-06	9.67e-05	4.01457
Tspan15	ENSMUSG00000037031	-0.959807	6.35e-06	9.68e-05	4.01412
Agl	ENSMUSG00000033400	-0.393019	6.4e-06	9.75e-05	4.011
Fau	ENSMUSG00000038274	-0.279582	6.59e-06	0.000100138	3.9994
Cox7a2l	ENSMUSG00000024248	-0.34842	6.84e-06	0.000103866	3.98353
Rps6ka4	ENSMUSG00000024952	-0.249869	6.93e-06	0.000105135	3.97825
S100a4	ENSMUSG00000001020	1.71414	6.96e-06	0.000105454	3.97694
Pmaip1	ENSMUSG00000024521	-0.923009	7.1e-06	0.00010735	3.9692
Stx2	ENSMUSG00000029428	-0.30056	7.15e-06	0.000108023	3.96648
Ppm1h	ENSMUSG00000034613	-0.50454	7.16e-06	0.000108035	3.96644
Nfkbiz	ENSMUSG00000035356	0.559738	7.21e-06	0.000108712	3.96372
Bin2	ENSMUSG00000098112	-0.73744	7.28e-06	0.000109651	3.95999
Laptm4b	ENSMUSG00000022257	-0.34563	7.41e-06	0.000111404	3.9531
Vps33a	ENSMUSG00000029434	-0.32088	7.41e-06	0.000111404	3.9531
Slc1a5	ENSMUSG00000001918	-0.389763	7.58e-06	0.000113758	3.94402
Wdfy3	ENSMUSG00000043940	-0.367878	7.59e-06	0.000113797	3.94387
Tmem44	ENSMUSG00000022537	-0.555142	7.59e-06	0.000113797	3.94387
Dmp1	ENSMUSG00000029307	1.67827	7.62e-06	0.000114146	3.94254
Mtpn	ENSMUSG00000029840	0.244465	7.75e-06	0.000115924	3.93583
Rnf19b	ENSMUSG00000028793	-0.335368	7.84e-06	0.000117072	3.93155
Pla2g7	ENSMUSG00000023913	-0.589863	7.91e-06	0.000118033	3.928
Hpse	ENSMUSG00000035273	-0.925589	7.92e-06	0.000118033	3.928
Cyfip2	ENSMUSG00000020340	-0.772333	7.92e-06	0.000118033	3.928
Shisa2	ENSMUSG00000044461	0.694665	7.94e-06	0.000118085	3.92781
Sh3bp2	ENSMUSG00000054520	-0.471281	8.16e-06	0.000121356	3.91594
Satb2	ENSMUSG00000038331	0.6162	8.17e-06	0.000121356	3.91594
Rgs10	ENSMUSG00000030844	-0.609574	8.2e-06	0.000121613	3.91502
Zim1	ENSMUSG00000002266	-0.830911	8.49e-06	0.000125828	3.90022
Map3k1	ENSMUSG00000021754	-0.619361	8.57e-06	0.000126801	3.89688
Ralb	ENSMUSG00000004451	-0.309434	8.68e-06	0.000128324	3.89169
Hmgn3	ENSMUSG00000066456	0.633212	8.72e-06	0.000128889	3.88978
Mafb	ENSMUSG00000074622	-0.523947	8.76e-06	0.000129351	3.88823
Atp6v0a1	ENSMUSG00000019302	-0.268087	8.8e-06	0.000129805	3.88671
Peg10	ENSMUSG00000092035	0.521395	8.86e-06	0.000130542	3.88425
Fstl1	ENSMUSG00000022816	-0.204347	8.94e-06	0.000131476	3.88115
Vit	ENSMUSG00000024076	-0.62388	8.95e-06	0.000131515	3.88102
Washc2	ENSMUSG00000024104	-0.283935	9.25e-06	0.000135906	3.86676
Kcnk13	ENSMUSG00000045404	-0.948596	9.27e-06	0.000135953	3.86661
Rnf144a	ENSMUSG00000020642	-0.427074	9.5e-06	0.000139186	3.8564
Rara	ENSMUSG00000037992	-0.304755	9.61e-06	0.000140672	3.85179
Neo1	ENSMUSG00000032340	0.214563	9.74e-06	0.000142405	3.84647
Rpl29	ENSMUSG00000048758	-0.308357	9.84e-06	0.000143811	3.84221
Mmp23	ENSMUSG00000029061	0.248083	9.94e-06	0.000145054	3.83847
Pdxk	ENSMUSG00000032788	-0.3536	9.98e-06	0.000145559	3.83696
Rbpj	ENSMUSG00000039191	-0.291994	1.01e-05	0.000147668	3.83071
Skap2	ENSMUSG00000059182	-0.398876	1.01e-05	0.000147702	3.83061
Notch3	ENSMUSG00000038146	-0.377988	1.02e-05	0.000148808	3.82737
Il17d	ENSMUSG00000050222	0.575023	1.02e-05	0.000148808	3.82737
Hhip	ENSMUSG00000064325	1.52351	1.03e-05	0.000149599	3.82507
Cuedc1	ENSMUSG00000018378	0.318333	1.04e-05	0.000150466	3.82256
Plin3	ENSMUSG00000024197	-0.306758	1.04e-05	0.000151269	3.82025
Jag1	ENSMUSG00000027276	-0.259887	1.05e-05	0.0001514	3.81987
Ajap1	ENSMUSG00000039546	-2.05734	1.06e-05	0.000153068	3.81512
Mboat1	ENSMUSG00000038732	0.607707	1.08e-05	0.000155415	3.80851
Ak5	ENSMUSG00000039058	-0.371686	1.08e-05	0.000155878	3.80722
Hsd17b7	ENSMUSG00000026675	0.363783	1.1e-05	0.000158629	3.79962
Arl11	ENSMUSG00000043157	-0.904052	1.13e-05	0.000162488	3.78918
Aif1	ENSMUSG00000024397	-1.06315	1.14e-05	0.000163998	3.78516
Lama1	ENSMUSG00000032796	-0.613726	1.17e-05	0.000168302	3.77391
Tmem206	ENSMUSG00000026627	-0.584716	1.2e-05	0.000172754	3.76257
Vps18	ENSMUSG00000034216	-0.327272	1.21e-05	0.00017404	3.75935
Prune2	ENSMUSG00000039126	-0.461152	1.23e-05	0.000176197	3.754
Homer3	ENSMUSG00000003573	-0.359609	1.24e-05	0.00017777	3.75014
Atf3	ENSMUSG00000026628	-0.830528	1.25e-05	0.000178922	3.74734
Steap3	ENSMUSG00000026389	-0.299264	1.27e-05	0.000181413	3.74133
Parp14	ENSMUSG00000034422	-0.619616	1.28e-05	0.000182051	3.73981
Abhd2	ENSMUSG00000039202	-0.293943	1.28e-05	0.000182236	3.73937
Use1	ENSMUSG00000002395	-0.392784	1.28e-05	0.000182258	3.73931
Trappc6a	ENSMUSG00000002043	-0.562574	1.29e-05	0.000183027	3.73748
Cfi	ENSMUSG00000058952	-1.266	1.29e-05	0.000183622	3.73608
Mrc2	ENSMUSG00000020695	-0.258004	1.32e-05	0.000186725	3.7288
Megf6	ENSMUSG00000057751	0.302721	1.36e-05	0.000192412	3.71577
Minos1	ENSMUSG00000050608	0.341584	1.37e-05	0.000194436	3.71122
Hdac9	ENSMUSG00000004698	-0.87579	1.37e-05	0.000194591	3.71088
Ntpcr	ENSMUSG00000031851	-0.457586	1.38e-05	0.000194648	3.71075
Lzts2	ENSMUSG00000035342	-0.251334	1.38e-05	0.000194937	3.71011
Adra1d	ENSMUSG00000027335	0.542932	1.42e-05	0.000200669	3.69752
Sap30	ENSMUSG00000031609	-0.808762	1.43e-05	0.000201174	3.69643
Entpd3	ENSMUSG00000041608	0.425958	1.43e-05	0.000201533	3.69565
Klhl23	ENSMUSG00000042155	0.541912	1.44e-05	0.000203014	3.69247
Lims2	ENSMUSG00000024395	-0.62521	1.45e-05	0.00020322	3.69203
Ppp1r3g	ENSMUSG00000050423	-4.45953	1.45e-05	0.00020322	3.69203
Eny2	ENSMUSG00000022338	0.412203	1.45e-05	0.000203305	3.69185
Fgd2	ENSMUSG00000024013	-0.844566	1.45e-05	0.000203332	3.69179
Plin4	ENSMUSG00000002831	1.07795	1.49e-05	0.000208311	3.68129
mt-Cytb	ENSMUSG00000064370	0.978969	1.49e-05	0.000208377	3.68115
Stk17b	ENSMUSG00000026094	0.365891	1.5e-05	0.000209609	3.67859
Npl	ENSMUSG00000042684	-0.93515	1.5e-05	0.000209609	3.67859
Rgs7bp	ENSMUSG00000021719	0.552704	1.51e-05	0.000210816	3.6761
Zic4	ENSMUSG00000036972	0.350507	1.52e-05	0.000211886	3.6739
Ctps	ENSMUSG00000028633	0.298437	1.54e-05	0.000214501	3.66857
Cdc42bpa	ENSMUSG00000026490	0.244055	1.54e-05	0.000214501	3.66857
Rab5c	ENSMUSG00000019173	-0.22034	1.55e-05	0.000215103	3.66735
Mtmr10	ENSMUSG00000030522	0.418533	1.55e-05	0.000215103	3.66735
Tmcc3	ENSMUSG00000020023	-0.513131	1.55e-05	0.000215103	3.66735
Slc7a8	ENSMUSG00000022180	-0.392928	1.57e-05	0.000218235	3.66108
Crip2	ENSMUSG00000006356	0.28874	1.6e-05	0.000221666	3.6543
Vegfb	ENSMUSG00000024962	-0.39908	1.6e-05	0.000221666	3.6543
Rrm1	ENSMUSG00000030978	0.227807	1.61e-05	0.000222421	3.65282
Cdon	ENSMUSG00000038119	0.294227	1.62e-05	0.000223661	3.65041
Heph	ENSMUSG00000031209	0.496783	1.63e-05	0.000224743	3.64831
Necap2	ENSMUSG00000028923	-0.271803	1.64e-05	0.000226353	3.64521
B430306N03Rik	ENSMUSG00000043740	-0.756248	1.69e-05	0.000232326	3.6339
Itgal	ENSMUSG00000030830	-0.770663	1.7e-05	0.000233193	3.63228
Mrps6	ENSMUSG00000039680	0.558735	1.79e-05	0.000245378	3.61016
Stard9	ENSMUSG00000033705	-0.490252	1.79e-05	0.000245378	3.61016
Snhg11	ENSMUSG00000044349	1.94337	1.79e-05	0.000245378	3.61016
Marcksl1	ENSMUSG00000047945	-0.254094	1.79e-05	0.000245547	3.60987
Mmp19	ENSMUSG00000025355	0.30517	1.82e-05	0.000248305	3.60501
Camk1	ENSMUSG00000030272	-0.278521	1.84e-05	0.000250853	3.60058
Ano3	ENSMUSG00000074968	0.602245	1.88e-05	0.000257012	3.59005
Styk1	ENSMUSG00000032899	1.27013	1.92e-05	0.000262431	3.58098
BC067074	ENSMUSG00000021763	0.65412	1.96e-05	0.000267118	3.5733
S100a6	ENSMUSG00000001025	0.30124	1.97e-05	0.000267471	3.57272
Rpl14	ENSMUSG00000025794	-0.236245	1.96e-05	0.000267471	3.57272
Tmem86a	ENSMUSG00000010307	-0.370602	1.97e-05	0.000267976	3.5719
Cd37	ENSMUSG00000030798	-0.683029	1.98e-05	0.000268596	3.5709
Rnf44	ENSMUSG00000034928	-0.295779	2.04e-05	0.000276151	3.55885
Il6ra	ENSMUSG00000027947	-0.61644	2.05e-05	0.000278229	3.5556
Tom1	ENSMUSG00000042870	-0.400218	2.08e-05	0.000281388	3.55069
Fam149a	ENSMUSG00000070044	0.367085	2.08e-05	0.000281388	3.55069
Afap1l1	ENSMUSG00000033032	-1.11959	2.09e-05	0.000283041	3.54815
Arap3	ENSMUSG00000024451	-0.466893	2.11e-05	0.000284295	3.54623
Elf4	ENSMUSG00000031103	-0.301791	2.12e-05	0.000285665	3.54414
Pdlim4	ENSMUSG00000020388	-0.318112	2.13e-05	0.000286403	3.54302
Tmem176a	ENSMUSG00000023367	0.312019	2.14e-05	0.000288006	3.5406
Tomm5	ENSMUSG00000078713	0.534742	2.15e-05	0.000289397	3.53851
Rfk	ENSMUSG00000024712	0.280859	2.15e-05	0.000289576	3.53824
Slc26a7	ENSMUSG00000040569	0.382372	2.17e-05	0.000291146	3.53589
Ets1	ENSMUSG00000032035	-0.365541	2.19e-05	0.000294011	3.53164
Zdhhc2	ENSMUSG00000039470	-0.662879	2.21e-05	0.00029629	3.52828
Arhgap9	ENSMUSG00000040345	-0.815015	2.21e-05	0.000296537	3.52792
Cdh6	ENSMUSG00000039385	0.492816	2.25e-05	0.00030055	3.52208
Eprs	ENSMUSG00000026615	-0.236142	2.29e-05	0.000306482	3.5136
Slpi	ENSMUSG00000017002	-0.423696	2.31e-05	0.000309002	3.51004
Ctsa	ENSMUSG00000017760	-0.215037	2.33e-05	0.000310419	3.50805
Cdkn1a	ENSMUSG00000023067	0.25078	2.36e-05	0.000313903	3.5032
Klhl26	ENSMUSG00000055707	0.336182	2.36e-05	0.000313964	3.50312
Cd300lf	ENSMUSG00000047798	-1.71334	2.39e-05	0.000318142	3.49738
Lpar4	ENSMUSG00000049929	0.552012	2.4e-05	0.000318815	3.49646
Dtnbp1	ENSMUSG00000057531	-0.344521	2.4e-05	0.000318917	3.49632
Ndc1	ENSMUSG00000028614	0.376805	2.44e-05	0.000323151	3.49059
Ppp1cc	ENSMUSG00000004455	-0.25165	2.44e-05	0.000323511	3.49011
Mbtps1	ENSMUSG00000031835	0.195239	2.44e-05	0.000323689	3.48987
Dlk1	ENSMUSG00000040856	0.855583	2.45e-05	0.000323744	3.4898
Dennd4b	ENSMUSG00000042404	-0.398686	2.47e-05	0.000326206	3.48651
Cnksr3	ENSMUSG00000015202	0.358382	2.5e-05	0.000330059	3.48141
Gcnt1	ENSMUSG00000038843	-0.516396	2.51e-05	0.000331194	3.47992
Frem1	ENSMUSG00000059049	-0.689841	2.54e-05	0.000334425	3.4757
Ncf4	ENSMUSG00000071715	-0.738673	2.56e-05	0.00033677	3.47267
Plat	ENSMUSG00000031538	-0.255203	2.58e-05	0.000339316	3.4694
Qpctl	ENSMUSG00000030407	0.375851	2.68e-05	0.000352032	3.45342
Ifi47	ENSMUSG00000078920	-0.722547	2.69e-05	0.000352889	3.45236
Sdcbp	ENSMUSG00000028249	-0.24487	2.69e-05	0.000353666	3.45141
Serinc2	ENSMUSG00000023232	-1.11869	2.7e-05	0.000353948	3.45106
Ncln	ENSMUSG00000020238	-0.240399	2.71e-05	0.00035481	3.45
Sord	ENSMUSG00000027227	-0.33759	2.71e-05	0.000355383	3.4493
Fam20a	ENSMUSG00000020614	-0.34307	2.72e-05	0.000355399	3.44928
Blvra	ENSMUSG00000001999	-0.47743	2.77e-05	0.000361374	3.44204
Sh3bp4	ENSMUSG00000036206	0.341332	2.77e-05	0.000362148	3.44111
Colec12	ENSMUSG00000036103	0.217119	2.84e-05	0.00037089	3.43075
Kng1	ENSMUSG00000022875	-1.26673	2.85e-05	0.000370924	3.43072
Rap1gds1	ENSMUSG00000028149	-0.25504	2.9e-05	0.000377143	3.42349
Dgkz	ENSMUSG00000040479	-0.300153	2.91e-05	0.000378429	3.42202
Gpc6	ENSMUSG00000058571	-0.301393	2.92e-05	0.000378595	3.42183
Gli2	ENSMUSG00000048402	-0.423499	2.91e-05	0.000378595	3.42183
Dnajc3	ENSMUSG00000022136	0.24755	2.92e-05	0.000379215	3.42111
Bcl2l11	ENSMUSG00000027381	-0.42464	2.94e-05	0.000381307	3.41873
Csf2ra	ENSMUSG00000059326	-0.435072	2.94e-05	0.000381372	3.41865
Tnfrsf11b	ENSMUSG00000063727	0.346015	2.98e-05	0.000385814	3.41362
Tspan6	ENSMUSG00000067377	0.358793	3.01e-05	0.000389531	3.40946
B3galt5	ENSMUSG00000074892	-1.52844	3.05e-05	0.000393903	3.40461
Fst	ENSMUSG00000021765	0.291789	3.13e-05	0.000404027	3.39359
Eif1b	ENSMUSG00000006941	-0.431428	3.16e-05	0.000407341	3.39004
Tec	ENSMUSG00000029217	-0.5734	3.2e-05	0.000412499	3.38458
Milr1	ENSMUSG00000040528	-0.836796	3.22e-05	0.00041411	3.38288
Dtymk	ENSMUSG00000026281	0.38412	3.24e-05	0.000416392	3.3805
Gmfb	ENSMUSG00000062014	0.264966	3.27e-05	0.000419368	3.3774
Adap1	ENSMUSG00000056413	-0.652331	3.27e-05	0.000419368	3.3774
Pgrmc1	ENSMUSG00000006373	0.268682	3.29e-05	0.000422058	3.37463
Clec5a	ENSMUSG00000029915	-0.769105	3.34e-05	0.000428199	3.36835
Arhgap4	ENSMUSG00000031389	-0.749178	3.37e-05	0.000431683	3.36484
Aard	ENSMUSG00000068522	1.09936	3.39e-05	0.000433044	3.36347
Slc1a4	ENSMUSG00000020142	-0.277589	3.4e-05	0.000434672	3.36184
Il10rb	ENSMUSG00000022969	-0.465711	3.4e-05	0.000434672	3.36184
Lrp3	ENSMUSG00000001802	0.333996	3.44e-05	0.00043933	3.35721
Tnfrsf10b	ENSMUSG00000022074	0.274711	3.45e-05	0.000439882	3.35666
Kdr	ENSMUSG00000062960	-1.76675	3.47e-05	0.000441802	3.35477
Csf3r	ENSMUSG00000028859	-1.78049	3.5e-05	0.000445019	3.35162
Gadd45b	ENSMUSG00000015312	-0.30863	3.54e-05	0.000450421	3.34638
Tsc22d1	ENSMUSG00000022010	-0.218429	3.58e-05	0.000454594	3.34238
Atp6ap2	ENSMUSG00000031007	-0.302593	3.6e-05	0.000456298	3.34075
St3gal1	ENSMUSG00000013846	0.266464	3.6e-05	0.000456298	3.34075
Egfl6	ENSMUSG00000000402	0.253115	3.63e-05	0.000460414	3.33685
Slc39a3	ENSMUSG00000046822	-0.375419	3.65e-05	0.000462337	3.33504
Slc45a4	ENSMUSG00000079020	-0.308626	3.66e-05	0.000462503	3.33489
Ncoa3	ENSMUSG00000027678	-0.315117	3.67e-05	0.000463359	3.33408
Adm	ENSMUSG00000030790	0.454612	3.78e-05	0.000477434	3.32109
Arhgef2	ENSMUSG00000028059	-0.243254	3.8e-05	0.000479299	3.31939
Rhbdf2	ENSMUSG00000020806	-0.491864	3.81e-05	0.000480481	3.31832
Gla	ENSMUSG00000031266	-0.48132	3.87e-05	0.00048761	3.31193
Bmf	ENSMUSG00000040093	-0.68052	3.88e-05	0.00048761	3.31193
Tiam2	ENSMUSG00000023800	0.432645	3.88e-05	0.000487902	3.31167
Jup	ENSMUSG00000001552	-0.282829	3.89e-05	0.000489086	3.31061
Tbxas1	ENSMUSG00000029925	-0.743448	3.92e-05	0.000492085	3.30796
Tm7sf2	ENSMUSG00000024799	0.4155	3.97e-05	0.000498101	3.30268
Rps6	ENSMUSG00000028495	-0.226654	3.98e-05	0.000499047	3.30186
Pxn	ENSMUSG00000029528	-0.268731	3.99e-05	0.000499047	3.30186
mt-Nd4	ENSMUSG00000064363	1.04231	4.04e-05	0.000505569	3.29622
Khdc4	ENSMUSG00000028060	0.350529	4.05e-05	0.00050655	3.29538
Ank	ENSMUSG00000022265	0.252526	4.1e-05	0.000512348	3.29043
Ly6c1	ENSMUSG00000079018	0.617352	4.11e-05	0.000512696	3.29014
Cap1	ENSMUSG00000028656	-0.192711	4.13e-05	0.00051461	3.28852
Dnajc15	ENSMUSG00000022013	0.738548	4.19e-05	0.000521905	3.28241
Zfp516	ENSMUSG00000058881	-0.265984	4.21e-05	0.000523244	3.2813
Hsdl1	ENSMUSG00000034189	-0.474668	4.23e-05	0.000525449	3.27947
Aplp1	ENSMUSG00000006651	0.286777	4.29e-05	0.000532162	3.27396
Parp1	ENSMUSG00000026496	-0.305657	4.31e-05	0.000534913	3.27172
Nptxr	ENSMUSG00000022421	0.449642	4.43e-05	0.000548612	3.26073
Grem2	ENSMUSG00000050069	0.398521	4.52e-05	0.000558808	3.25274
Zranb2	ENSMUSG00000028180	0.322006	4.52e-05	0.000558808	3.25274
Mfap2	ENSMUSG00000060572	-0.277559	4.58e-05	0.000565742	3.24738
Smad7	ENSMUSG00000025880	0.354174	4.58e-05	0.00056583	3.24731
Itih3	ENSMUSG00000006522	-1.33476	4.63e-05	0.000571023	3.24335
Lrrn4cl	ENSMUSG00000071656	-0.675753	4.63e-05	0.000571041	3.24333
C4b	ENSMUSG00000073418	-0.315571	4.64e-05	0.000571293	3.24314
Pdlim2	ENSMUSG00000022090	0.249672	4.72e-05	0.000580606	3.23612
Serpinf1	ENSMUSG00000000753	0.199174	4.72e-05	0.000580617	3.23611
Olfml2b	ENSMUSG00000038463	-0.236461	4.79e-05	0.00058776	3.2308
Polk	ENSMUSG00000021668	0.416624	4.79e-05	0.00058776	3.2308
Naglu	ENSMUSG00000001751	-0.2793	4.86e-05	0.000595795	3.2249
Rnf130	ENSMUSG00000020376	-0.313377	4.92e-05	0.000602981	3.2197
Soat1	ENSMUSG00000026600	-0.262614	5.03e-05	0.00061544	3.21081
BC005537	ENSMUSG00000019132	-0.216522	5.13e-05	0.000627652	3.20228
Nfat5	ENSMUSG00000003847	0.266739	5.17e-05	0.000631423	3.19968
Syne2	ENSMUSG00000063450	-0.544655	5.2e-05	0.000635183	3.1971
Adam12	ENSMUSG00000054555	-0.205769	5.22e-05	0.000636632	3.19611
Nptn	ENSMUSG00000032336	0.215413	5.26e-05	0.000640383	3.19356
Cic	ENSMUSG00000005442	-0.250775	5.26e-05	0.000640383	3.19356
P2ry12	ENSMUSG00000036353	-1.05424	5.28e-05	0.000643089	3.19173
Mfap3	ENSMUSG00000020522	-0.326083	5.29e-05	0.000643442	3.19149
Lilra5	ENSMUSG00000070873	-2.24659	5.33e-05	0.000647537	3.18874
Tubb2a	ENSMUSG00000058672	-0.212033	5.34e-05	0.000647807	3.18855
Slc16a6	ENSMUSG00000041920	-0.767756	5.34e-05	0.000648087	3.18837
Svep1	ENSMUSG00000028369	0.27378	5.47e-05	0.000663358	3.17825
Ttc9	ENSMUSG00000042734	-0.462812	5.49e-05	0.000665177	3.17706
Uqcc2	ENSMUSG00000024208	0.418577	5.53e-05	0.00066902	3.17456
Mcc	ENSMUSG00000071856	0.353292	5.53e-05	0.00066902	3.17456
Ssbp4	ENSMUSG00000070003	-0.35713	5.54e-05	0.000669652	3.17415
Atp8b2	ENSMUSG00000060671	0.221236	5.62e-05	0.000678496	3.16845
Rgs16	ENSMUSG00000026475	-0.375849	5.63e-05	0.000678762	3.16828
Itgb8	ENSMUSG00000025321	-0.617634	5.68e-05	0.000684843	3.16441
Fas	ENSMUSG00000024778	0.544367	5.82e-05	0.000700926	3.15433
Ehd2	ENSMUSG00000074364	0.202765	5.86e-05	0.000704626	3.15204
Lrmp	ENSMUSG00000030263	-0.906911	5.91e-05	0.000710477	3.14845
Hhex	ENSMUSG00000024986	-1.05989	6.1e-05	0.000733261	3.13474
Mfsd1	ENSMUSG00000027775	-0.225389	6.17e-05	0.000740525	3.13046
Cav1	ENSMUSG00000007655	0.311437	6.2e-05	0.000743118	3.12894
Igsf10	ENSMUSG00000036334	0.256746	6.27e-05	0.000750817	3.12447
Plekhh2	ENSMUSG00000040852	0.375472	6.27e-05	0.000750817	3.12447
Derl2	ENSMUSG00000018442	0.379964	6.28e-05	0.0007509	3.12442
S1pr3	ENSMUSG00000067586	0.219961	6.31e-05	0.00075439	3.1224
Igf2bp1	ENSMUSG00000013415	0.490578	6.33e-05	0.000755932	3.12152
Cd52	ENSMUSG00000000682	-0.769525	6.34e-05	0.000756518	3.12118
Psmb9	ENSMUSG00000096727	-0.701217	6.35e-05	0.000757106	3.12084
Ctnnb1	ENSMUSG00000006932	-0.170264	6.39e-05	0.000760935	3.11865
Angpt2	ENSMUSG00000031465	-0.41684	6.4e-05	0.000761869	3.11812
Nupr1	ENSMUSG00000030717	-0.330553	6.49e-05	0.000772037	3.11236
Pmepa1	ENSMUSG00000038400	-0.248052	6.52e-05	0.000775226	3.11057
P2rx4	ENSMUSG00000029470	-0.277024	6.54e-05	0.000776547	3.10983
Rab32	ENSMUSG00000019832	-0.376136	6.64e-05	0.000787978	3.10349
Trp53inp1	ENSMUSG00000028211	0.339618	6.68e-05	0.000791027	3.10181
Tmcc1	ENSMUSG00000030126	-0.417883	6.68e-05	0.000791027	3.10181
Igsf1	ENSMUSG00000031111	1.32253	6.71e-05	0.000793971	3.1002
Wasf2	ENSMUSG00000028868	-0.201518	6.72e-05	0.000794481	3.09992
2010111I01Rik	ENSMUSG00000021458	0.41021	6.74e-05	0.000796829	3.09863
Ccnd3	ENSMUSG00000034165	0.212144	6.76e-05	0.000798195	3.09789
Arl2bp	ENSMUSG00000031776	0.27967	6.82e-05	0.000804293	3.09459
Ace	ENSMUSG00000020681	-0.647282	6.82e-05	0.000804293	3.09459
Laptm4a	ENSMUSG00000020585	0.185453	6.85e-05	0.000806843	3.09321
Ms4a4a	ENSMUSG00000101389	-1.92524	6.9e-05	0.000811633	3.09064
mt-Co1	ENSMUSG00000064351	0.950192	6.96e-05	0.000817463	3.08753
Irs1	ENSMUSG00000055980	0.259717	6.96e-05	0.000817463	3.08753
Washc4	ENSMUSG00000034560	-0.334833	6.96e-05	0.000817463	3.08753
Map2k2	ENSMUSG00000035027	-0.224259	7.04e-05	0.00082539	3.08334
Serpinb1a	ENSMUSG00000044734	0.346391	7.06e-05	0.000827026	3.08248
Crip1	ENSMUSG00000006360	-0.32692	7.06e-05	0.000827126	3.08243
Rps3a1	ENSMUSG00000028081	-0.260442	7.07e-05	0.000827175	3.0824
Trim14	ENSMUSG00000039853	-1.10757	7.07e-05	0.000827175	3.0824
Pfn2	ENSMUSG00000027805	0.241764	7.09e-05	0.000828985	3.08145
Cxcl16	ENSMUSG00000018920	-0.55629	7.17e-05	0.000836616	3.07747
Chpf	ENSMUSG00000032997	0.277857	7.19e-05	0.000838836	3.07632
Mcoln2	ENSMUSG00000011008	-0.965437	7.25e-05	0.000845607	3.07283
Wipf1	ENSMUSG00000075284	-0.299278	7.29e-05	0.000849053	3.07107
Tm6sf1	ENSMUSG00000038623	-0.690781	7.33e-05	0.000853329	3.06888
Spock2	ENSMUSG00000058297	0.524881	7.39e-05	0.000859508	3.06575
Tmem252	ENSMUSG00000048572	0.625775	7.47e-05	0.000867431	3.06177
Tet3	ENSMUSG00000034832	-0.360285	7.58e-05	0.000879067	3.05598
Tmem200c	ENSMUSG00000095407	-0.988247	7.58e-05	0.000879067	3.05598
Clcn5	ENSMUSG00000004317	-0.350534	7.67e-05	0.00088894	3.05113
Idh2	ENSMUSG00000030541	-0.227524	7.69e-05	0.000889278	3.05096
Araf	ENSMUSG00000001127	0.294283	7.69e-05	0.000889278	3.05096
Apobec1	ENSMUSG00000040613	-0.535938	7.69e-05	0.000889278	3.05096
Mnt	ENSMUSG00000000282	-0.32618	7.72e-05	0.000890969	3.05014
Snx9	ENSMUSG00000002365	-0.235944	7.75e-05	0.000893922	3.0487
Rps26	ENSMUSG00000025362	-0.211503	7.77e-05	0.000896035	3.04768
Acvr1b	ENSMUSG00000000532	-0.391659	7.88e-05	0.000907502	3.04215
Samd14	ENSMUSG00000047181	-0.320183	7.91e-05	0.000909925	3.04099
Prkg2	ENSMUSG00000029334	0.526692	7.94e-05	0.000913576	3.03926
Sgcb	ENSMUSG00000029156	-0.320389	7.97e-05	0.000915931	3.03814
Mdfic	ENSMUSG00000041390	-0.265614	8.05e-05	0.000924339	3.03417
Tagln2	ENSMUSG00000026547	-0.229147	8.15e-05	0.000935535	3.02894
Rpl23	ENSMUSG00000071415	-0.214417	8.2e-05	0.000939115	3.02728
Rpl36a	ENSMUSG00000079435	-0.253396	8.2e-05	0.000939115	3.02728
Ptchd4	ENSMUSG00000042256	0.835335	8.21e-05	0.000940209	3.02678
Afap1l2	ENSMUSG00000025083	-0.39376	8.26e-05	0.000944227	3.02492
Slc18b1	ENSMUSG00000037455	0.404436	8.32e-05	0.000950707	3.02195
Cacna1h	ENSMUSG00000024112	0.6988	8.33e-05	0.000950707	3.02195
Tbkbp1	ENSMUSG00000038517	-0.433329	8.36e-05	0.000952667	3.02106
Sec11c	ENSMUSG00000024516	0.536716	8.36e-05	0.000952667	3.02106
Myo1g	ENSMUSG00000020437	-0.536819	8.35e-05	0.000952667	3.02106
Hmmr	ENSMUSG00000020330	0.442356	8.4e-05	0.00095622	3.01944
Myh9	ENSMUSG00000022443	-0.224763	8.51e-05	0.000967838	3.0142
Selenbp1	ENSMUSG00000068874	-0.775426	8.55e-05	0.000971806	3.01242
Fkbp15	ENSMUSG00000066151	-0.28584	8.57e-05	0.000973043	3.01187
Bpgm	ENSMUSG00000038871	-0.409262	8.59e-05	0.000974544	3.0112
Klhl30	ENSMUSG00000026308	-0.825933	8.64e-05	0.000978855	3.00928
Mfap5	ENSMUSG00000030116	-0.255768	8.69e-05	0.000984063	3.00698
Synj2	ENSMUSG00000023805	-0.320568	8.73e-05	0.000987589	3.00542
Dhrs3	ENSMUSG00000066026	-0.332666	8.77e-05	0.000990924	3.00396
Scara5	ENSMUSG00000022032	0.282598	8.79e-05	0.000992501	3.00327
Dok2	ENSMUSG00000022102	-0.689452	8.9e-05	0.00100439	2.9981
Ethe1	ENSMUSG00000064254	-0.581438	8.99e-05	0.00101427	2.99385
Nfatc2	ENSMUSG00000027544	-0.623124	9.03e-05	0.00101766	2.9924
Rtl3	ENSMUSG00000047686	-0.316715	9.05e-05	0.00101859	2.992
Tfap2a	ENSMUSG00000021359	-1.07848	9.13e-05	0.00102621	2.98876
Rpl23a	ENSMUSG00000058546	-0.267965	9.28e-05	0.00104124	2.98245
Ifi202b	ENSMUSG00000026535	0.571588	9.28e-05	0.00104124	2.98245
Epm2a	ENSMUSG00000055493	-0.799927	9.28e-05	0.00104124	2.98245
Gorab	ENSMUSG00000040124	0.463501	9.37e-05	0.00105009	2.97877
Aqp4	ENSMUSG00000024411	-2.89075	9.41e-05	0.00105377	2.97725
Cyba	ENSMUSG00000006519	-0.241574	9.49e-05	0.00106167	2.97401
Rai2	ENSMUSG00000043518	0.695458	9.49e-05	0.00106167	2.97401
Zcchc14	ENSMUSG00000061410	-0.228925	9.59e-05	0.00107146	2.97002
Fkbp1b	ENSMUSG00000020635	-0.666128	9.61e-05	0.00107271	2.96952
Arsi	ENSMUSG00000036412	-0.224189	9.76e-05	0.00108863	2.96312
Raver2	ENSMUSG00000035275	0.598199	9.79e-05	0.00109183	2.96184
Akap12	ENSMUSG00000038587	-0.238217	9.8e-05	0.00109187	2.96183
Pkdcc	ENSMUSG00000024247	-0.254832	9.82e-05	0.00109361	2.96114
Exoc3l	ENSMUSG00000043251	1.24124	9.95e-05	0.00110632	2.95612
Lmo7	ENSMUSG00000033060	0.285193	0.000101247	0.00112529	2.94874
Igsf8	ENSMUSG00000038034	-0.237511	0.000101699	0.00112945	2.94713
Nlrp3	ENSMUSG00000032691	-0.941864	0.000104778	0.00116277	2.93451
Lrrc8d	ENSMUSG00000046079	-0.399438	0.000104966	0.00116397	2.93406
Spef1	ENSMUSG00000027329	-0.864372	0.000106908	0.0011846	2.92643
Slc9a3r1	ENSMUSG00000020733	-0.335922	0.000108356	0.00119882	2.92125
Usf2	ENSMUSG00000058239	-0.327969	0.000108305	0.00119882	2.92125
Echs1	ENSMUSG00000025465	-0.332607	0.000109636	0.00121172	2.9166
Igf2bp2	ENSMUSG00000033581	-0.352248	0.000109688	0.00121172	2.9166
Mvb12a	ENSMUSG00000031813	-0.341786	0.000110512	0.0012199	2.91368
Emc7	ENSMUSG00000055943	0.31912	0.000110635	0.00122034	2.91352
Itsn1	ENSMUSG00000022957	-0.252003	0.000110983	0.00122324	2.91249
Pkn1	ENSMUSG00000057672	-0.347802	0.000111579	0.00122889	2.91049
Pdgfrb	ENSMUSG00000024620	-0.209527	0.000111677	0.00122904	2.91043
Pnmal2	ENSMUSG00000070802	-0.479385	0.000112127	0.00123306	2.90902
St6gal1	ENSMUSG00000022885	-0.394103	0.000113167	0.00124355	2.90534
Acot1	ENSMUSG00000072949	-0.618991	0.00011559	0.00126923	2.89646
Cd200r1	ENSMUSG00000022667	-0.767751	0.000117636	0.00129072	2.88917
Ms4a6b	ENSMUSG00000024677	-0.763257	0.000118461	0.0012988	2.88646
Cxcl5	ENSMUSG00000029371	0.552771	0.000119096	0.00130478	2.88446
Plpp3	ENSMUSG00000028517	0.193092	0.000119216	0.00130511	2.88435
Mink1	ENSMUSG00000020827	-0.255892	0.0001201	0.0013138	2.88147
Coro1c	ENSMUSG00000004530	-0.241363	0.00012019	0.0013138	2.88147
Sgce	ENSMUSG00000004631	0.279968	0.000120668	0.00131803	2.88007
Havcr2	ENSMUSG00000020399	-0.650667	0.000122141	0.00133199	2.8755
A2m	ENSMUSG00000030111	-2.66185	0.000122219	0.00133199	2.8755
Smurf2	ENSMUSG00000018363	0.261901	0.000122952	0.00133898	2.87323
Nxf1	ENSMUSG00000010097	0.275466	0.000123743	0.00134659	2.87077
Lox	ENSMUSG00000024529	0.177878	0.000124205	0.0013506	2.86947
Myh3	ENSMUSG00000020908	2.98326	0.000125026	0.00135851	2.86694
5031439G07Rik	ENSMUSG00000036046	-0.216668	0.000125138	0.00135872	2.86687
Tma7	ENSMUSG00000091537	0.382901	0.000125724	0.00136407	2.86516
R3hdml	ENSMUSG00000078949	0.795336	0.000127661	0.00138345	2.85904
Kremen1	ENSMUSG00000020393	0.241949	0.000128549	0.00139161	2.85648
Tnfrsf12a	ENSMUSG00000023905	0.301053	0.000130002	0.00140629	2.85192
Uqcr10	ENSMUSG00000059534	0.415158	0.000131532	0.00142084	2.84746
Fgfr1	ENSMUSG00000031565	0.19361	0.000131541	0.00142084	2.84746
Ugt1a7c	ENSMUSG00000090124	-0.793426	0.000131975	0.00142447	2.84635
Serpinb2	ENSMUSG00000062345	2.22481	0.000133746	0.00144251	2.84088
Bmp2k	ENSMUSG00000034663	-0.354667	0.000136537	0.00147153	2.83223
C1qtnf3	ENSMUSG00000058914	-0.259521	0.000140497	0.0015131	2.82013
Ei24	ENSMUSG00000062762	0.252275	0.000141162	0.00151914	2.8184
Cped1	ENSMUSG00000062980	0.308368	0.000144235	0.00155087	2.80942
Ednrb	ENSMUSG00000022122	-1.28916	0.000144324	0.00155087	2.80942
H6pd	ENSMUSG00000028980	-0.227001	0.000147632	0.00158525	2.7999
Slco2b1	ENSMUSG00000030737	-1.17537	0.000149044	0.00159924	2.79609
Lima1	ENSMUSG00000023022	-0.183158	0.000149204	0.00159978	2.79594
Hnrnph1	ENSMUSG00000007850	0.251398	0.000150651	0.0016141	2.79207
Twsg1	ENSMUSG00000024098	0.226313	0.000152388	0.00163152	2.78741
Rpl11	ENSMUSG00000059291	-0.223158	0.00015309	0.00163663	2.78605
Snai2	ENSMUSG00000022676	0.341396	0.000153044	0.00163663	2.78605
Adpgk	ENSMUSG00000025236	0.290956	0.000153688	0.00164181	2.78468
Ctsl	ENSMUSG00000021477	-0.201154	0.000154476	0.00164782	2.78309
Dusp5	ENSMUSG00000034765	0.443473	0.000154412	0.00164782	2.78309
Fabp3	ENSMUSG00000028773	-0.742215	0.000154638	0.00164834	2.78295
Lonrf3	ENSMUSG00000016239	-0.775699	0.000155707	0.00165853	2.78028
Cbl	ENSMUSG00000034342	-0.337425	0.000156108	0.00166159	2.77948
Sytl2	ENSMUSG00000030616	0.345916	0.00015631	0.00166252	2.77923
Ubn1	ENSMUSG00000039473	-0.258229	0.000157035	0.00166901	2.77754
Htr2b	ENSMUSG00000026228	-1.47569	0.000157243	0.00167001	2.77728
Pank2	ENSMUSG00000037514	-0.358347	0.000160418	0.00170249	2.76892
Hif1a	ENSMUSG00000021109	-0.230434	0.000162023	0.00171827	2.76491
Ngf	ENSMUSG00000027859	0.701317	0.00016263	0.00172346	2.7636
Rras2	ENSMUSG00000055723	0.32616	0.000162934	0.00172542	2.7631
Mapkapk2	ENSMUSG00000016528	-0.229558	0.000163212	0.00172711	2.76268
Sirt2	ENSMUSG00000015149	-0.265058	0.000164076	0.00173499	2.7607
Rhbdl3	ENSMUSG00000017692	-0.755192	0.00016513	0.00174488	2.75823
Panx3	ENSMUSG00000011118	0.873142	0.000165271	0.0017451	2.75818
Map3k11	ENSMUSG00000004054	-0.295957	0.000165536	0.00174663	2.7578
Wdr81	ENSMUSG00000045374	-0.245617	0.000167855	0.00176726	2.7527
Gpr34	ENSMUSG00000040229	-1.54726	0.00016811	0.00176867	2.75235
Vip	ENSMUSG00000019772	2.81678	0.000170065	0.00178795	2.74765
Rfxap	ENSMUSG00000036615	-0.4652	0.000171488	0.00180162	2.74434
Ppp1r9b	ENSMUSG00000038976	-0.204402	0.000172668	0.0018127	2.74167
Wscd1	ENSMUSG00000020811	-2.88686	0.000175585	0.001842	2.73471
Dync1h1	ENSMUSG00000018707	-0.288248	0.000177308	0.00185874	2.73078
Jam2	ENSMUSG00000053062	0.503577	0.000178016	0.0018639	2.72958
Fam174b	ENSMUSG00000078670	1.17456	0.000178056	0.0018639	2.72958
Rnase4	ENSMUSG00000021876	-0.216007	0.000178231	0.00186439	2.72946
Nlrc4	ENSMUSG00000039193	-1.40852	0.000179452	0.00187582	2.72681
Gmfg	ENSMUSG00000060791	-1.09393	0.000180931	0.00188993	2.72355
Nphs2	ENSMUSG00000026602	1.1672	0.000182123	0.00190102	2.72101
Cope	ENSMUSG00000055681	-0.210228	0.000183145	0.00191032	2.71889
Adgra3	ENSMUSG00000029090	0.250021	0.000183998	0.0019151	2.71781
Vps8	ENSMUSG00000033653	-0.300094	0.000183886	0.0019151	2.71781
Gstm1	ENSMUSG00000058135	0.286121	0.000184509	0.00191768	2.71722
Hdac5	ENSMUSG00000008855	-0.235588	0.00018532	0.00192337	2.71594
Ccdc115	ENSMUSG00000042111	-0.487849	0.000185257	0.00192337	2.71594
Arf1	ENSMUSG00000048076	-0.17295	0.000185487	0.00192374	2.71585
Galnt1	ENSMUSG00000000420	-0.215808	0.000185891	0.00192655	2.71522
Shisal1	ENSMUSG00000062760	0.865662	0.000191715	0.0019855	2.70213
Map4k5	ENSMUSG00000034761	0.29698	0.000192645	0.00199372	2.70034
Fitm2	ENSMUSG00000048486	0.379686	0.000192929	0.00199524	2.70001
Kpna2	ENSMUSG00000018362	0.261162	0.000193261	0.00199725	2.69957
Mex3a	ENSMUSG00000074480	-0.315649	0.000194013	0.00200361	2.69819
Xylt2	ENSMUSG00000020868	-0.25721	0.000194724	0.00200953	2.69691
Spon1	ENSMUSG00000038156	-0.891251	0.000194986	0.00201081	2.69663
Aco1	ENSMUSG00000028405	-0.237529	0.000196218	0.00202066	2.69451
Fuca2	ENSMUSG00000019810	-0.240079	0.000196086	0.00202066	2.69451
Junb	ENSMUSG00000052837	0.251883	0.000200233	0.00206055	2.68602
Ndufa5	ENSMUSG00000023089	0.412362	0.000202589	0.00208333	2.68124
Nsdhl	ENSMUSG00000031349	0.311304	0.000202837	0.00208441	2.68102
Col19a1	ENSMUSG00000026141	1.98405	0.000206127	0.00211523	2.67464
Emp2	ENSMUSG00000022505	-0.23191	0.000208307	0.0021346	2.67068
Clip1	ENSMUSG00000049550	0.243079	0.000208699	0.00213711	2.67017
Slc43a3	ENSMUSG00000027074	0.365251	0.000209684	0.00214419	2.66874
Cntn2	ENSMUSG00000053024	0.918705	0.000209685	0.00214419	2.66874
Slc30a1	ENSMUSG00000037434	0.394503	0.000212907	0.00217563	2.66242
Hells	ENSMUSG00000025001	0.498093	0.00021443	0.00218965	2.65962
Calcrl	ENSMUSG00000059588	0.524036	0.000214879	0.00219269	2.65902
Cd300a	ENSMUSG00000034652	-0.718578	0.000218231	0.00222535	2.6526
Ggt5	ENSMUSG00000006344	0.468806	0.000219554	0.00223727	2.65028
Arf2	ENSMUSG00000062421	0.219227	0.000219922	0.00223946	2.64986
Gtse1	ENSMUSG00000022385	0.3659	0.000220102	0.00223968	2.64981
Nr4a1	ENSMUSG00000023034	0.410741	0.000220251	0.00223968	2.64981
Shc4	ENSMUSG00000035109	-0.763275	0.000221162	0.00224737	2.64832
Slc6a6	ENSMUSG00000030096	-0.169087	0.000222997	0.00226288	2.64534
Stat3	ENSMUSG00000004040	-0.185931	0.000222998	0.00226288	2.64534
Ubap2	ENSMUSG00000028433	-0.247693	0.00022348	0.00226619	2.6447
Pidd1	ENSMUSG00000025507	0.520593	0.000223698	0.00226683	2.64458
Tmem106b	ENSMUSG00000029571	0.230888	0.00022664	0.00229504	2.63921
Cryz	ENSMUSG00000028199	-0.428309	0.000230752	0.00233462	2.63178
Plscr4	ENSMUSG00000032377	0.521809	0.000230868	0.00233462	2.63178
Sncaip	ENSMUSG00000024534	0.683297	0.000233178	0.00235634	2.62776
Gfap	ENSMUSG00000020932	-1.28525	0.000235745	0.00238063	2.62331
Trabd2b	ENSMUSG00000070867	0.277163	0.000236033	0.00238114	2.62322
Nav3	ENSMUSG00000020181	-0.508936	0.000236122	0.00238114	2.62322
Paqr4	ENSMUSG00000023909	-0.389189	0.000237242	0.00239078	2.62146
Tnik	ENSMUSG00000027692	-0.608545	0.000238473	0.00240153	2.61951
Kctd11	ENSMUSG00000046731	-0.270957	0.000240803	0.00242332	2.61559
Trim9	ENSMUSG00000021071	1.13268	0.000241099	0.00242463	2.61535
Jund	ENSMUSG00000071076	-0.331512	0.000241525	0.00242723	2.61489
mt-Co3	ENSMUSG00000064358	0.878488	0.000242388	0.00243422	2.61364
Chst12	ENSMUSG00000036599	0.231579	0.000243158	0.00244028	2.61256
Atp6v0e	ENSMUSG00000015575	0.245886	0.000243516	0.00244219	2.61222
Cd80	ENSMUSG00000075122	0.470624	0.000244032	0.00244569	2.6116
Sema4c	ENSMUSG00000026121	-0.344406	0.000245418	0.00245789	2.60944
Serf2	ENSMUSG00000074884	-0.273136	0.000246399	0.00246602	2.608
Gnao1	ENSMUSG00000031748	0.360702	0.000247057	0.00247091	2.60714
Cttnbp2	ENSMUSG00000000416	1.09962	0.000248105	0.00247969	2.6056
Mboat2	ENSMUSG00000020646	-0.551533	0.000248447	0.00248141	2.6053
Kcnh1	ENSMUSG00000058248	-2.57519	0.000248632	0.00248155	2.60528
Vasn	ENSMUSG00000039646	0.25605	0.000249274	0.00248456	2.60475
Zw10	ENSMUSG00000032264	0.366783	0.000249188	0.00248456	2.60475
Epdr1	ENSMUSG00000002808	0.263147	0.000249989	0.00248999	2.6038
Socs3	ENSMUSG00000053113	-0.291197	0.000255197	0.00254012	2.59515
Kbtbd11	ENSMUSG00000055675	-0.988219	0.000258103	0.0025673	2.59052
Mpdz	ENSMUSG00000028402	-0.280103	0.000259035	0.00257481	2.58925
Col11a2	ENSMUSG00000024330	-0.322628	0.000259825	0.00258049	2.5883
Adgrl4	ENSMUSG00000039167	1.00063	0.00025996	0.00258049	2.5883
Cr1l	ENSMUSG00000016481	0.295822	0.000261042	0.00258946	2.58679
Tmem8	ENSMUSG00000024180	-0.428204	0.00026532	0.00263012	2.58003
Lfng	ENSMUSG00000029570	-0.398472	0.000265557	0.00263068	2.57993
Arpp19	ENSMUSG00000007656	0.261908	0.000267719	0.00265029	2.57671
Stxbp5	ENSMUSG00000019790	-0.33593	0.000268761	0.0026588	2.57531
Pank1	ENSMUSG00000033610	0.49814	0.000270001	0.00266926	2.57361
Ganab	ENSMUSG00000071650	0.17089	0.000270597	0.00267308	2.57299
Ccdc88a	ENSMUSG00000032740	0.306041	0.000270754	0.00267308	2.57299
Mvp	ENSMUSG00000030681	-0.220642	0.000275048	0.00271363	2.56645
Tspan3	ENSMUSG00000032324	0.201364	0.000275483	0.00271426	2.56635
Rhoh	ENSMUSG00000029204	-2.28545	0.000275365	0.00271426	2.56635
Aldh1a7	ENSMUSG00000024747	1.70192	0.000276396	0.00272141	2.56521
Ergic2	ENSMUSG00000030304	0.376382	0.000276693	0.0027225	2.56503
Zfyve21	ENSMUSG00000021286	-0.376363	0.000277527	0.00272886	2.56402
Zfp536	ENSMUSG00000043456	-1.31361	0.000277842	0.00273012	2.56382
Bcar3	ENSMUSG00000028121	-0.567601	0.000279627	0.00274581	2.56133
Ablim1	ENSMUSG00000025085	0.316017	0.000280707	0.00275456	2.55995
Cd200	ENSMUSG00000022661	-0.310611	0.000285413	0.00279885	2.55302
Lama4	ENSMUSG00000019846	-0.202841	0.000287102	0.00281352	2.55075
Mtch1	ENSMUSG00000024012	-0.199693	0.000289533	0.00283354	2.54767
Cnpy4	ENSMUSG00000036968	0.293808	0.000289448	0.00283354	2.54767
Tnfrsf21	ENSMUSG00000023915	-0.425964	0.000289853	0.00283476	2.54748
Zdhhc14	ENSMUSG00000034265	-0.630943	0.000290606	0.00283836	2.54693
Map9	ENSMUSG00000033900	0.607787	0.00029061	0.00283836	2.54693
Cald1	ENSMUSG00000029761	0.159097	0.00029567	0.00288585	2.53973
Nans	ENSMUSG00000028334	-0.239415	0.000296266	0.00288587	2.53972
Bbc3	ENSMUSG00000002083	-0.378483	0.000296024	0.00288587	2.53972
Fap	ENSMUSG00000000392	0.384291	0.000296682	0.00288607	2.53969
Slc8a3	ENSMUSG00000079055	0.739783	0.000296642	0.00288607	2.53969
Ddit4l	ENSMUSG00000046818	-0.374214	0.000297348	0.00289062	2.53901
Gnai1	ENSMUSG00000057614	0.313356	0.000299276	0.00290712	2.53654
Cdkl5	ENSMUSG00000031292	0.618149	0.000299444	0.00290712	2.53654
Glipr2	ENSMUSG00000028480	-0.250062	0.000301639	0.00292648	2.53365
Gyg	ENSMUSG00000019528	-0.298521	0.000304089	0.00294828	2.53043
Atp8a1	ENSMUSG00000037685	-0.640917	0.000304643	0.00295169	2.52993
Lgi2	ENSMUSG00000039252	0.630464	0.000305083	0.002954	2.52959
Abca3	ENSMUSG00000024130	-0.27264	0.000305568	0.00295568	2.52934
Rab27a	ENSMUSG00000032202	-0.73622	0.000305662	0.00295568	2.52934
Adgrg2	ENSMUSG00000031298	0.507461	0.000306523	0.00296204	2.52841
Tmtc3	ENSMUSG00000036676	0.282721	0.00030846	0.00297681	2.52625
Cdh13	ENSMUSG00000031841	0.78852	0.000309529	0.00298515	2.52503
Dclk2	ENSMUSG00000028078	0.481341	0.000309855	0.00298632	2.52486
Zfp362	ENSMUSG00000028799	-0.268234	0.000313969	0.00302397	2.51942
Mxra7	ENSMUSG00000020814	-0.23904	0.000315148	0.00303332	2.51808
Zfp365	ENSMUSG00000037855	0.34217	0.000322689	0.00310385	2.5081
Eif3h	ENSMUSG00000022312	-0.216455	0.000322971	0.00310452	2.50801
Llgl1	ENSMUSG00000020536	-0.216936	0.000324511	0.00311727	2.50623
Prdm6	ENSMUSG00000069378	0.290542	0.000325509	0.0031248	2.50518
Slc25a40	ENSMUSG00000054099	0.561852	0.00032586	0.00312611	2.505
Mat2a	ENSMUSG00000053907	0.24071	0.000328472	0.0031491	2.50181
S100b	ENSMUSG00000033208	0.355929	0.000329274	0.00315472	2.50104
Basp1	ENSMUSG00000045763	-0.236738	0.000333049	0.00318879	2.49637
Msn	ENSMUSG00000031207	-0.153556	0.000333648	0.00319243	2.49588
Btk	ENSMUSG00000031264	-0.713921	0.000337237	0.00322465	2.49152
Ppp1r3b	ENSMUSG00000046794	-0.303252	0.000338974	0.00323914	2.48957
Ptk2b	ENSMUSG00000059456	-0.350826	0.000340524	0.00325181	2.48787
Slfn5	ENSMUSG00000054404	-0.417721	0.000341267	0.00325677	2.48721
Cttnbp2nl	ENSMUSG00000062127	-0.26611	0.000343198	0.00327307	2.48505
Vps13c	ENSMUSG00000035284	-0.371078	0.000345255	0.00329053	2.48273
Tmed1	ENSMUSG00000032180	0.294412	0.000346359	0.00329889	2.48163
Helb	ENSMUSG00000020228	-0.34963	0.000346967	0.00330253	2.48115
Ahnak2	ENSMUSG00000072812	-0.276632	0.000350027	0.00332948	2.47762
Ikbkg	ENSMUSG00000004221	0.299517	0.00035059	0.00333266	2.47721
Dazap2	ENSMUSG00000000346	-0.207967	0.000351177	0.00333607	2.47676
Fzd9	ENSMUSG00000049551	-0.369149	0.00035249	0.00334636	2.47543
Aif1l	ENSMUSG00000001864	-0.769375	0.000354033	0.00335882	2.47381
Rbpjl	ENSMUSG00000017007	-0.401419	0.000354808	0.00336398	2.47315
Lrp11	ENSMUSG00000019796	0.427178	0.000355252	0.00336601	2.47288
Hnrnpm	ENSMUSG00000059208	-0.175183	0.000356685	0.00337552	2.47166
Sema4g	ENSMUSG00000025207	-0.55284	0.000356719	0.00337552	2.47166
Nhsl2	ENSMUSG00000079481	-0.400253	0.000359063	0.00339329	2.46938
Uqcrq	ENSMUSG00000044894	0.286841	0.000359939	0.00339938	2.4686
Galnt12	ENSMUSG00000039774	-0.682888	0.000362312	0.00341957	2.46603
Castor2	ENSMUSG00000015944	0.325149	0.000362632	0.00342038	2.46593
Kif26b	ENSMUSG00000026494	-0.31805	0.000364866	0.00343735	2.46378
Pard6g	ENSMUSG00000056214	0.380506	0.000364903	0.00343735	2.46378
Akr1c14	ENSMUSG00000033715	0.724468	0.00036723	0.00345703	2.4613
Camsap3	ENSMUSG00000044433	0.743535	0.000369079	0.0034722	2.4594
Trib2	ENSMUSG00000020601	0.259202	0.000370764	0.00348581	2.4577
Jdp2	ENSMUSG00000034271	-0.255467	0.000372279	0.00349779	2.45621
Tlr7	ENSMUSG00000044583	-0.473823	0.000373451	0.00350655	2.45512
Snta1	ENSMUSG00000027488	-0.322044	0.000375143	0.00352016	2.45344
Gstm2	ENSMUSG00000040562	0.224137	0.000375961	0.00352331	2.45305
Emb	ENSMUSG00000021728	0.232233	0.000375872	0.00352331	2.45305
Chrna1	ENSMUSG00000027107	0.991002	0.000378258	0.00354255	2.45068
Sulf1	ENSMUSG00000016918	0.172934	0.00037904	0.0035476	2.45007
Dok3	ENSMUSG00000035711	-0.627874	0.000382263	0.00357547	2.44667
Naip2	ENSMUSG00000078945	-0.846031	0.000385537	0.00360378	2.44324
Cox7b	ENSMUSG00000031231	0.319048	0.000385998	0.00360578	2.443
Snx3	ENSMUSG00000019804	-0.205473	0.000387663	0.00361439	2.44196
St13	ENSMUSG00000022403	-0.203276	0.000387445	0.00361439	2.44196
Paxbp1	ENSMUSG00000022974	0.429089	0.000387557	0.00361439	2.44196
Metap1d	ENSMUSG00000041921	0.494173	0.000389731	0.00363135	2.43993
Irf2bpl	ENSMUSG00000034168	-0.280503	0.000392468	0.00365451	2.43717
Cks2	ENSMUSG00000062248	0.467929	0.000398186	0.00370255	2.4315
Agpat3	ENSMUSG00000001211	-0.244449	0.0003981	0.00370255	2.4315
Traf3ip3	ENSMUSG00000037318	-1.64043	0.000398389	0.00370255	2.4315
Nars	ENSMUSG00000024587	-0.202449	0.00039876	0.00370364	2.43137
Marchf7	ENSMUSG00000026977	0.295574	0.000399932	0.00371217	2.43037
Garem2	ENSMUSG00000044576	-0.898167	0.000404358	0.00374847	2.42615
Aox1	ENSMUSG00000063558	0.502492	0.000406252	0.00376364	2.42439
Cdo1	ENSMUSG00000033022	0.377007	0.000407501	0.00377281	2.42333
Rhog	ENSMUSG00000073982	-0.243903	0.000408969	0.003784	2.42205
Crat	ENSMUSG00000026853	-0.259051	0.000411248	0.00380267	2.41991
Tep1	ENSMUSG00000006281	-0.298385	0.000411862	0.00380547	2.41959
Sfmbt2	ENSMUSG00000061186	-1.36916	0.000412072	0.00380547	2.41959
Slc1a6	ENSMUSG00000005357	0.310575	0.000414729	0.00382604	2.41725
Cflar	ENSMUSG00000026031	-0.249052	0.000414824	0.00382604	2.41725
Dtl	ENSMUSG00000037474	0.447169	0.000417427	0.00384761	2.41481
Chst15	ENSMUSG00000030930	0.373555	0.000420259	0.00387127	2.41215
Arhgef3	ENSMUSG00000021895	-0.643602	0.00042377	0.00390115	2.40881
Rpl12	ENSMUSG00000038900	-0.170289	0.000431303	0.00396799	2.40143
Prkcd	ENSMUSG00000021948	-0.21219	0.000431748	0.00396958	2.40126
Aida	ENSMUSG00000042901	0.233223	0.000433858	0.00398647	2.39941
Mndal	ENSMUSG00000090272	-0.934444	0.00043421	0.00398719	2.39933
Pld3	ENSMUSG00000003363	-0.173652	0.000437284	0.00401288	2.39654
Cln8	ENSMUSG00000026317	-0.321916	0.000450636	0.00413021	2.38403
Megf9	ENSMUSG00000039270	0.294722	0.000453074	0.00414995	2.38196
Zfp692	ENSMUSG00000037243	0.603291	0.000454281	0.0041584	2.38107
Gpcpd1	ENSMUSG00000027346	0.365816	0.000456613	0.0041745	2.3794
Vtn	ENSMUSG00000017344	-1.46635	0.000456425	0.0041745	2.3794
Mllt6	ENSMUSG00000038437	-0.281301	0.000457485	0.00417986	2.37884
Mex3d	ENSMUSG00000048696	-0.276582	0.000464854	0.00424453	2.37217
Dnm1l	ENSMUSG00000022789	0.245116	0.000467823	0.00426896	2.36968
C1qtnf7	ENSMUSG00000061535	0.705429	0.000468822	0.0042754	2.36902
Cd300c2	ENSMUSG00000044811	-0.669691	0.000469719	0.0042809	2.36847
Hist1h2bq	ENSMUSG00000069307	0.846236	0.000470075	0.00428147	2.36841
Sh3pxd2b	ENSMUSG00000040711	-0.202975	0.000478843	0.00435861	2.36065
Pla2g15	ENSMUSG00000031903	-0.238869	0.000479475	0.00436164	2.36035
Bicd2	ENSMUSG00000037933	0.207443	0.000482405	0.00438556	2.35798
Clock	ENSMUSG00000029238	0.282111	0.000484065	0.00439791	2.35675
Slc13a5	ENSMUSG00000020805	0.450607	0.000491356	0.00445859	2.3508
Hoxc13	ENSMUSG00000001655	2.11814	0.000491221	0.00445859	2.3508
Etv5	ENSMUSG00000013089	0.265292	0.000495709	0.00448971	2.34778
Stxbp2	ENSMUSG00000004626	-0.37535	0.000495415	0.00448971	2.34778
Erfe	ENSMUSG00000047443	0.477921	0.000496314	0.0044924	2.34752
Papss1	ENSMUSG00000028032	-0.197735	0.00049754	0.0045007	2.34672
Sec31a	ENSMUSG00000035325	-0.171074	0.000499183	0.00451276	2.34556
Sephs2	ENSMUSG00000049091	-0.392496	0.000508246	0.00458614	2.33855
Lyn	ENSMUSG00000042228	-0.331141	0.000508136	0.00458614	2.33855
Ly75	ENSMUSG00000026980	0.524733	0.000508558	0.00458614	2.33855
Ccdc93	ENSMUSG00000026339	-0.267442	0.000514631	0.00463518	2.33393
Fam3c	ENSMUSG00000029672	0.243489	0.000519132	0.00467283	2.33042
Fam129a	ENSMUSG00000026483	0.224971	0.000523426	0.00470858	2.32711
Anxa4	ENSMUSG00000029994	-0.211684	0.000526691	0.0047296	2.32518
Plxna4	ENSMUSG00000029765	-0.419452	0.000526329	0.0047296	2.32518
Agtr2	ENSMUSG00000068122	0.694273	0.000526736	0.0047296	2.32518
Tgfbrap1	ENSMUSG00000070939	-0.286711	0.000527847	0.00473666	2.32453
Pla2g12a	ENSMUSG00000027999	-0.496254	0.000533303	0.00477973	2.3206
Krt75	ENSMUSG00000022986	2.55206	0.000536578	0.00480613	2.3182
Rasgrf1	ENSMUSG00000032356	1.57802	0.000540377	0.00483718	2.31541
Col28a1	ENSMUSG00000068794	-0.686623	0.000549185	0.00491301	2.30865
Vstm2b	ENSMUSG00000039257	-1.24062	0.000551747	0.00493291	2.3069
Gna13	ENSMUSG00000020611	-0.250075	0.000555453	0.004963	2.30426
Arhgef26	ENSMUSG00000036885	-0.98908	0.000565103	0.00504613	2.29704
Scamp5	ENSMUSG00000040722	-0.273155	0.000567855	0.0050676	2.2952
Pls3	ENSMUSG00000016382	0.171849	0.000573393	0.0051139	2.29125
Scpep1	ENSMUSG00000000278	-0.197005	0.000574762	0.00512297	2.29048
Atp1b1	ENSMUSG00000026576	0.184868	0.000577135	0.00514098	2.28895
Il7	ENSMUSG00000040329	0.702068	0.0005776	0.00514198	2.28887
Pth1r	ENSMUSG00000032492	0.27512	0.00058072	0.00516499	2.28693
Gmip	ENSMUSG00000036246	-0.338229	0.000580893	0.00516499	2.28693
Adam23	ENSMUSG00000025964	0.166506	0.000581658	0.00516818	2.28666
Socs2	ENSMUSG00000020027	0.314675	0.00058196	0.00516818	2.28666
Dynlrb1	ENSMUSG00000047459	0.254073	0.000584215	0.00518189	2.28551
Cd59a	ENSMUSG00000032679	0.457609	0.000583925	0.00518189	2.28551
Zkscan17	ENSMUSG00000020472	-0.287107	0.00058901	0.00522125	2.28223
Adamts9	ENSMUSG00000030022	0.246073	0.000590986	0.00523558	2.28104
Lrrcc1	ENSMUSG00000027550	0.407386	0.000591732	0.005239	2.28075
Synm	ENSMUSG00000030554	-0.449131	0.000593282	0.00524953	2.27988
Slc38a2	ENSMUSG00000022462	-0.17397	0.00060531	0.0053527	2.27143
Gpr176	ENSMUSG00000040133	-0.253985	0.000605675	0.0053527	2.27143
Col16a1	ENSMUSG00000040690	-0.232707	0.000614881	0.00542748	2.2654
Dbnl	ENSMUSG00000020476	-0.187507	0.000618184	0.00545003	2.2636
Gli1	ENSMUSG00000025407	-1.07757	0.00061808	0.00545003	2.2636
Mthfd2	ENSMUSG00000005667	-0.364462	0.000618976	0.00545372	2.26331
Krt19	ENSMUSG00000020911	-0.519353	0.000620945	0.00546672	2.26227
Tmem117	ENSMUSG00000063296	1.14575	0.000621201	0.00546672	2.26227
Rlf	ENSMUSG00000049878	-0.361386	0.000621585	0.0054668	2.26227
Ptprf	ENSMUSG00000033295	0.204356	0.000622084	0.00546789	2.26218
Fgf21	ENSMUSG00000030827	-2.93892	0.000623346	0.00547568	2.26156
Pltp	ENSMUSG00000017754	-0.280628	0.000624319	0.00548093	2.26115
Gprc5c	ENSMUSG00000051043	-0.328399	0.000629941	0.00552696	2.25751
Arl8b	ENSMUSG00000030105	-0.2267	0.000634691	0.00556333	2.25467
Dhx33	ENSMUSG00000040620	0.289494	0.00063485	0.00556333	2.25467
Cavin3	ENSMUSG00000037060	-0.213363	0.000642461	0.00562664	2.24975
Grina	ENSMUSG00000022564	-0.192352	0.000652931	0.00571491	2.24299
Bsn	ENSMUSG00000032589	-0.679079	0.000656783	0.00574518	2.2407
Ephb6	ENSMUSG00000029869	-0.29528	0.000657256	0.00574587	2.24064
Xdh	ENSMUSG00000024066	-0.330647	0.000657787	0.00574706	2.24055
Zranb3	ENSMUSG00000036086	-0.437305	0.000659382	0.00575424	2.24001
Ccbe1	ENSMUSG00000046318	-0.991084	0.000659551	0.00575424	2.24001
Zfp101	ENSMUSG00000055240	0.745803	0.000659793	0.00575424	2.24001
Jmy	ENSMUSG00000021690	-0.321357	0.000660517	0.00575712	2.2398
Pcna-ps2	ENSMUSG00000067608	0.572746	0.000661735	0.00576429	2.23925
Rcor2	ENSMUSG00000024968	-0.538788	0.000662799	0.00577011	2.23882
Abcc5	ENSMUSG00000022822	0.705984	0.000667044	0.0058036	2.2363
Samd1	ENSMUSG00000079003	-0.28513	0.000673121	0.0058495	2.23288
Rab30	ENSMUSG00000030643	0.359551	0.000678048	0.0058888	2.22997
Mapk3	ENSMUSG00000063065	-0.174295	0.000678923	0.00589289	2.22967
Anxa5	ENSMUSG00000027712	-0.162421	0.000685254	0.00594077	2.22616
Tnfrsf13b	ENSMUSG00000010142	-0.901828	0.000684871	0.00594077	2.22616
Itpr3	ENSMUSG00000042644	-0.292204	0.000685754	0.00594157	2.2261
Gipr	ENSMUSG00000030406	-3.03563	0.000686206	0.00594195	2.22607
Akna	ENSMUSG00000039158	-0.386794	0.000686651	0.00594228	2.22605
Creg1	ENSMUSG00000040713	-0.247948	0.000689174	0.00596058	2.22471
Ptpn14	ENSMUSG00000026604	0.221188	0.000692171	0.00598295	2.22308
Kdm2a	ENSMUSG00000054611	-0.210297	0.000702072	0.00606494	2.21717
Baiap2	ENSMUSG00000025372	0.320242	0.000704366	0.00608115	2.21601
Neurl2	ENSMUSG00000039873	-1.0777	0.000705018	0.00608318	2.21587
Clk1	ENSMUSG00000026034	0.398353	0.000706007	0.00608811	2.21552
Pomgnt1	ENSMUSG00000028700	0.236908	0.000707136	0.00609424	2.21508
Map4	ENSMUSG00000032479	-0.176943	0.000709425	0.00609955	2.2147
Ankhd1	ENSMUSG00000024483	-0.279797	0.000708503	0.00609955	2.2147
Epsti1	ENSMUSG00000022014	-0.978174	0.000709036	0.00609955	2.2147
Samsn1	ENSMUSG00000022876	-1.26453	0.000709368	0.00609955	2.2147
Dvl2	ENSMUSG00000020888	-0.243711	0.000711991	0.00611801	2.21339
Fads1	ENSMUSG00000010663	-0.160772	0.000715767	0.00614683	2.21135
Rnf11	ENSMUSG00000028557	0.25152	0.000720458	0.00618347	2.20877
Rab7	ENSMUSG00000079477	-0.163335	0.000723148	0.0062029	2.2074
Trp53	ENSMUSG00000059552	0.21048	0.000726882	0.00622761	2.20568
Ak3	ENSMUSG00000024782	-0.24158	0.000726832	0.00622761	2.20568
Steap2	ENSMUSG00000015653	0.235026	0.000727447	0.00622879	2.2056
Mylk	ENSMUSG00000022836	-0.213495	0.000736306	0.00629738	2.20084
Sgsm2	ENSMUSG00000038351	-0.28298	0.00073632	0.00629738	2.20084
Snrpb2	ENSMUSG00000008333	0.365899	0.000737883	0.00630704	2.20017
Fam20c	ENSMUSG00000025854	-0.265307	0.000740018	0.00631559	2.19959
Ccnl1	ENSMUSG00000027829	0.420386	0.000740183	0.00631559	2.19959
B3gnt7	ENSMUSG00000079445	-1.58847	0.000740158	0.00631559	2.19959
Oaf	ENSMUSG00000032014	-0.196072	0.000741092	0.00631965	2.19931
H2-Q4	ENSMUSG00000035929	-0.469607	0.000743101	0.00633308	2.19838
Epn1	ENSMUSG00000035203	-0.204424	0.000744092	0.00633782	2.19806
Vstm2a	ENSMUSG00000048834	0.893195	0.000745146	0.0063431	2.1977
Ltc4s	ENSMUSG00000020377	-1.85812	0.00074679	0.00635338	2.19699
Rps24	ENSMUSG00000025290	0.265125	0.000748797	0.00636302	2.19634
Tnrc6c	ENSMUSG00000025571	-0.244197	0.000748559	0.00636302	2.19634
C4bp	ENSMUSG00000026405	1.68339	0.000749342	0.00636395	2.19627
Otud6b	ENSMUSG00000040550	0.284783	0.000751642	0.00637977	2.19519
Mybl1	ENSMUSG00000025912	0.804041	0.000757395	0.00642486	2.19214
Map4k3	ENSMUSG00000024242	0.208535	0.000758194	0.0064279	2.19193
P4hb	ENSMUSG00000025130	-0.14166	0.000759834	0.00643806	2.19125
Aen	ENSMUSG00000030609	0.250023	0.000762323	0.0064554	2.19008
Sfxn5	ENSMUSG00000033720	-0.509396	0.000763791	0.00646407	2.18949
Smarca1	ENSMUSG00000031099	0.32334	0.000770462	0.00651675	2.18597
Epyc	ENSMUSG00000019936	0.265277	0.000771527	0.00652198	2.18562
Uchl1	ENSMUSG00000029223	-0.470979	0.000773413	0.00653413	2.18481
Ripor2	ENSMUSG00000036006	0.628025	0.000780784	0.00659258	2.18094
Scamp2	ENSMUSG00000040188	-0.240254	0.000783092	0.00660765	2.17995
Hic1	ENSMUSG00000043099	-0.25178	0.000783474	0.00660765	2.17995
Tspan11	ENSMUSG00000030351	-0.353016	0.000793517	0.00668511	2.17489
Serpind1	ENSMUSG00000022766	2.77203	0.000793576	0.00668511	2.17489
Efna5	ENSMUSG00000048915	0.277632	0.000795875	0.0067006	2.17389
Vash1	ENSMUSG00000021256	-0.71935	0.000799663	0.00672862	2.17207
Tns3	ENSMUSG00000020422	-0.191795	0.0008056	0.00677466	2.16911
Mcts1	ENSMUSG00000000355	0.462574	0.000806595	0.00677912	2.16883
Eif4a2	ENSMUSG00000022884	0.224821	0.000810657	0.00680933	2.1669
Cd48	ENSMUSG00000015355	-0.704629	0.000812675	0.00681843	2.16632
Abca8a	ENSMUSG00000041828	0.769803	0.00081239	0.00681843	2.16632
Numbl	ENSMUSG00000063160	-0.211337	0.000813709	0.00682318	2.16601
Metrnl	ENSMUSG00000039208	-0.263584	0.000819691	0.00686549	2.16333
Ndufa7	ENSMUSG00000041881	0.354372	0.000819697	0.00686549	2.16333
Atp11a	ENSMUSG00000031441	0.188287	0.000821271	0.00687473	2.16274
Dlx5	ENSMUSG00000029755	0.481727	0.000835553	0.00699027	2.15551
Mapre1	ENSMUSG00000027479	0.172677	0.000838727	0.0070128	2.15411
Gm5431	ENSMUSG00000058163	-1.53096	0.000844218	0.00705467	2.15152
Gch1	ENSMUSG00000037580	-0.988015	0.000852488	0.00711969	2.14754
Tgfbr3	ENSMUSG00000029287	0.280795	0.000856055	0.00714539	2.14597
Snx1	ENSMUSG00000032382	-0.264596	0.000864695	0.00721338	2.14186
Cd28	ENSMUSG00000026012	-2.57554	0.000866307	0.00722269	2.1413
Hnrnpdl	ENSMUSG00000029328	0.229033	0.000867315	0.00722696	2.14104
Glt8d2	ENSMUSG00000020251	0.382801	0.000869024	0.00723707	2.14044
Srsf10	ENSMUSG00000028676	0.235771	0.0008756	0.00728767	2.13741
Sh3tc1	ENSMUSG00000036553	-0.652434	0.000879264	0.00731399	2.13585
Cybrd1	ENSMUSG00000027015	0.341382	0.0008829	0.00734005	2.1343
Dhcr24	ENSMUSG00000034926	-0.233969	0.000884318	0.00734765	2.13385
Sgms1	ENSMUSG00000040451	0.272749	0.000885469	0.00735302	2.13353
Gfra2	ENSMUSG00000022103	-0.385567	0.000889841	0.00738512	2.13164
D630045J12Rik	ENSMUSG00000063455	0.362735	0.000894789	0.00742196	2.12948
Sytl1	ENSMUSG00000028860	0.801326	0.000898014	0.00744025	2.12841
Marchf1	ENSMUSG00000036469	-1.16414	0.000897792	0.00744025	2.12841
Lgi4	ENSMUSG00000036560	-0.651431	0.000901971	0.00746879	2.12675
Ckap4	ENSMUSG00000046841	0.156943	0.000910982	0.00753913	2.12268
Rap2c	ENSMUSG00000050029	-0.298739	0.000913069	0.00755211	2.12193
Hmga1b	ENSMUSG00000078249	0.460716	0.000914417	0.00755897	2.12154
Igf1r	ENSMUSG00000005533	0.204628	0.000919463	0.00759638	2.11939
Ank3	ENSMUSG00000069601	-0.322522	0.000921313	0.00760735	2.11877
Ap3d1	ENSMUSG00000020198	-0.188542	0.000922803	0.00761534	2.11831
Apod	ENSMUSG00000022548	0.240883	0.000939166	0.007746	2.11092
Sptan1	ENSMUSG00000057738	-0.207395	0.000941756	0.00775667	2.11032
Ddias	ENSMUSG00000030641	0.556961	0.000942056	0.00775667	2.11032
Rnf157	ENSMUSG00000052949	-0.472623	0.000941958	0.00775667	2.11032
Arpc3	ENSMUSG00000029465	-0.189965	0.000943304	0.00776256	2.10999
Cp	ENSMUSG00000003617	0.231564	0.000951461	0.00781889	2.10686
Tmem245	ENSMUSG00000055296	0.314296	0.000951198	0.00781889	2.10686
Trim2	ENSMUSG00000027993	0.29156	0.000951757	0.00781889	2.10686
Daam2	ENSMUSG00000040260	-0.386739	0.000957303	0.00786002	2.10458
Etv4	ENSMUSG00000017724	0.513036	0.000958807	0.00786793	2.10414
Nt5c2	ENSMUSG00000025041	-0.325145	0.00096169	0.0078788	2.10354
Klk8	ENSMUSG00000064023	-1.40948	0.000961576	0.0078788	2.10354
Fam167a	ENSMUSG00000035095	0.77676	0.000961752	0.0078788	2.10354
Rps16	ENSMUSG00000037563	-0.207436	0.000969326	0.00793639	2.10038
0610012G03Rik	ENSMUSG00000107002	-0.29015	0.00097339	0.0079652	2.0988
Tspan12	ENSMUSG00000029669	0.634565	0.000974062	0.00796622	2.09875
Eif2s1	ENSMUSG00000021116	0.261024	0.000977603	0.0079907	2.09742
Slc20a1	ENSMUSG00000027397	0.277042	0.000981081	0.00801463	2.09612
Zbp1	ENSMUSG00000027514	-0.782223	0.000982864	0.00802471	2.09557
Adap2	ENSMUSG00000020709	-0.670989	0.00099388	0.00810557	2.09122
Robo2	ENSMUSG00000052516	0.228179	0.000996403	0.00812161	2.09036
Chd4	ENSMUSG00000063870	-0.192201	0.000998838	0.0081369	2.08954
Ficd	ENSMUSG00000053334	0.321946	0.00100285	0.00816502	2.08804
Sema4b	ENSMUSG00000030539	-0.359029	0.00100546	0.00818172	2.08716
Srpx	ENSMUSG00000090084	0.168222	0.00100931	0.00820841	2.08574
Ckap2	ENSMUSG00000037725	0.347985	0.00101256	0.0082303	2.08458
Septin7	ENSMUSG00000001833	0.225438	0.00101328	0.00823159	2.08452
Mtx3	ENSMUSG00000021704	0.451592	0.00101526	0.00824301	2.08391
Trim47	ENSMUSG00000020773	-0.22464	0.00101716	0.00825392	2.08334
Ccdc61	ENSMUSG00000074358	-0.470714	0.00101837	0.00825908	2.08307
Sgms2	ENSMUSG00000050931	0.382325	0.00102518	0.00830969	2.08042
Kif13b	ENSMUSG00000060012	0.258151	0.00102807	0.00832847	2.07943
Kif1b	ENSMUSG00000063077	-0.234652	0.00103134	0.00834384	2.07863
Vopp1	ENSMUSG00000037788	0.26144	0.00103116	0.00834384	2.07863
Arap2	ENSMUSG00000037999	0.356339	0.00103168	0.00834384	2.07863
Fam210b	ENSMUSG00000027495	-0.371304	0.00103247	0.00834559	2.07854
B3gnt2	ENSMUSG00000051650	-0.902622	0.00103907	0.00839432	2.07601
Slc19a2	ENSMUSG00000040918	0.289472	0.00105171	0.00849174	2.071
Fbxo25	ENSMUSG00000038365	0.26958	0.00105348	0.00850133	2.07051
Tbl2	ENSMUSG00000005374	-0.212069	0.00105584	0.0085156	2.06978
Iws1	ENSMUSG00000024384	0.29283	0.00106224	0.0085625	2.0674
Dysf	ENSMUSG00000033788	-0.271241	0.00106752	0.00860031	2.06549
Srsf6	ENSMUSG00000016921	0.202908	0.00107038	0.00861859	2.06456
Ank2	ENSMUSG00000032826	-0.366229	0.00108572	0.00873732	2.05862
Aebp1	ENSMUSG00000020473	-0.165257	0.00108869	0.00875632	2.05768
Dnajc10	ENSMUSG00000027006	0.189392	0.0010984	0.00882955	2.05406
Col1a2	ENSMUSG00000029661	-0.187044	0.00110214	0.00884778	2.05317
Dnajb11	ENSMUSG00000004460	0.203487	0.00110248	0.00884778	2.05317
Cela1	ENSMUSG00000023031	-0.813681	0.00110212	0.00884778	2.05317
Cd22	ENSMUSG00000030577	-1.1881	0.0011113	0.0089136	2.04995
Dusp6	ENSMUSG00000019960	-0.248658	0.00111399	0.00892048	2.04961
Alas1	ENSMUSG00000032786	0.259067	0.00111349	0.00892048	2.04961
Ptger3	ENSMUSG00000040016	1.48153	0.00111345	0.00892048	2.04961
Arhgdia	ENSMUSG00000025132	-0.145188	0.00111471	0.00892133	2.04957
Sema6b	ENSMUSG00000001227	-0.623277	0.00111969	0.0089563	2.04787
Kctd15	ENSMUSG00000030499	-0.240435	0.00112131	0.00896431	2.04748
Hnrnpa1	ENSMUSG00000046434	-0.182404	0.00112417	0.00898226	2.04661
Ap2b1	ENSMUSG00000035152	-0.168174	0.0011268	0.00899833	2.04584
Prkca	ENSMUSG00000050965	0.248863	0.00113269	0.00904042	2.04381
Nucks1	ENSMUSG00000026434	0.264329	0.00113389	0.00904504	2.04359
Slc35c1	ENSMUSG00000049922	-0.307192	0.00113479	0.0090473	2.04348
Cspg5	ENSMUSG00000032482	0.908491	0.00113731	0.00906242	2.04276
Gzmd	ENSMUSG00000059256	-2.30927	0.00115364	0.00918756	2.0368
Ctxn1	ENSMUSG00000048644	-0.368785	0.0011553	0.0091957	2.03642
Jun	ENSMUSG00000052684	-0.201598	0.00115809	0.0092129	2.0356
Mmp2	ENSMUSG00000031740	0.181465	0.0011621	0.00922968	2.03481
Sec62	ENSMUSG00000027706	0.179889	0.00116193	0.00922968	2.03481
Clspn	ENSMUSG00000042489	0.391979	0.0011611	0.00922968	2.03481
Shc2	ENSMUSG00000020312	-0.309175	0.00116902	0.0092796	2.03247
Cox7a2	ENSMUSG00000032330	0.356924	0.00116992	0.00928169	2.03237
Tbca	ENSMUSG00000042043	0.312514	0.00118256	0.00937689	2.02794
Selplg	ENSMUSG00000048163	-0.582725	0.0011857	0.00939669	2.02703
Hacd1	ENSMUSG00000063275	0.394816	0.00119504	0.00946436	2.02391
Itgb4	ENSMUSG00000020758	-0.330658	0.00119554	0.00946436	2.02391
Atxn1l	ENSMUSG00000069895	-0.236578	0.00119794	0.00947499	2.02342
Scly	ENSMUSG00000026307	-0.414483	0.00119818	0.00947499	2.02342
Ccl7	ENSMUSG00000035373	0.405819	0.00119986	0.00948315	2.02305
Egr3	ENSMUSG00000033730	0.383086	0.00120292	0.00950215	2.02218
Hspa12a	ENSMUSG00000025092	-0.51617	0.00120485	0.00951222	2.02172
Smim15	ENSMUSG00000071180	0.303961	0.00121118	0.00955703	2.01968
Wdr91	ENSMUSG00000058486	-0.309995	0.00122088	0.00962841	2.01645
Msln	ENSMUSG00000063011	1.95329	0.00122647	0.00966723	2.0147
Rtl6	ENSMUSG00000055745	-0.352332	0.00122845	0.00967236	2.01447
Ncoa4	ENSMUSG00000056234	-0.266708	0.00122818	0.00967236	2.01447
Radil	ENSMUSG00000029576	0.395583	0.00122966	0.00967669	2.01427
Ubl5	ENSMUSG00000084786	0.261415	0.00123983	0.00974709	2.01113
Gng2	ENSMUSG00000043004	-0.350642	0.00123994	0.00974709	2.01113
Palm	ENSMUSG00000035863	-0.206121	0.00124439	0.00977675	2.00981
Igfn1	ENSMUSG00000051985	1.1034	0.00124799	0.0097945	2.00902
Ap3b1	ENSMUSG00000021686	-0.207634	0.00125073	0.00979823	2.00885
Sphk1	ENSMUSG00000061878	0.269035	0.00124957	0.00979823	2.00885
Eef1e1	ENSMUSG00000001707	0.513229	0.00125037	0.00979823	2.00885
Galnt5	ENSMUSG00000026828	0.622164	0.00125115	0.00979823	2.00885
Cox7c	ENSMUSG00000017778	0.321459	0.00125453	0.00981937	2.00792
Cdkn2aipnl	ENSMUSG00000020392	-0.447731	0.00125744	0.00983693	2.00714
Tmem121	ENSMUSG00000049036	0.449781	0.00126999	0.00992976	2.00306
Btg1	ENSMUSG00000036478	-0.251074	0.00127232	0.00994263	2.0025
Ptprb	ENSMUSG00000020154	-0.540232	0.00127618	0.00996747	2.00141
Irs2	ENSMUSG00000038894	-0.332064	0.00127692	0.00996793	2.00139
Cln6	ENSMUSG00000032245	-0.369736	0.00129807	0.0101276	1.99449
Cngb1	ENSMUSG00000031789	1.34915	0.00130001	0.0101373	1.99408
Rrn3	ENSMUSG00000022682	0.258113	0.00130553	0.0101749	1.99247
Nol9	ENSMUSG00000028948	0.309195	0.00131752	0.0102598	1.98886
Gna15	ENSMUSG00000034792	-0.815119	0.00131783	0.0102598	1.98886
Ykt6	ENSMUSG00000002741	-0.17242	0.00131925	0.0102654	1.98862
Tmem43	ENSMUSG00000030095	0.165759	0.00132383	0.0102955	1.98735
Hist1h4i	ENSMUSG00000060639	0.769255	0.00135232	0.0105059	1.97857
Sorcs2	ENSMUSG00000029093	-0.229744	0.00135674	0.0105346	1.97738
Bank1	ENSMUSG00000037922	-1.79586	0.00136556	0.0105974	1.9748
Rxrb	ENSMUSG00000039656	-0.232666	0.00137309	0.0106502	1.97264
Fgfr1op	ENSMUSG00000069135	0.472995	0.0013764	0.0106702	1.97183
Amd2	ENSMUSG00000063953	1.00158	0.00137969	0.01069	1.97102
Csrp2	ENSMUSG00000020186	-0.199669	0.00138677	0.0107392	1.96903
Gjb3	ENSMUSG00000042367	-0.577288	0.00139279	0.0107801	1.96738
Itgb5	ENSMUSG00000022817	0.157182	0.00139506	0.0107837	1.96723
Rpl10a	ENSMUSG00000037805	-0.199972	0.00139548	0.0107837	1.96723
Phkb	ENSMUSG00000036879	0.271569	0.00139421	0.0107837	1.96723
Cryzl2	ENSMUSG00000033488	-0.29835	0.00142286	0.0109833	1.95927
Itgam	ENSMUSG00000030786	-0.539704	0.00142357	0.0109833	1.95927
Klc1	ENSMUSG00000021288	-0.189684	0.00142631	0.0109987	1.95866
Clcf1	ENSMUSG00000040663	0.506531	0.00144753	0.0111563	1.95248
Snrnp200	ENSMUSG00000003660	-0.225858	0.00144873	0.0111597	1.95235
Fgfr4	ENSMUSG00000005320	0.923092	0.00145035	0.0111663	1.95209
Lama3	ENSMUSG00000024421	-0.766849	0.00145722	0.0112133	1.95027
Lats2	ENSMUSG00000021959	0.28026	0.00146426	0.0112556	1.94863
Nfic	ENSMUSG00000055053	-0.178823	0.00147049	0.0112975	1.94702
Slc4a3	ENSMUSG00000006576	0.37714	0.00147699	0.0113414	1.94533
Aldh3a1	ENSMUSG00000019102	0.911873	0.00147927	0.011353	1.94489
Six1	ENSMUSG00000051367	0.207459	0.00148709	0.0114011	1.94305
Nr3c2	ENSMUSG00000031618	1.00866	0.00148649	0.0114011	1.94305
Ttyh2	ENSMUSG00000034714	-0.255731	0.00149952	0.0114903	1.93967
Apol6	ENSMUSG00000033576	0.49776	0.00150905	0.0115572	1.93715
Rab38	ENSMUSG00000030559	-0.657594	0.00151285	0.0115802	1.93628
Nagpa	ENSMUSG00000023143	-0.272671	0.00151461	0.0115876	1.93601
Cgref1	ENSMUSG00000029161	0.334428	0.00152261	0.0116373	1.93415
Pced1a	ENSMUSG00000037773	0.276009	0.0015227	0.0116373	1.93415
Nln	ENSMUSG00000021710	-0.270456	0.00152537	0.0116516	1.93361
Hsp90b1	ENSMUSG00000020048	0.140928	0.00152954	0.0116654	1.9331
Cebpa	ENSMUSG00000034957	-0.255644	0.00152958	0.0116654	1.9331
Ndufs2	ENSMUSG00000013593	-0.177793	0.00153038	0.0116654	1.9331
Oxr1	ENSMUSG00000022307	0.253822	0.00153656	0.0117065	1.93157
Ddx5	ENSMUSG00000020719	0.173554	0.0015477	0.0117851	1.92867
Acot2	ENSMUSG00000021226	-0.521679	0.00155106	0.0118046	1.92795
Spata13	ENSMUSG00000021990	-0.299775	0.00156256	0.0118859	1.92497
Ndufb4	ENSMUSG00000022820	0.567244	0.00156574	0.0119038	1.92431
Dhh	ENSMUSG00000023000	-1.32627	0.00156869	0.0119201	1.92372
Ifngr1	ENSMUSG00000020009	-0.257116	0.00157042	0.0119208	1.92369
Plekhg4	ENSMUSG00000014782	0.311524	0.00157017	0.0119208	1.92369
Rpl39l	ENSMUSG00000039209	0.651883	0.00157154	0.0119231	1.92361
Maoa	ENSMUSG00000025037	0.254425	0.00158933	0.0120518	1.91895
G0s2	ENSMUSG00000009633	-0.473987	0.00159639	0.012098	1.91729
Rab15	ENSMUSG00000021062	-0.339215	0.00159708	0.012098	1.91729
Apbb1ip	ENSMUSG00000026786	-0.276644	0.00160212	0.0121299	1.91614
Srebf2	ENSMUSG00000022463	-0.170451	0.00160653	0.0121569	1.91518
Pgf	ENSMUSG00000004791	-0.463744	0.00160871	0.0121671	1.91481
Ivns1abp	ENSMUSG00000023150	0.216937	0.00161261	0.0121903	1.91399
Nabp1	ENSMUSG00000026107	0.367566	0.00163063	0.0123201	1.90939
Map1lc3b	ENSMUSG00000031812	-0.180055	0.00163304	0.0123319	1.90897
Eogt	ENSMUSG00000035245	0.29517	0.00163733	0.0123579	1.90805
P3h2	ENSMUSG00000038168	-0.699506	0.00166034	0.0125252	1.90222
Tmc8	ENSMUSG00000050106	-1.11961	0.00166384	0.012545	1.90153
Tnc	ENSMUSG00000028364	-0.216241	0.00166814	0.012558	1.90108
Lmo4	ENSMUSG00000028266	-0.192115	0.00166748	0.012558	1.90108
Rab8b	ENSMUSG00000036943	-0.260974	0.00166778	0.012558	1.90108
Pclaf	ENSMUSG00000040204	0.354928	0.00167004	0.0125658	1.90081
Slc35a1	ENSMUSG00000028293	0.310729	0.00170747	0.0128408	1.89141
Eya4	ENSMUSG00000010461	0.29751	0.00171129	0.0128629	1.89066
Smcr8	ENSMUSG00000049323	-0.253134	0.0017128	0.0128677	1.8905
Tnfaip8l3	ENSMUSG00000074345	1.36046	0.00172065	0.01292	1.88874
Madd	ENSMUSG00000040687	-0.376059	0.00172568	0.012951	1.8877
Bola3	ENSMUSG00000045160	0.413721	0.00175712	0.0131802	1.88008
Amd1	ENSMUSG00000075232	0.286099	0.00175943	0.0131867	1.87986
Creb3l3	ENSMUSG00000035041	0.668591	0.00175979	0.0131867	1.87986
Fyco1	ENSMUSG00000025241	-0.281873	0.00177211	0.0132721	1.87706
Aldh3b1	ENSMUSG00000024885	-0.339785	0.00177452	0.0132834	1.87669
Stc1	ENSMUSG00000014813	0.748844	0.00177966	0.0133151	1.87566
Castor1	ENSMUSG00000020424	0.282245	0.00178251	0.0133295	1.87519
Zbtb8b	ENSMUSG00000048485	-1.57136	0.00179268	0.0133987	1.87294
Pdk4	ENSMUSG00000019577	0.402138	0.00179871	0.0134368	1.8717
Thsd7a	ENSMUSG00000032625	0.296378	0.00179996	0.0134393	1.87162
Fgf5	ENSMUSG00000029337	-0.703382	0.00180245	0.0134511	1.87124
Slc20a2	ENSMUSG00000037656	-0.231362	0.00180719	0.0134795	1.87032
Cfl2	ENSMUSG00000062929	0.256201	0.00180816	0.0134798	1.87032
Trpv4	ENSMUSG00000014158	0.314688	0.00181783	0.0135381	1.86844
Oas3	ENSMUSG00000032661	-1.11307	0.00181731	0.0135381	1.86844
Parvg	ENSMUSG00000022439	-1.19869	0.00182397	0.0135769	1.8672
Slc4a10	ENSMUSG00000026904	0.180695	0.00183114	0.0136164	1.86594
Lpp	ENSMUSG00000033306	-0.219001	0.00183513	0.0136391	1.86522
Map3k12	ENSMUSG00000023050	-0.36733	0.00185525	0.0137816	1.8607
Tcf7l2	ENSMUSG00000024985	0.299182	0.00185804	0.0137953	1.86027
Lgi3	ENSMUSG00000033595	-0.870864	0.00186171	0.0138155	1.85963
Arl4a	ENSMUSG00000047446	0.562396	0.00186375	0.0138236	1.85938
Thra	ENSMUSG00000058756	-0.15486	0.00187093	0.0138698	1.85793
Hjurp	ENSMUSG00000044783	0.281364	0.00187799	0.013915	1.85652
Rcan3	ENSMUSG00000059713	-0.248996	0.00187966	0.0139203	1.85635
Tmed3	ENSMUSG00000032353	0.193591	0.00188485	0.0139452	1.85558
Miga2	ENSMUSG00000026858	0.284851	0.00188492	0.0139452	1.85558
Ids	ENSMUSG00000035847	0.198239	0.00189467	0.0140101	1.85356
Wnk2	ENSMUSG00000037989	1.71839	0.0018988	0.0140336	1.85283
Tmtc2	ENSMUSG00000036019	0.659821	0.00190001	0.0140354	1.85277
Ahctf1	ENSMUSG00000026491	0.250726	0.00190647	0.014076	1.85152
Cacna1g	ENSMUSG00000020866	0.18835	0.00192053	0.0141655	1.84877
Tmem221	ENSMUSG00000043664	-1.34703	0.00192011	0.0141655	1.84877
Actg1	ENSMUSG00000062825	-0.156758	0.00192742	0.0142091	1.84743
Nceh1	ENSMUSG00000027698	-0.291164	0.0019299	0.0142202	1.84709
Lin7c	ENSMUSG00000027162	0.283574	0.00193201	0.0142239	1.84698
Septin6	ENSMUSG00000050379	-0.31708	0.00193235	0.0142239	1.84698
Eva1c	ENSMUSG00000039903	0.581609	0.00194279	0.0142935	1.84486
Pdlim5	ENSMUSG00000028273	0.158926	0.00195738	0.0143936	1.84183
Hsp90ab1	ENSMUSG00000023944	-0.12534	0.00196158	0.0144172	1.84112
Vdac2	ENSMUSG00000021771	-0.184832	0.00197561	0.014513	1.83824
Igdcc4	ENSMUSG00000032816	0.20823	0.00198312	0.0145609	1.83681
Endog	ENSMUSG00000015337	-0.54919	0.00198684	0.0145735	1.83644
Mob1b	ENSMUSG00000006262	0.301722	0.00198593	0.0145735	1.83644
Anpep	ENSMUSG00000039062	-0.185319	0.00200875	0.0147218	1.83204
Fam19a1	ENSMUSG00000059187	0.882323	0.00200908	0.0147218	1.83204
Clec12a	ENSMUSG00000053063	-0.54282	0.00201225	0.0147376	1.83157
Os9	ENSMUSG00000040462	-0.173795	0.00202665	0.0148356	1.82869
Rrbp1	ENSMUSG00000027422	-0.169887	0.00203469	0.0148871	1.82719
Pkd2	ENSMUSG00000034462	0.16395	0.00203646	0.0148925	1.82703
Nfxl1	ENSMUSG00000072889	-0.318404	0.00204923	0.0149784	1.82454
C1s1	ENSMUSG00000038521	0.217617	0.00205664	0.0150175	1.8234
Brd4	ENSMUSG00000024002	-0.188993	0.00205946	0.0150305	1.82303
Tmem33	ENSMUSG00000037720	0.271751	0.00206893	0.0150921	1.82125
Itm2c	ENSMUSG00000026223	0.177577	0.00207646	0.0151093	1.82076
Id2	ENSMUSG00000020644	-0.280794	0.00207621	0.0151093	1.82076
Qk	ENSMUSG00000062078	-0.177395	0.00207338	0.0151093	1.82076
Cpt1c	ENSMUSG00000007783	0.226001	0.00207362	0.0151093	1.82076
Pcdh9	ENSMUSG00000055421	0.458783	0.00207547	0.0151093	1.82076
Aldh1l1	ENSMUSG00000030088	-0.24852	0.00209127	0.0152094	1.81789
Fam193b	ENSMUSG00000021495	0.356788	0.00212079	0.0154164	1.81202
Gbp2	ENSMUSG00000028270	-0.294314	0.0021344	0.0154999	1.80967
Tmbim1	ENSMUSG00000006301	0.176129	0.00213826	0.0155202	1.8091
Atp5l	ENSMUSG00000038717	0.292164	0.00214691	0.0155753	1.80756
Rtcb	ENSMUSG00000001783	-0.185395	0.00215715	0.0156418	1.80571
Tjp1	ENSMUSG00000030516	-0.222889	0.00217382	0.0157548	1.80259
Washc5	ENSMUSG00000022350	-0.18044	0.00218608	0.0158358	1.80036
Nop56	ENSMUSG00000027405	0.272163	0.00218789	0.015841	1.80022
Pcolce2	ENSMUSG00000015354	0.623925	0.00220725	0.0159733	1.79661
Bcl2l1	ENSMUSG00000007659	-0.236932	0.00221224	0.0160014	1.79584
Cyb5r1	ENSMUSG00000026456	-0.235464	0.0022169	0.0160215	1.7953
Hfe	ENSMUSG00000006611	-0.411959	0.00221721	0.0160215	1.7953
Slc8a1	ENSMUSG00000054640	-0.365323	0.00222294	0.0160508	1.7945
Plcb4	ENSMUSG00000039943	0.294999	0.00222457	0.0160508	1.7945
Lama5	ENSMUSG00000015647	-0.588052	0.00222412	0.0160508	1.7945
Gorasp2	ENSMUSG00000014959	0.160631	0.0022265	0.0160568	1.79434
Naa15	ENSMUSG00000063273	0.252412	0.00223379	0.0161014	1.79314
Rpl37	ENSMUSG00000041841	-0.226426	0.00224113	0.0161384	1.79214
Rac3	ENSMUSG00000018012	-0.356406	0.0022407	0.0161384	1.79214
Ntrk3	ENSMUSG00000059146	-0.356024	0.00226168	0.0162783	1.78839
Ruvbl2	ENSMUSG00000003868	-0.243959	0.0022675	0.0163121	1.78749
Tceal3	ENSMUSG00000044550	-0.461896	0.00227438	0.0163535	1.78639
Dusp3	ENSMUSG00000003518	-0.272939	0.00229072	0.0164629	1.78349
Nf2	ENSMUSG00000009073	-0.19426	0.00229247	0.0164674	1.78338
Ipo5	ENSMUSG00000030662	-0.165668	0.00230104	0.0165208	1.78197
Spc25	ENSMUSG00000005233	0.448601	0.00231275	0.016596	1.78
Dock11	ENSMUSG00000031093	-0.335392	0.0023138	0.016596	1.78
Trim25	ENSMUSG00000000275	-0.298654	0.00233104	0.016711	1.777
Enpp2	ENSMUSG00000022425	1.01905	0.00233212	0.016711	1.777
Klc4	ENSMUSG00000003546	-0.357348	0.00233828	0.0167469	1.77606
Arf6	ENSMUSG00000044147	-0.200795	0.00233991	0.0167504	1.77598
Adgrl3	ENSMUSG00000037605	0.280814	0.00234578	0.0167842	1.7751
Nol10	ENSMUSG00000061458	0.316077	0.00235129	0.0168154	1.77429
Phka1	ENSMUSG00000034055	0.335141	0.00235786	0.0168541	1.77329
Bace2	ENSMUSG00000040605	-0.281819	0.00235996	0.0168608	1.77312
Galnt11	ENSMUSG00000038072	0.252108	0.00236279	0.0168728	1.77281
Nuak1	ENSMUSG00000020032	-0.202646	0.0023649	0.0168796	1.77264
H2-M3	ENSMUSG00000016206	-0.672983	0.00237037	0.0169103	1.77185
Tapt1	ENSMUSG00000046985	0.276995	0.00239179	0.0170465	1.76836
Lars	ENSMUSG00000024493	-0.207149	0.00242035	0.0172248	1.76385
Cacybp	ENSMUSG00000014226	0.289186	0.00241999	0.0172248	1.76385
[truncated: 20,047 more rows]

## Sheet: DownregulatedGenes
OfficialSymbol	EnsemblID	msiCdk5vsmsiNT_log2FoldChange	msiCdk5vsmsiNT_p-value	msiCdk5vsmsiNT_Adjustedp-value	-log10(Adjustedp-value)
Fcrls	ENSMUSG00000015852	-1.84293	2.1e-180	3.07e-176	175.513
Ndufa4l2	ENSMUSG00000040280	-3.56557	4.22e-171	3.08e-167	166.511
Pfkl	ENSMUSG00000020277	-1.52853	5.62e-110	2.73e-106	105.564
Eno1	ENSMUSG00000063524	-1.01963	3.44e-109	1.25e-105	104.903
Tpi1	ENSMUSG00000023456	-1.05069	3.14e-92	9.16e-89	88.0381
Pgk1	ENSMUSG00000062070	-1.43613	7.62e-92	1.85e-88	87.7328
C1qc	ENSMUSG00000036896	-1.17075	4.58e-85	9.55e-82	81.02
Mif	ENSMUSG00000033307	-1.16761	6.39e-84	1.17e-80	79.9318
Fndc1	ENSMUSG00000071984	-1.49258	1.52e-80	2.47e-77	76.6073
Aldoa	ENSMUSG00000030695	-1.01453	2.78e-79	4.06e-76	75.3915
Slc16a3	ENSMUSG00000025161	-3.80855	2.51e-70	3.05e-67	66.5157
Fcgr2b	ENSMUSG00000026656	-1.73331	4.48e-65	4.66e-62	61.3316
Eno1b	ENSMUSG00000059040	-1.06961	9.56e-65	9.29e-62	61.032
C1qa	ENSMUSG00000036887	-1.14966	2.01e-61	1.83e-58	57.7375
Lgmn	ENSMUSG00000021190	-0.804573	1.21e-60	1.04e-57	56.983
Mcam	ENSMUSG00000032135	-1.34679	1.55e-60	1.26e-57	56.8996
Apoe	ENSMUSG00000002985	-0.991247	4.96e-59	3.81e-56	55.4191
Heyl	ENSMUSG00000032744	-1.51045	5.72e-57	4.17e-54	53.3799
Car9	ENSMUSG00000028463	-5.42734	6.4e-55	4.44e-52	51.3526
Cd68	ENSMUSG00000018774	-1.03081	1.46e-54	9.69e-52	51.0137
Mrc1	ENSMUSG00000026712	-1.17891	5.82e-54	3.69e-51	50.433
Mt1	ENSMUSG00000031765	-1.20536	1.56e-51	9.07e-49	48.0424
Hk3	ENSMUSG00000025877	-1.36126	6.4e-51	3.59e-48	47.4449
Gapdh	ENSMUSG00000057666	-0.822874	1.18e-49	6.15e-47	46.2111
Cadm4	ENSMUSG00000054793	-1.29786	1.63e-48	8.2e-46	45.0862
Gpi1	ENSMUSG00000036427	-0.732933	2.3e-48	1.12e-45	44.9508
Igf2	ENSMUSG00000048583	-1.57446	3.98e-48	1.82e-45	44.7399
Gpnmb	ENSMUSG00000029816	-0.821467	3.99e-48	1.82e-45	44.7399
Pkm	ENSMUSG00000032294	-0.679877	8.15e-47	3.4e-44	43.4685
Mpeg1	ENSMUSG00000046805	-1.00509	1.72e-46	6.97e-44	43.1568
Bnip3	ENSMUSG00000078566	-2.26517	2.6e-45	1e-42	42
Enpp1	ENSMUSG00000037370	-0.965288	1.55e-44	5.66e-42	41.2472
C1qb	ENSMUSG00000036905	-1.05921	1.64e-44	5.84e-42	41.2336
Sox10	ENSMUSG00000033006	-1.48883	2.82e-43	9.55e-41	40.02
Aldoc	ENSMUSG00000017390	-2.07358	1.2e-42	3.88e-40	39.4112
Laptm5	ENSMUSG00000028581	-0.968181	1.18e-42	3.88e-40	39.4112
Siglec1	ENSMUSG00000027322	-1.19962	1.39e-41	4.39e-39	38.3575
D430019H16Rik	ENSMUSG00000094910	-1.65829	2.87e-41	8.9e-39	38.0506
Ak4	ENSMUSG00000028527	-2.49292	2.99e-41	9.08e-39	38.0419
Ldha	ENSMUSG00000063229	-0.673306	3.48e-41	1.04e-38	37.983
Ctsc	ENSMUSG00000030560	-0.770996	1.57e-40	4.58e-38	37.3391
Ctsb	ENSMUSG00000021939	-0.586647	6.18e-40	1.77e-37	36.752
Col10a1	ENSMUSG00000039462	-1.91792	2.6e-38	7.17e-36	35.1445
Fam162a	ENSMUSG00000003955	-1.48013	1.73e-37	4.51e-35	34.3458
Cdk5	ENSMUSG00000028969	-1.46466	2.65e-37	6.76e-35	34.1701
Csf1r	ENSMUSG00000024621	-0.881496	2.69e-37	6.76e-35	34.1701
Postn	ENSMUSG00000027750	-0.652245	3.52e-37	8.7e-35	34.0605
Pdk1	ENSMUSG00000006494	-1.39038	4.59e-37	1.12e-34	33.9508
Pld4	ENSMUSG00000052160	-1.09629	6.87e-37	1.64e-34	33.7852
Ltbp4	ENSMUSG00000040488	-0.840831	1.39e-36	3.28e-34	33.4841
Cxcl12	ENSMUSG00000061353	-0.709663	3.57e-35	8.13e-33	32.0899
Cotl1	ENSMUSG00000031827	-0.69902	1.66e-33	3.55e-31	30.4498
Ndrg2	ENSMUSG00000004558	-1.63845	4.8e-33	1e-30	30
Lmo2	ENSMUSG00000032698	-1.37302	8.24e-33	1.65e-30	29.7825
Col15a1	ENSMUSG00000028339	-0.741444	8.19e-33	1.65e-30	29.7825
Pgam1	ENSMUSG00000011752	-0.770862	1.07e-30	2.01e-28	27.6968
F13a1	ENSMUSG00000039109	-2.10993	3.78e-30	6.97e-28	27.1568
Mfap4	ENSMUSG00000042436	-0.776293	4.25e-30	7.75e-28	27.1107
Nxpe5	ENSMUSG00000047592	-1.3431	4.81e-30	8.66e-28	27.0625
Col9a3	ENSMUSG00000027570	-0.862355	7.32e-30	1.29e-27	26.8894
Lgals3	ENSMUSG00000050335	-0.721095	8.45e-30	1.47e-27	26.8327
Nckap1l	ENSMUSG00000022488	-0.97954	1.35e-29	2.29e-27	26.6402
Ucp2	ENSMUSG00000033685	-0.718809	1.95e-29	3.19e-27	26.4962
Sirpa	ENSMUSG00000037902	-0.651471	1.16e-28	1.86e-26	25.7305
Uap1l1	ENSMUSG00000026956	-0.636234	1.51e-28	2.36e-26	25.6271
Pfkfb3	ENSMUSG00000026773	-1.18923	5.89e-28	9.14e-26	25.0391
Fcgr3	ENSMUSG00000059498	-1.02634	8.7e-28	1.34e-25	24.8729
Narf	ENSMUSG00000000056	-0.981987	9.93e-28	1.51e-25	24.821
Smoc1	ENSMUSG00000021136	-0.680178	1.15e-27	1.73e-25	24.762
Olfml2a	ENSMUSG00000046618	-1.24834	1.89e-27	2.76e-25	24.5591
C3ar1	ENSMUSG00000040552	-0.935571	2.72e-27	3.93e-25	24.4056
Fcer1g	ENSMUSG00000058715	-0.904866	9.08e-27	1.29e-24	23.8894
Acan	ENSMUSG00000030607	-1.47734	1.13e-26	1.58e-24	23.8013
Aldh1l2	ENSMUSG00000020256	-0.911651	1.17e-26	1.63e-24	23.7878
Plek	ENSMUSG00000020120	-0.907914	1.83e-26	2.51e-24	23.6003
Eif3f	ENSMUSG00000031029	-0.579063	1.87e-26	2.55e-24	23.5935
Ngfr	ENSMUSG00000000120	-0.922965	2.19e-26	2.96e-24	23.5287
Ccr5	ENSMUSG00000079227	-1.96211	2.51e-26	3.35e-24	23.475
Moxd1	ENSMUSG00000020000	-0.71265	3.66e-26	4.85e-24	23.3143
Cd93	ENSMUSG00000027435	-1.08564	1.87e-25	2.41e-23	22.618
Rgs8	ENSMUSG00000042671	-1.19104	2.18e-25	2.79e-23	22.5544
Fabp5	ENSMUSG00000027533	-0.593149	8.12e-25	1.01e-22	21.9957
Spi1	ENSMUSG00000002111	-0.939539	8.22e-25	1.02e-22	21.9914
Mgarp	ENSMUSG00000037161	-4.38794	1.85e-24	2.27e-22	21.644
Nes	ENSMUSG00000004891	-0.771255	2.32e-24	2.82e-22	21.5498
Mmp15	ENSMUSG00000031790	-0.924534	1.86e-23	2.23e-21	20.6517
Erbb3	ENSMUSG00000018166	-1.24939	2.26e-23	2.66e-21	20.5751
Hexb	ENSMUSG00000021665	-0.649157	3.18e-23	3.71e-21	20.4306
Gpr35	ENSMUSG00000026271	-3.50813	6.7e-23	7.75e-21	20.1107
Kif21b	ENSMUSG00000041642	-1.55992	1.15e-22	1.32e-20	19.8794
Hk2	ENSMUSG00000000628	-1.08862	1.52e-22	1.7e-20	19.7696
Ctss	ENSMUSG00000038642	-0.765708	1.61e-22	1.79e-20	19.7471
Unc93b1	ENSMUSG00000036908	-0.618693	1.94e-22	2.14e-20	19.6696
Tubb2b	ENSMUSG00000045136	-0.620485	2.11e-22	2.29e-20	19.6402
Trib3	ENSMUSG00000032715	-2.28304	5.06e-22	5.43e-20	19.2652
Tyrobp	ENSMUSG00000030579	-0.880487	7.35e-22	7.77e-20	19.1096
Aoc3	ENSMUSG00000019326	-0.822694	7.43e-22	7.79e-20	19.1085
Vldlr	ENSMUSG00000024924	-1.28892	2.09e-21	2.15e-19	18.6676
Higd1a	ENSMUSG00000038412	-1.03613	2.39e-21	2.44e-19	18.6126
Plau	ENSMUSG00000021822	-0.641062	4.22e-21	4.24e-19	18.3726
Slc7a5	ENSMUSG00000040010	-0.608443	4.38e-21	4.38e-19	18.3585
Cmklr1	ENSMUSG00000042190	-0.673728	8.57e-21	8.44e-19	18.0737
Arrb2	ENSMUSG00000060216	-0.796188	1.93e-20	1.87e-18	17.7282
Apln	ENSMUSG00000037010	-2.23632	2.21e-20	2.12e-18	17.6737
Agrn	ENSMUSG00000041936	-0.670095	3.66e-20	3.4e-18	17.4685
Nrros	ENSMUSG00000052384	-0.859257	8.64e-20	7.87e-18	17.104
Dock2	ENSMUSG00000020143	-1.24283	8.83e-20	7.94e-18	17.1002
Fn1	ENSMUSG00000026193	-0.577384	1.05e-19	9.35e-18	17.0292
Gatm	ENSMUSG00000027199	-1.34129	1.48e-19	1.32e-17	16.8794
Egln1	ENSMUSG00000031987	-0.887755	1.75e-19	1.55e-17	16.8097
Tpd52	ENSMUSG00000027506	-0.849455	1.77e-19	1.55e-17	16.8097
Ildr2	ENSMUSG00000040612	-0.787794	2.52e-19	2.19e-17	16.6596
Cd84	ENSMUSG00000038147	-0.878436	2.71e-19	2.34e-17	16.6308
Fermt3	ENSMUSG00000024965	-0.941517	6.52e-19	5.46e-17	16.2628
Gys1	ENSMUSG00000003865	-0.776243	6.57e-19	5.48e-17	16.2612
Cx3cr1	ENSMUSG00000052336	-0.934459	7.11e-19	5.89e-17	16.2299
Atp6v0a4	ENSMUSG00000038600	-1.44662	7.4e-19	6.1e-17	16.2147
Kcne4	ENSMUSG00000047330	-1.0021	9.41e-19	7.71e-17	16.1129
Slc15a3	ENSMUSG00000024737	-1.28044	1.14e-18	9.17e-17	16.0376
Foxd3	ENSMUSG00000067261	-1.17723	1.13e-18	9.17e-17	16.0376
Myo7a	ENSMUSG00000030761	-0.747712	1.4e-18	1.12e-16	15.9508
Car12	ENSMUSG00000032373	-3.38996	3.55e-18	2.77e-16	15.5575
Arhgap30	ENSMUSG00000048865	-0.934234	9.91e-18	7.37e-16	15.1325
Egln3	ENSMUSG00000035105	-3.34253	1.24e-17	9.14e-16	15.0391
Lyl1	ENSMUSG00000034041	-1.13963	1.52e-17	1.1e-15	14.9586
Lcp1	ENSMUSG00000021998	-0.699124	1.81e-17	1.3e-15	14.8861
Bhlhe40	ENSMUSG00000030103	-0.595924	1.83e-17	1.31e-15	14.8827
Stc2	ENSMUSG00000020303	-2.3159	2.06e-17	1.47e-15	14.8327
Syngr1	ENSMUSG00000022415	-1.28857	3.87e-17	2.71e-15	14.567
Cacng7	ENSMUSG00000069806	-1.00771	5.27e-17	3.64e-15	14.4389
Rac2	ENSMUSG00000033220	-0.897661	8.74e-17	5.93e-15	14.2269
Sema4f	ENSMUSG00000000627	-1.14696	9.83e-17	6.64e-15	14.1778
Adgre1	ENSMUSG00000004730	-0.742569	1.05e-16	7.03e-15	14.153
Chac1	ENSMUSG00000027313	-1.40681	1.05e-16	7.04e-15	14.1524
Adam8	ENSMUSG00000025473	-0.606461	1.11e-16	7.36e-15	14.1331
Itgb2	ENSMUSG00000000290	-0.73357	1.18e-16	7.85e-15	14.1051
Bhlhe41	ENSMUSG00000030256	-0.895427	1.26e-16	8.25e-15	14.0835
Cox4i2	ENSMUSG00000009876	-2.49057	2e-16	1.3e-14	13.8861
Pik3ap1	ENSMUSG00000025017	-0.899227	2.23e-16	1.45e-14	13.8386
Msr1	ENSMUSG00000025044	-0.891695	3.14e-16	2e-14	13.699
Cadm1	ENSMUSG00000032076	-0.799311	3.14e-16	2e-14	13.699
Hey1	ENSMUSG00000040289	-1.17722	3.27e-16	2.07e-14	13.684
Il33	ENSMUSG00000024810	-0.589733	3.4e-16	2.13e-14	13.6716
Fcgr1	ENSMUSG00000015947	-1.28081	3.57e-16	2.24e-14	13.6498
Pdgfb	ENSMUSG00000000489	-0.88363	3.59e-16	2.24e-14	13.6498
Coro1a	ENSMUSG00000030707	-0.741828	3.62e-16	2.25e-14	13.6478
Clec4n	ENSMUSG00000023349	-1.22923	3.75e-16	2.32e-14	13.6345
Pgm2	ENSMUSG00000025791	-0.617433	4.16e-16	2.56e-14	13.5918
Dtx4	ENSMUSG00000039982	-1.21449	4.59e-16	2.81e-14	13.5513
Aatk	ENSMUSG00000025375	-1.47935	5.54e-16	3.36e-14	13.4737
Pygl	ENSMUSG00000021069	-1.17598	5.57e-16	3.37e-14	13.4724
Kcnj15	ENSMUSG00000062609	-0.779683	6.02e-16	3.63e-14	13.4401
Ddit4	ENSMUSG00000020108	-0.617253	1.01e-15	5.98e-14	13.2233
Atp6v0c	ENSMUSG00000024121	-0.924095	1.47e-15	8.58e-14	13.0665
Il21r	ENSMUSG00000030745	-1.80394	1.78e-15	1.03e-13	12.9872
Col14a1	ENSMUSG00000022371	-0.607002	1.9e-15	1.09e-13	12.9626
Vav1	ENSMUSG00000034116	-0.893147	2.15e-15	1.23e-13	12.9101
Fmnl1	ENSMUSG00000055805	-0.783727	2.36e-15	1.35e-13	12.8697
Inpp5d	ENSMUSG00000026288	-0.877873	2.56e-15	1.46e-13	12.8356
Rgs5	ENSMUSG00000026678	-1.82385	3.79e-15	2.15e-13	12.6676
Aldh1a3	ENSMUSG00000015134	-0.719271	4.32e-15	2.44e-13	12.6126
Ifitm10	ENSMUSG00000045777	-0.918653	4.85e-15	2.73e-13	12.5638
Cyth4	ENSMUSG00000018008	-0.766385	4.97e-15	2.78e-13	12.556
Fyb	ENSMUSG00000022148	-0.843096	5.87e-15	3.27e-13	12.4855
Mthfd1l	ENSMUSG00000040675	-0.685384	9.08e-15	5.02e-13	12.2993
Ptpn6	ENSMUSG00000004266	-0.774559	9.21e-15	5.06e-13	12.2958
Bmp6	ENSMUSG00000039004	-0.689113	1.06e-14	5.78e-13	12.2381
Plekho1	ENSMUSG00000015745	-0.617177	1.55e-14	8.38e-13	12.0768
Cybb	ENSMUSG00000015340	-0.667125	1.59e-14	8.61e-13	12.065
Mroh1	ENSMUSG00000022558	-0.589969	1.75e-14	9.36e-13	12.0287
Adcy7	ENSMUSG00000031659	-0.596927	3.13e-14	1.64e-12	11.7852
Prss12	ENSMUSG00000027978	-0.890817	3.33e-14	1.73e-12	11.762
Pf4	ENSMUSG00000029373	-1.5603	3.7e-14	1.92e-12	11.7167
H2-T23	ENSMUSG00000067212	-0.655809	3.88e-14	2e-12	11.699
Pcdh20	ENSMUSG00000050505	-1.38546	4.01e-14	2.06e-12	11.6861
Stab1	ENSMUSG00000042286	-1.15612	4.47e-14	2.29e-12	11.6402
Tgm2	ENSMUSG00000037820	-0.743138	6.25e-14	3.16e-12	11.5003
Trem2	ENSMUSG00000023992	-0.651552	8.36e-14	4.2e-12	11.3768
Cfp	ENSMUSG00000001128	-0.766838	9.51e-14	4.74e-12	11.3242
Mindy2	ENSMUSG00000042444	-0.928169	1.06e-13	5.28e-12	11.2774
Hcls1	ENSMUSG00000022831	-0.848066	1.07e-13	5.28e-12	11.2774
Abcb1a	ENSMUSG00000040584	-1.02656	1.3e-13	6.33e-12	11.1986
Pik3cg	ENSMUSG00000020573	-0.989852	1.3e-13	6.33e-12	11.1986
Ncf2	ENSMUSG00000026480	-0.836812	1.9e-13	9.11e-12	11.0405
Hpgds	ENSMUSG00000029919	-0.886232	2.07e-13	9.84e-12	11.007
Myo1f	ENSMUSG00000024300	-0.753328	2.53e-13	1.2e-11	10.9208
Kcnab2	ENSMUSG00000028931	-0.685479	3.23e-13	1.5e-11	10.8239
Smtnl2	ENSMUSG00000045667	-3.99778	3.86e-13	1.79e-11	10.7471
Acss1	ENSMUSG00000027452	-1.55996	4.33e-13	2e-11	10.699
Cd180	ENSMUSG00000021624	-0.873733	6.15e-13	2.83e-11	10.5482
Adamts15	ENSMUSG00000033453	-0.975048	6.72e-13	3.06e-11	10.5143
Galnt6	ENSMUSG00000037280	-1.19382	8.08e-13	3.65e-11	10.4377
Ccr1	ENSMUSG00000025804	-2.69872	9.87e-13	4.43e-11	10.3536
Fnip2	ENSMUSG00000061175	-0.624185	1.41e-12	6.17e-11	10.2097
L1cam	ENSMUSG00000031391	-1.05902	1.55e-12	6.73e-11	10.172
Megf10	ENSMUSG00000024593	-0.705089	1.79e-12	7.75e-11	10.1107
Steap4	ENSMUSG00000012428	-0.693296	1.82e-12	7.84e-11	10.1057
Hal	ENSMUSG00000020017	-1.87412	2.54e-12	1.08e-10	9.96658
Slc2a1	ENSMUSG00000028645	-1.42454	2.72e-12	1.15e-10	9.9393
Cspg4	ENSMUSG00000032911	-0.580275	3.68e-12	1.54e-10	9.81248
Cd53	ENSMUSG00000040747	-0.846833	5.14e-12	2.1e-10	9.67778
Arg1	ENSMUSG00000019987	-8.3353	5.37e-12	2.18e-10	9.66154
Pfkp	ENSMUSG00000021196	-0.590203	5.48e-12	2.22e-10	9.65365
Gas7	ENSMUSG00000033066	-0.575674	7.4e-12	2.96e-10	9.52871
Prelid2	ENSMUSG00000056671	-1.82098	8.19e-12	3.27e-10	9.48545
Slc11a1	ENSMUSG00000026177	-0.625213	1.32e-11	5.21e-10	9.28316
P2ry6	ENSMUSG00000048779	-0.836404	1.42e-11	5.6e-10	9.25181
Syt5	ENSMUSG00000004961	-1.92341	1.59e-11	6.23e-10	9.20551
Nxph4	ENSMUSG00000040258	-1.74437	1.86e-11	7.27e-10	9.13847
Sparcl1	ENSMUSG00000029309	-1.10669	1.96e-11	7.61e-10	9.11862
Pik3r5	ENSMUSG00000020901	-0.721041	1.97e-11	7.61e-10	9.11862
Eln	ENSMUSG00000029675	-1.23224	2.49e-11	9.58e-10	9.01863
Prex1	ENSMUSG00000039621	-0.731616	4.62e-11	1.72e-09	8.76447
Wdfy4	ENSMUSG00000051506	-0.872116	5.12e-11	1.89e-09	8.72354
Kcns1	ENSMUSG00000040164	-0.891371	6.12e-11	2.25e-09	8.64782
Plp1	ENSMUSG00000031425	-1.31787	6.32e-11	2.32e-09	8.63451
Adamts16	ENSMUSG00000049538	-1.11012	6.82e-11	2.49e-09	8.6038
Plekhb1	ENSMUSG00000030701	-1.59659	7.03e-11	2.56e-09	8.59176
Frmd4b	ENSMUSG00000030064	-0.931683	7.32e-11	2.65e-09	8.57675
Bnip3l	ENSMUSG00000022051	-0.579281	9.03e-11	3.23e-09	8.4908
Pafah1b3	ENSMUSG00000005447	-0.796556	9.48e-11	3.38e-09	8.47108
Ncf1	ENSMUSG00000015950	-0.677583	1.71e-10	5.92e-09	8.22768
Arhgap25	ENSMUSG00000030047	-1.48014	2.55e-10	8.64e-09	8.06349
Tlr13	ENSMUSG00000033777	-0.737232	2.95e-10	9.85e-09	8.00656
Cd33	ENSMUSG00000004609	-0.854328	3.13e-10	1.05e-08	7.97881
Lrrc25	ENSMUSG00000049988	-1.06039	3.3e-10	1.1e-08	7.95861
Ttyh1	ENSMUSG00000030428	-1.26557	4.1e-10	1.36e-08	7.86646
Ms4a6d	ENSMUSG00000024679	-0.74526	4.48e-10	1.47e-08	7.83268
Ptprc	ENSMUSG00000026395	-0.791156	4.62e-10	1.51e-08	7.82102
Aoah	ENSMUSG00000021322	-1.17346	4.96e-10	1.62e-08	7.79048
Crabp2	ENSMUSG00000004885	-0.757976	5.78e-10	1.87e-08	7.72816
Pi16	ENSMUSG00000024011	-1.37384	6.16e-10	1.97e-08	7.70553
Was	ENSMUSG00000031165	-0.944901	6.34e-10	2.02e-08	7.69465
C5ar1	ENSMUSG00000049130	-0.63184	6.92e-10	2.2e-08	7.65758
C3	ENSMUSG00000024164	-0.752057	7.37e-10	2.33e-08	7.63264
Adgrd1	ENSMUSG00000044017	-0.769746	8.38e-10	2.62e-08	7.5817
Slfn2	ENSMUSG00000072620	-1.1967	8.56e-10	2.67e-08	7.57349
Tnfaip8l2	ENSMUSG00000013707	-1.05866	9.14e-10	2.82e-08	7.54975
Cd14	ENSMUSG00000051439	-0.827322	9.39e-10	2.9e-08	7.5376
Card9	ENSMUSG00000026928	-1.33632	1.08e-09	3.3e-08	7.48149
Sh3bgrl2	ENSMUSG00000032261	-0.767161	1.16e-09	3.5e-08	7.45593
Plcg2	ENSMUSG00000034330	-0.691172	1.2e-09	3.61e-08	7.44249
Gas2	ENSMUSG00000030498	-0.592575	1.26e-09	3.79e-08	7.42136
Ero1l	ENSMUSG00000021831	-0.692089	1.57e-09	4.66e-08	7.33161
Fgl2	ENSMUSG00000039899	-1.17687	1.58e-09	4.67e-08	7.33068
Pkp1	ENSMUSG00000026413	-1.32234	1.71e-09	5e-08	7.30103
Ms4a7	ENSMUSG00000024672	-0.587416	1.98e-09	5.76e-08	7.23958
Kcnn4	ENSMUSG00000054342	-0.651379	2.13e-09	6.15e-08	7.21112
Abcc3	ENSMUSG00000020865	-0.687856	2.18e-09	6.25e-08	7.20412
Nell2	ENSMUSG00000022454	-0.64538	2.64e-09	7.55e-08	7.12205
Vegfa	ENSMUSG00000023951	-0.584617	2.66e-09	7.58e-08	7.12033
Lair1	ENSMUSG00000055541	-1.18028	2.71e-09	7.67e-08	7.1152
Lcp2	ENSMUSG00000002699	-0.883978	3.46e-09	9.75e-08	7.011
Fbxo40	ENSMUSG00000047746	-2.03647	4.17e-09	1.16e-07	6.93554
Paox	ENSMUSG00000025464	-0.70075	4.23e-09	1.17e-07	6.93181
Pik3cd	ENSMUSG00000039936	-0.647723	4.31e-09	1.19e-07	6.92445
Mtss1	ENSMUSG00000022353	-0.588485	5.5e-09	1.5e-07	6.82391
Ly86	ENSMUSG00000021423	-1.15809	5.92e-09	1.6e-07	6.79588
Bhlhe22	ENSMUSG00000025128	-1.13152	8.25e-09	2.19e-07	6.65956
Sox2	ENSMUSG00000074637	-1.38277	8.62e-09	2.27e-07	6.64397
Gucy1a1	ENSMUSG00000033910	-1.27425	8.81e-09	2.32e-07	6.63451
Gfra3	ENSMUSG00000024366	-1.67249	9.02e-09	2.37e-07	6.62525
Csf2rb	ENSMUSG00000071713	-0.982639	1.07e-08	2.79e-07	6.5544
Dock8	ENSMUSG00000052085	-0.610864	1.17e-08	3.02e-07	6.51999
Cd300lb	ENSMUSG00000063193	-0.852792	1.39e-08	3.56e-07	6.44855
P2ry2	ENSMUSG00000032860	-0.994842	1.42e-08	3.63e-07	6.44009
Mlph	ENSMUSG00000026303	-1.19377	1.68e-08	4.28e-07	6.36856
Nfam1	ENSMUSG00000058099	-0.603318	1.79e-08	4.51e-07	6.34582
Adssl1	ENSMUSG00000011148	-1.01862	1.92e-08	4.83e-07	6.31605
Vav3	ENSMUSG00000033721	-1.22532	2.15e-08	5.38e-07	6.26922
Sfrp4	ENSMUSG00000021319	-0.688757	2.2e-08	5.46e-07	6.26281
Ankrd37	ENSMUSG00000050914	-3.79951	2.66e-08	6.53e-07	6.18509
Lyst	ENSMUSG00000019726	-0.645223	2.69e-08	6.57e-07	6.18243
Mbp	ENSMUSG00000041607	-0.734202	2.98e-08	7.28e-07	6.13787
Ikzf1	ENSMUSG00000018654	-0.987103	3.1e-08	7.54e-07	6.12263
Cygb	ENSMUSG00000020810	-0.660011	3.18e-08	7.72e-07	6.11238
Smagp	ENSMUSG00000053559	-1.33959	3.33e-08	8.09e-07	6.09205
Tifab	ENSMUSG00000049625	-1.04147	3.41e-08	8.25e-07	6.08355
Cln3	ENSMUSG00000030720	-0.671198	3.42e-08	8.27e-07	6.08249
Plppr3	ENSMUSG00000035835	-0.844401	3.45e-08	8.32e-07	6.07988
Gab2	ENSMUSG00000004508	-0.716846	3.55e-08	8.53e-07	6.06905
Col7a1	ENSMUSG00000025650	-0.578661	5.12e-08	1.21e-06	5.91721
Slc2a3	ENSMUSG00000003153	-1.11331	5.48e-08	1.28e-06	5.89279
Gfra1	ENSMUSG00000025089	-0.683368	5.72e-08	1.33e-06	5.87615
Hck	ENSMUSG00000003283	-0.702902	5.85e-08	1.36e-06	5.86646
Gramd1b	ENSMUSG00000040111	-0.64192	6e-08	1.39e-06	5.85699
Vsir	ENSMUSG00000020101	-0.576976	6.51e-08	1.5e-06	5.82391
Kdm3a	ENSMUSG00000053470	-0.601931	7.48e-08	1.7e-06	5.76955
Elmo1	ENSMUSG00000041112	-0.634199	8.79e-08	1.99e-06	5.70115
Sash3	ENSMUSG00000031101	-0.924973	9e-08	2.03e-06	5.6925
Arhgap19	ENSMUSG00000025154	-0.585139	9.3e-08	2.09e-06	5.67985
Alox5ap	ENSMUSG00000060063	-0.723546	9.76e-08	2.18e-06	5.66154
Lonrf1	ENSMUSG00000039633	-0.71686	9.79e-08	2.19e-06	5.65956
Irf8	ENSMUSG00000041515	-0.856453	1.08e-07	2.41e-06	5.61798
Cdh19	ENSMUSG00000047216	-1.00166	1.12e-07	2.48e-06	5.60555
Ly9	ENSMUSG00000004707	-0.867863	1.12e-07	2.48e-06	5.60555
Kank4	ENSMUSG00000035407	-0.788844	1.21e-07	2.65e-06	5.57675
Cd72	ENSMUSG00000028459	-0.917248	1.22e-07	2.68e-06	5.57187
P2ry13	ENSMUSG00000036362	-1.33138	1.4e-07	3.05e-06	5.5157
Myo5b	ENSMUSG00000025885	-1.85142	1.62e-07	3.5e-06	5.45593
Dlgap1	ENSMUSG00000003279	-1.92734	1.64e-07	3.53e-06	5.45223
Nat8l	ENSMUSG00000048142	-0.905657	1.89e-07	4.03e-06	5.39469
Hvcn1	ENSMUSG00000064267	-0.95345	2.22e-07	4.71e-06	5.32698
Lat2	ENSMUSG00000040751	-0.972232	2.38e-07	5.02e-06	5.2993
Cnr2	ENSMUSG00000062585	-1.42194	2.78e-07	5.8e-06	5.23657
Itga4	ENSMUSG00000027009	-0.803732	2.79e-07	5.82e-06	5.23508
Ms4a6c	ENSMUSG00000079419	-0.93599	2.96e-07	6.15e-06	5.21112
Gap43	ENSMUSG00000047261	-0.583727	3.05e-07	6.32e-06	5.19928
Prkcb	ENSMUSG00000052889	-0.948338	3.82e-07	7.73e-06	5.11182
Pirb	ENSMUSG00000058818	-0.610098	3.82e-07	7.73e-06	5.11182
Pstpip1	ENSMUSG00000032322	-0.731943	4.19e-07	8.38e-06	5.07676
Sntb1	ENSMUSG00000060429	-0.728782	4.3e-07	8.56e-06	5.06753
Entpd2	ENSMUSG00000015085	-0.581906	4.32e-07	8.58e-06	5.06651
Blnk	ENSMUSG00000061132	-0.837207	4.37e-07	8.66e-06	5.06248
Irf5	ENSMUSG00000029771	-0.593936	4.53e-07	8.96e-06	5.04769
Tmem273	ENSMUSG00000041707	-1.66628	4.84e-07	9.56e-06	5.01954
Vwa1	ENSMUSG00000042116	-0.992655	5.22e-07	1.03e-05	4.98716
Snx20	ENSMUSG00000031662	-0.952383	5.33e-07	1.04e-05	4.98297
Tmem132e	ENSMUSG00000020701	-1.77366	5.37e-07	1.05e-05	4.97881
Ccl12	ENSMUSG00000035352	-1.48977	5.37e-07	1.05e-05	4.97881
Ubash3b	ENSMUSG00000032020	-0.670507	5.68e-07	1.1e-05	4.95861
Psmb8	ENSMUSG00000024338	-0.610327	6.67e-07	1.27e-05	4.8962
P2rx7	ENSMUSG00000029468	-0.769969	7.91e-07	1.48e-05	4.82974
Ccdc88b	ENSMUSG00000047810	-0.883986	8.71e-07	1.62e-05	4.79048
Lgr6	ENSMUSG00000042793	-1.22189	1.03e-06	1.89e-05	4.72354
Jak3	ENSMUSG00000031805	-0.632488	1.06e-06	1.94e-05	4.7122
Chst1	ENSMUSG00000027221	-0.617256	1.1e-06	2.01e-05	4.6968
Gpr146	ENSMUSG00000044197	-0.837703	1.14e-06	2.08e-05	4.68194
Atp1a3	ENSMUSG00000040907	-0.894685	1.19e-06	2.17e-05	4.66354
Hid1	ENSMUSG00000034586	-0.575485	1.2e-06	2.18e-05	4.66154
Rapsn	ENSMUSG00000002104	-1.37624	1.27e-06	2.29e-05	4.64016
Pou2f2	ENSMUSG00000008496	-1.06167	1.62e-06	2.87e-05	4.54212
Itga7	ENSMUSG00000025348	-0.661323	1.61e-06	2.87e-05	4.54212
Gpsm3	ENSMUSG00000034786	-0.847454	1.62e-06	2.88e-05	4.54061
Erg	ENSMUSG00000040732	-0.832969	1.7e-06	3.01e-05	4.52143
Themis2	ENSMUSG00000037731	-0.799711	1.72e-06	3.04e-05	4.51713
Chst3	ENSMUSG00000057337	-0.742181	1.76e-06	3.1e-05	4.50864
Abcg3	ENSMUSG00000029299	-1.73042	1.82e-06	3.2e-05	4.49485
Il10ra	ENSMUSG00000032089	-0.88859	1.83e-06	3.2e-05	4.49485
Cysltr1	ENSMUSG00000052821	-1.78354	2.02e-06	3.52e-05	4.45346
Lpxn	ENSMUSG00000024696	-1.06789	2.07e-06	3.58e-05	4.44612
Atp2a3	ENSMUSG00000020788	-0.98193	2.15e-06	3.71e-05	4.43063
Angptl7	ENSMUSG00000028989	-2.02718	2.24e-06	3.85e-05	4.41454
Fcna	ENSMUSG00000026938	-1.76534	2.25e-06	3.88e-05	4.41117
Gbe1	ENSMUSG00000022707	-0.676161	2.76e-06	4.66e-05	4.33161
Irf6	ENSMUSG00000026638	-2.67344	2.79e-06	4.68e-05	4.32975
Cilp	ENSMUSG00000042254	-1.00924	2.82e-06	4.72e-05	4.32606
Inava	ENSMUSG00000041605	-1.31635	2.91e-06	4.84e-05	4.31515
Tbc1d9	ENSMUSG00000031709	-0.681592	2.94e-06	4.89e-05	4.31069
Plxnb3	ENSMUSG00000031385	-1.41895	3.01e-06	5e-05	4.30103
Apobr	ENSMUSG00000042759	-0.739461	3.13e-06	5.16e-05	4.28735
Rapgef5	ENSMUSG00000041992	-0.890449	3.14e-06	5.17e-05	4.28651
Gdpd5	ENSMUSG00000035314	-0.580694	3.19e-06	5.24e-05	4.28067
Igsf6	ENSMUSG00000035004	-0.937948	3.31e-06	5.42e-05	4.266
H2-Q7	ENSMUSG00000060550	-1.18963	3.49e-06	5.67e-05	4.24642
Fam78a	ENSMUSG00000050592	-1.11851	3.54e-06	5.73e-05	4.24185
Kcna6	ENSMUSG00000038077	-1.27379	3.76e-06	6.05e-05	4.21824
Dhrs7	ENSMUSG00000021094	-0.578575	3.89e-06	6.24e-05	4.20482
Slc7a7	ENSMUSG00000000958	-0.668109	3.91e-06	6.25e-05	4.20412
Dock10	ENSMUSG00000038608	-0.599623	4.09e-06	6.5e-05	4.18709
Gpr17	ENSMUSG00000052229	-2.22477	4.19e-06	6.65e-05	4.17718
Nalcn	ENSMUSG00000000197	-1.51587	4.34e-06	6.85e-05	4.16431
Csf2rb2	ENSMUSG00000071714	-1.06083	4.4e-06	6.94e-05	4.15864
Tnfrsf11a	ENSMUSG00000026321	-0.721835	5.15e-06	8e-05	4.09691
Coro2b	ENSMUSG00000041729	-0.721098	5.17e-06	8.02e-05	4.09583
Nfasc	ENSMUSG00000026442	-0.872768	5.64e-06	8.71e-05	4.05998
Plxdc1	ENSMUSG00000017417	-0.715009	5.66e-06	8.72e-05	4.05948
Notch4	ENSMUSG00000015468	-1.06919	5.69e-06	8.75e-05	4.05799
Nell1	ENSMUSG00000055409	-1.46444	5.83e-06	8.96e-05	4.04769
Pgm2l1	ENSMUSG00000030729	-0.667247	6.09e-06	9.34e-05	4.02965
Slc35g1	ENSMUSG00000044026	-0.722363	6.22e-06	9.51e-05	4.02182
Tspan15	ENSMUSG00000037031	-0.959807	6.35e-06	9.68e-05	4.01412
Pmaip1	ENSMUSG00000024521	-0.923009	7.1e-06	0.00010735	3.9692
Bin2	ENSMUSG00000098112	-0.73744	7.28e-06	0.000109651	3.95999
Hpse	ENSMUSG00000035273	-0.925589	7.92e-06	0.000118033	3.928
Cyfip2	ENSMUSG00000020340	-0.772333	7.92e-06	0.000118033	3.928
Pla2g7	ENSMUSG00000023913	-0.589863	7.91e-06	0.000118033	3.928
Rgs10	ENSMUSG00000030844	-0.609574	8.2e-06	0.000121613	3.91502
Zim1	ENSMUSG00000002266	-0.830911	8.49e-06	0.000125828	3.90022
Map3k1	ENSMUSG00000021754	-0.619361	8.57e-06	0.000126801	3.89688
Vit	ENSMUSG00000024076	-0.62388	8.95e-06	0.000131515	3.88102
Kcnk13	ENSMUSG00000045404	-0.948596	9.27e-06	0.000135953	3.86661
Ajap1	ENSMUSG00000039546	-2.05734	1.06e-05	0.000153068	3.81512
Arl11	ENSMUSG00000043157	-0.904052	1.13e-05	0.000162488	3.78918
Aif1	ENSMUSG00000024397	-1.06315	1.14e-05	0.000163998	3.78516
Lama1	ENSMUSG00000032796	-0.613726	1.17e-05	0.000168302	3.77391
Tmem206	ENSMUSG00000026627	-0.584716	1.2e-05	0.000172754	3.76257
Atf3	ENSMUSG00000026628	-0.830528	1.25e-05	0.000178922	3.74734
Parp14	ENSMUSG00000034422	-0.619616	1.28e-05	0.000182051	3.73981
Cfi	ENSMUSG00000058952	-1.266	1.29e-05	0.000183622	3.73608
Hdac9	ENSMUSG00000004698	-0.87579	1.37e-05	0.000194591	3.71088
Sap30	ENSMUSG00000031609	-0.808762	1.43e-05	0.000201174	3.69643
Ppp1r3g	ENSMUSG00000050423	-4.45953	1.45e-05	0.00020322	3.69203
Lims2	ENSMUSG00000024395	-0.62521	1.45e-05	0.00020322	3.69203
Fgd2	ENSMUSG00000024013	-0.844566	1.45e-05	0.000203332	3.69179
Npl	ENSMUSG00000042684	-0.93515	1.5e-05	0.000209609	3.67859
B430306N03Rik	ENSMUSG00000043740	-0.756248	1.69e-05	0.000232326	3.6339
Itgal	ENSMUSG00000030830	-0.770663	1.7e-05	0.000233193	3.63228
Cd37	ENSMUSG00000030798	-0.683029	1.98e-05	0.000268596	3.5709
Il6ra	ENSMUSG00000027947	-0.61644	2.05e-05	0.000278229	3.5556
Afap1l1	ENSMUSG00000033032	-1.11959	2.09e-05	0.000283041	3.54815
Zdhhc2	ENSMUSG00000039470	-0.662879	2.21e-05	0.00029629	3.52828
Arhgap9	ENSMUSG00000040345	-0.815015	2.21e-05	0.000296537	3.52792
Cd300lf	ENSMUSG00000047798	-1.71334	2.39e-05	0.000318142	3.49738
Frem1	ENSMUSG00000059049	-0.689841	2.54e-05	0.000334425	3.4757
Ncf4	ENSMUSG00000071715	-0.738673	2.56e-05	0.00033677	3.47267
Ifi47	ENSMUSG00000078920	-0.722547	2.69e-05	0.000352889	3.45236
Serinc2	ENSMUSG00000023232	-1.11869	2.7e-05	0.000353948	3.45106
Kng1	ENSMUSG00000022875	-1.26673	2.85e-05	0.000370924	3.43072
B3galt5	ENSMUSG00000074892	-1.52844	3.05e-05	0.000393903	3.40461
Milr1	ENSMUSG00000040528	-0.836796	3.22e-05	0.00041411	3.38288
Adap1	ENSMUSG00000056413	-0.652331	3.27e-05	0.000419368	3.3774
Clec5a	ENSMUSG00000029915	-0.769105	3.34e-05	0.000428199	3.36835
Arhgap4	ENSMUSG00000031389	-0.749178	3.37e-05	0.000431683	3.36484
Kdr	ENSMUSG00000062960	-1.76675	3.47e-05	0.000441802	3.35477
Csf3r	ENSMUSG00000028859	-1.78049	3.5e-05	0.000445019	3.35162
Bmf	ENSMUSG00000040093	-0.68052	3.88e-05	0.00048761	3.31193
Tbxas1	ENSMUSG00000029925	-0.743448	3.92e-05	0.000492085	3.30796
Itih3	ENSMUSG00000006522	-1.33476	4.63e-05	0.000571023	3.24335
Lrrn4cl	ENSMUSG00000071656	-0.675753	4.63e-05	0.000571041	3.24333
P2ry12	ENSMUSG00000036353	-1.05424	5.28e-05	0.000643089	3.19173
Lilra5	ENSMUSG00000070873	-2.24659	5.33e-05	0.000647537	3.18874
Slc16a6	ENSMUSG00000041920	-0.767756	5.34e-05	0.000648087	3.18837
Itgb8	ENSMUSG00000025321	-0.617634	5.68e-05	0.000684843	3.16441
Lrmp	ENSMUSG00000030263	-0.906911	5.91e-05	0.000710477	3.14845
Hhex	ENSMUSG00000024986	-1.05989	6.1e-05	0.000733261	3.13474
Cd52	ENSMUSG00000000682	-0.769525	6.34e-05	0.000756518	3.12118
Psmb9	ENSMUSG00000096727	-0.701217	6.35e-05	0.000757106	3.12084
Ace	ENSMUSG00000020681	-0.647282	6.82e-05	0.000804293	3.09459
Ms4a4a	ENSMUSG00000101389	-1.92524	6.9e-05	0.000811633	3.09064
Trim14	ENSMUSG00000039853	-1.10757	7.07e-05	0.000827175	3.0824
Mcoln2	ENSMUSG00000011008	-0.965437	7.25e-05	0.000845607	3.07283
Tm6sf1	ENSMUSG00000038623	-0.690781	7.33e-05	0.000853329	3.06888
Tmem200c	ENSMUSG00000095407	-0.988247	7.58e-05	0.000879067	3.05598
Selenbp1	ENSMUSG00000068874	-0.775426	8.55e-05	0.000971806	3.01242
Klhl30	ENSMUSG00000026308	-0.825933	8.64e-05	0.000978855	3.00928
Dok2	ENSMUSG00000022102	-0.689452	8.9e-05	0.00100439	2.9981
Ethe1	ENSMUSG00000064254	-0.581438	8.99e-05	0.00101427	2.99385
Nfatc2	ENSMUSG00000027544	-0.623124	9.03e-05	0.00101766	2.9924
Tfap2a	ENSMUSG00000021359	-1.07848	9.13e-05	0.00102621	2.98876
Epm2a	ENSMUSG00000055493	-0.799927	9.28e-05	0.00104124	2.98245
Aqp4	ENSMUSG00000024411	-2.89075	9.41e-05	0.00105377	2.97725
Fkbp1b	ENSMUSG00000020635	-0.666128	9.61e-05	0.00107271	2.96952
Nlrp3	ENSMUSG00000032691	-0.941864	0.000104778	0.00116277	2.93451
Spef1	ENSMUSG00000027329	-0.864372	0.000106908	0.0011846	2.92643
Acot1	ENSMUSG00000072949	-0.618991	0.00011559	0.00126923	2.89646
Cd200r1	ENSMUSG00000022667	-0.767751	0.000117636	0.00129072	2.88917
Ms4a6b	ENSMUSG00000024677	-0.763257	0.000118461	0.0012988	2.88646
A2m	ENSMUSG00000030111	-2.66185	0.000122219	0.00133199	2.8755
Havcr2	ENSMUSG00000020399	-0.650667	0.000122141	0.00133199	2.8755
Ugt1a7c	ENSMUSG00000090124	-0.793426	0.000131975	0.00142447	2.84635
Ednrb	ENSMUSG00000022122	-1.28916	0.000144324	0.00155087	2.80942
Slco2b1	ENSMUSG00000030737	-1.17537	0.000149044	0.00159924	2.79609
Fabp3	ENSMUSG00000028773	-0.742215	0.000154638	0.00164834	2.78295
Lonrf3	ENSMUSG00000016239	-0.775699	0.000155707	0.00165853	2.78028
Htr2b	ENSMUSG00000026228	-1.47569	0.000157243	0.00167001	2.77728
Rhbdl3	ENSMUSG00000017692	-0.755192	0.00016513	0.00174488	2.75823
Gpr34	ENSMUSG00000040229	-1.54726	0.00016811	0.00176867	2.75235
Wscd1	ENSMUSG00000020811	-2.88686	0.000175585	0.001842	2.73471
Nlrc4	ENSMUSG00000039193	-1.40852	0.000179452	0.00187582	2.72681
Gmfg	ENSMUSG00000060791	-1.09393	0.000180931	0.00188993	2.72355
Spon1	ENSMUSG00000038156	-0.891251	0.000194986	0.00201081	2.69663
Cd300a	ENSMUSG00000034652	-0.718578	0.000218231	0.00222535	2.6526
Shc4	ENSMUSG00000035109	-0.763275	0.000221162	0.00224737	2.64832
Gfap	ENSMUSG00000020932	-1.28525	0.000235745	0.00238063	2.62331
Tnik	ENSMUSG00000027692	-0.608545	0.000238473	0.00240153	2.61951
Kcnh1	ENSMUSG00000058248	-2.57519	0.000248632	0.00248155	2.60528
Kbtbd11	ENSMUSG00000055675	-0.988219	0.000258103	0.0025673	2.59052
Rhoh	ENSMUSG00000029204	-2.28545	0.000275365	0.00271426	2.56635
Zfp536	ENSMUSG00000043456	-1.31361	0.000277842	0.00273012	2.56382
Zdhhc14	ENSMUSG00000034265	-0.630943	0.000290606	0.00283836	2.54693
Atp8a1	ENSMUSG00000037685	-0.640917	0.000304643	0.00295169	2.52993
Rab27a	ENSMUSG00000032202	-0.73622	0.000305662	0.00295568	2.52934
Btk	ENSMUSG00000031264	-0.713921	0.000337237	0.00322465	2.49152
Aif1l	ENSMUSG00000001864	-0.769375	0.000354033	0.00335882	2.47381
Galnt12	ENSMUSG00000039774	-0.682888	0.000362312	0.00341957	2.46603
Dok3	ENSMUSG00000035711	-0.627874	0.000382263	0.00357547	2.44667
Naip2	ENSMUSG00000078945	-0.846031	0.000385537	0.00360378	2.44324
Traf3ip3	ENSMUSG00000037318	-1.64043	0.000398389	0.00370255	2.4315
Garem2	ENSMUSG00000044576	-0.898167	0.000404358	0.00374847	2.42615
Sfmbt2	ENSMUSG00000061186	-1.36916	0.000412072	0.00380547	2.41959
Arhgef3	ENSMUSG00000021895	-0.643602	0.00042377	0.00390115	2.40881
Mndal	ENSMUSG00000090272	-0.934444	0.00043421	0.00398719	2.39933
Vtn	ENSMUSG00000017344	-1.46635	0.000456425	0.0041745	2.3794
Cd300c2	ENSMUSG00000044811	-0.669691	0.000469719	0.0042809	2.36847
Col28a1	ENSMUSG00000068794	-0.686623	0.000549185	0.00491301	2.30865
Vstm2b	ENSMUSG00000039257	-1.24062	0.000551747	0.00493291	2.3069
Arhgef26	ENSMUSG00000036885	-0.98908	0.000565103	0.00504613	2.29704
Gli1	ENSMUSG00000025407	-1.07757	0.00061808	0.00545003	2.2636
Fgf21	ENSMUSG00000030827	-2.93892	0.000623346	0.00547568	2.26156
Bsn	ENSMUSG00000032589	-0.679079	0.000656783	0.00574518	2.2407
Ccbe1	ENSMUSG00000046318	-0.991084	0.000659551	0.00575424	2.24001
Tnfrsf13b	ENSMUSG00000010142	-0.901828	0.000684871	0.00594077	2.22616
Gipr	ENSMUSG00000030406	-3.03563	0.000686206	0.00594195	2.22607
Neurl2	ENSMUSG00000039873	-1.0777	0.000705018	0.00608318	2.21587
Samsn1	ENSMUSG00000022876	-1.26453	0.000709368	0.00609955	2.2147
Epsti1	ENSMUSG00000022014	-0.978174	0.000709036	0.00609955	2.2147
B3gnt7	ENSMUSG00000079445	-1.58847	0.000740158	0.00631559	2.19959
Ltc4s	ENSMUSG00000020377	-1.85812	0.00074679	0.00635338	2.19699
Vash1	ENSMUSG00000021256	-0.71935	0.000799663	0.00672862	2.17207
Cd48	ENSMUSG00000015355	-0.704629	0.000812675	0.00681843	2.16632
Gm5431	ENSMUSG00000058163	-1.53096	0.000844218	0.00705467	2.15152
Gch1	ENSMUSG00000037580	-0.988015	0.000852488	0.00711969	2.14754
Cd28	ENSMUSG00000026012	-2.57554	0.000866307	0.00722269	2.1413
Sh3tc1	ENSMUSG00000036553	-0.652434	0.000879264	0.00731399	2.13585
Marchf1	ENSMUSG00000036469	-1.16414	0.000897792	0.00744025	2.12841
Lgi4	ENSMUSG00000036560	-0.651431	0.000901971	0.00746879	2.12675
Klk8	ENSMUSG00000064023	-1.40948	0.000961576	0.0078788	2.10354
Zbp1	ENSMUSG00000027514	-0.782223	0.000982864	0.00802471	2.09557
Adap2	ENSMUSG00000020709	-0.670989	0.00099388	0.00810557	2.09122
B3gnt2	ENSMUSG00000051650	-0.902622	0.00103907	0.00839432	2.07601
Cela1	ENSMUSG00000023031	-0.813681	0.00110212	0.00884778	2.05317
Cd22	ENSMUSG00000030577	-1.1881	0.0011113	0.0089136	2.04995
Sema6b	ENSMUSG00000001227	-0.623277	0.00111969	0.0089563	2.04787
Gzmd	ENSMUSG00000059256	-2.30927	0.00115364	0.00918756	2.0368
Selplg	ENSMUSG00000048163	-0.582725	0.0011857	0.00939669	2.02703
Gna15	ENSMUSG00000034792	-0.815119	0.00131783	0.0102598	1.98886
Bank1	ENSMUSG00000037922	-1.79586	0.00136556	0.0105974	1.9748
Gjb3	ENSMUSG00000042367	-0.577288	0.00139279	0.0107801	1.96738
Lama3	ENSMUSG00000024421	-0.766849	0.00145722	0.0112133	1.95027
Rab38	ENSMUSG00000030559	-0.657594	0.00151285	0.0115802	1.93628
Dhh	ENSMUSG00000023000	-1.32627	0.00156869	0.0119201	1.92372
P3h2	ENSMUSG00000038168	-0.699506	0.00166034	0.0125252	1.90222
Tmc8	ENSMUSG00000050106	-1.11961	0.00166384	0.012545	1.90153
Zbtb8b	ENSMUSG00000048485	-1.57136	0.00179268	0.0133987	1.87294
Fgf5	ENSMUSG00000029337	-0.703382	0.00180245	0.0134511	1.87124
Oas3	ENSMUSG00000032661	-1.11307	0.00181731	0.0135381	1.86844
Parvg	ENSMUSG00000022439	-1.19869	0.00182397	0.0135769	1.8672
Lgi3	ENSMUSG00000033595	-0.870864	0.00186171	0.0138155	1.85963
Tmem221	ENSMUSG00000043664	-1.34703	0.00192011	0.0141655	1.84877
Lama5	ENSMUSG00000015647	-0.588052	0.00222412	0.0160508	1.7945
H2-M3	ENSMUSG00000016206	-0.672983	0.00237037	0.0169103	1.77185
Rgs11	ENSMUSG00000024186	-0.872403	0.00246784	0.0175029	1.75689
Gpr160	ENSMUSG00000037661	-1.13467	0.00257698	0.0181359	1.74146
Rgs14	ENSMUSG00000052087	-0.929962	0.00263197	0.0184432	1.73416
Rasal3	ENSMUSG00000052142	-0.869312	0.00277393	0.01928	1.71489
Tlr8	ENSMUSG00000040522	-0.585356	0.00282293	0.0195646	1.70853
Disc1	ENSMUSG00000043051	-0.991265	0.00283904	0.019622	1.70726
Coro2a	ENSMUSG00000028337	-0.707325	0.00283929	0.019622	1.70726
AB124611	ENSMUSG00000057191	-0.703755	0.00290914	0.0200383	1.69814
Angptl6	ENSMUSG00000038742	-1.42851	0.0029438	0.0202292	1.69402
Alox5	ENSMUSG00000025701	-0.658254	0.00297507	0.0204345	1.68964
Cd4	ENSMUSG00000023274	-1.61952	0.0030113	0.0206154	1.68581
Grap	ENSMUSG00000004837	-0.988248	0.00308632	0.0210499	1.67675
Tmod1	ENSMUSG00000028328	-2.02938	0.00316103	0.021498	1.6676
Add2	ENSMUSG00000030000	-1.34405	0.00321435	0.0217199	1.66314
Gpbar1	ENSMUSG00000064272	-1.12751	0.0032284	0.0217846	1.66185
Dlx1	ENSMUSG00000041911	-0.75204	0.00322759	0.0217846	1.66185
Ifi27l2a	ENSMUSG00000079017	-1.02528	0.00325621	0.0219317	1.65893
Gucy1b1	ENSMUSG00000028005	-0.778778	0.00352536	0.023388	1.63101
Tulp1	ENSMUSG00000037446	-0.763372	0.00367498	0.0242592	1.61512
Sla	ENSMUSG00000022372	-0.670693	0.00367752	0.024265	1.61502
Treml2	ENSMUSG00000071068	-1.76015	0.00382901	0.0250043	1.60199
Hc	ENSMUSG00000026874	-0.942308	0.00387796	0.0252557	1.59764
Trpm2	ENSMUSG00000009292	-1.53903	0.00392775	0.0255223	1.59308
Mfsd2a	ENSMUSG00000028655	-0.900612	0.00408332	0.0264283	1.57793
Slc16a8	ENSMUSG00000032988	-0.72055	0.00416955	0.0269266	1.56982
Cdhr3	ENSMUSG00000035860	-1.51106	0.00420125	0.0271073	1.56691
Tlr1	ENSMUSG00000044827	-0.57935	0.00421602	0.0271786	1.56577
Pygm	ENSMUSG00000032648	-1.10786	0.00423421	0.0272717	1.56429
Bst1	ENSMUSG00000029082	-0.687659	0.00427652	0.0275078	1.56054
Dennd1c	ENSMUSG00000002668	-0.83012	0.00430711	0.0276436	1.55841
Mal2	ENSMUSG00000024479	-0.719494	0.0043777	0.0279642	1.5534
Pou3f1	ENSMUSG00000090125	-1.38532	0.00438652	0.0280054	1.55276
Ciart	ENSMUSG00000038550	-0.943202	0.00456369	0.0289716	1.53803
Atp1a2	ENSMUSG00000007097	-1.32402	0.00461925	0.0292479	1.53391
Gm8186	ENSMUSG00000049124	-0.597779	0.00466873	0.0294972	1.53022
Epop	ENSMUSG00000043439	-0.901644	0.00469178	0.0295915	1.52883
Lst1	ENSMUSG00000073412	-0.649113	0.00477381	0.0299921	1.52299
Reg3g	ENSMUSG00000030017	-2.21033	0.00479647	0.0301085	1.52131
Tfec	ENSMUSG00000029553	-0.836281	0.00483483	0.0302686	1.51901
Mmp3	ENSMUSG00000043613	-0.647012	0.00483238	0.0302686	1.51901
Lef1	ENSMUSG00000027985	-1.77941	0.00484259	0.0302807	1.51883
Fcrlb	ENSMUSG00000070524	-1.78554	0.00492944	0.0306465	1.51362
Mmp27	ENSMUSG00000070323	-1.28254	0.00493876	0.0306847	1.51308
Tnfsf9	ENSMUSG00000035678	-1.14633	0.00497805	0.0308499	1.51075
Gzme	ENSMUSG00000022156	-0.761775	0.00508612	0.0313996	1.50308
Rragd	ENSMUSG00000028278	-0.887782	0.00511928	0.0315249	1.50135
Gpr183	ENSMUSG00000051212	-0.607705	0.00511939	0.0315249	1.50135
Car3	ENSMUSG00000027559	-0.894478	0.00518429	0.031811	1.49742
Chchd10	ENSMUSG00000049422	-1.14753	0.00544441	0.0330243	1.48117
Ptpro	ENSMUSG00000030223	-0.643229	0.00548364	0.0332346	1.47841
Kit	ENSMUSG00000005672	-2.02102	0.00551846	0.0334178	1.47602
Jakmip2	ENSMUSG00000024502	-0.992178	0.00556234	0.0336277	1.4733
Ptafr	ENSMUSG00000056529	-0.722674	0.00577712	0.0345821	1.46115
Neurl1b	ENSMUSG00000034413	-0.673156	0.00577538	0.0345821	1.46115
Car2	ENSMUSG00000027562	-1.55608	0.00597324	0.0355431	1.44924
Ccr2	ENSMUSG00000049103	-1.3718	0.00611019	0.0361162	1.4423
Cd83	ENSMUSG00000015396	-0.877569	0.00637209	0.0373298	1.42794
Tgm1	ENSMUSG00000022218	-2.0902	0.00651954	0.0379664	1.4206
Stra6	ENSMUSG00000032327	-1.51266	0.00651523	0.0379664	1.4206
C5ar2	ENSMUSG00000074361	-1.12138	0.00668728	0.0387421	1.41182
Lmo1	ENSMUSG00000036111	-0.886388	0.00689434	0.0396425	1.40184
Cd86	ENSMUSG00000022901	-1.71677	0.00775485	0.0436607	1.35991
Plcb2	ENSMUSG00000040061	-0.901713	0.00813864	0.0454042	1.3429
Kng2	ENSMUSG00000060459	-0.60327	0.00813236	0.0454042	1.3429
Gm14548	ENSMUSG00000074417	-1.04392	0.00836519	0.0463278	1.33416
Trim30d	ENSMUSG00000057596	-1.02168	0.00847196	0.0468024	1.32973
Rtn4rl2	ENSMUSG00000050896	-0.812874	0.00847335	0.0468024	1.32973
Rnf180	ENSMUSG00000021720	-0.696541	0.00873369	0.0480221	1.31856
