# Supplementary material for: Inhibition of Cdk5 increases osteoblast differentiation and bone mass and improves fracture healing
Source: Bone Res. 2022 Apr 6;10:33. doi: 10.1038/s41413-022-00195-z (PMC8983726; doi:10.1038/s41413-022-00195-z)
Supplement: Supplementary file 6 — Supplementary Table 5 [file 41413_2022_195_MOESM6_ESM.xlsx]

## Sheet: AnnotationCluster
Annotation Cluster	Number of Genes
Regulation of cell adhesion	139
Glycolysis	117
Inflammatory response	116
Leukocyte migration	107
Regulation of cytokine production	85
Adaptive immune response	84
Leukocyte activation involved in immune response	81
Positive regulation of immune response	72
Neutrophil degranulation	66
Myeloid leukocyte activation	54

## Sheet: RegulationOfCellAdhesion
Regulation of cell adhesion
OfficialSymbol	msiCdk5vsmsiNT_log2FoldChange
Adam8	-0.606461
Aif1	-1.06315
Alox5	-0.658254
Arg1	-8.3353
Bmp6	-0.689113
Bst1	-0.687659
Cd28	-2.57554
Cd4	-1.61952
Cd83	-0.877569
Cd86	-1.71677
Coro1a	-0.741828
Ccr2	-1.3718
Ccr5	-1.96211
Erbb3	-1.24939
Fgl2	-1.17687
Fn1	-0.577384
H2-M3	-0.672983
H2-T23	-0.655809
Ptpn6	-0.774559
Igf2	-1.57446
Itga4	-0.803732
Itgal	-0.770663
Itgb2	-0.73357
Jak3	-0.632488
Kdr	-1.76675
L1cam	-1.05902
Lama1	-0.613726
Lama3	-0.766849
Lama5	-0.588052
Lef1	-1.77941
Lgals3	-0.721095
Mbp	-0.734202
Myo1f	-0.753328
Notch4	-1.06919
Plau	-0.641062
Ptafr	-0.722674
Sirpa	-0.651471
Ptprc	-0.791156
Rac2	-0.897661
Cxcl12	-0.709663
Sox2	-1.38277
Tgm2	-0.743138
Tnfsf9	-1.14633
Vav1	-0.893147
Vegfa	-0.584617
Vtn	-1.46635
Ikzf1	-0.987103
Postn	-0.652245
Vav3	-1.22532
Smoc1	-0.680178
Tnfaip8l2	-1.05866
Megf10	-0.705089
Zdhhc2	-0.662879
P2ry12	-1.05424
Ubash3b	-0.670507
Vsir	-0.576976
Sash3	-0.924973
Vit	-0.62388
Rhoh	-2.28545
Dock8	-0.610864
Ccdc88b	-0.883986
Gpnmb	-0.821467
Nckap1l	-0.97954
Lpxn	-1.06789
Fermt3	-0.941517
Plxnb3	-1.41895
Havcr2	-0.650667
Nlrp3	-0.941864
Cd300a	-0.718578
Lims2	-0.62521
Ajap1	-2.05734
Coro2b	-0.721098
Disc1	-0.991265
Prex1	-0.731616
Rasal3	-0.869312
Btk	-0.713921
Cd22	-1.1881
Csf1r	-0.881496
Fcgr2b	-1.73331
Fkbp1b	-0.666128
Hhex	-1.05989
Inpp5d	-0.877873
Cd180	-0.873733
Mif	-1.16761
Nfatc2	-0.623124
Slc11a1	-0.625213
P2rx7	-0.769969
Ccl12	-1.48977
Tyrobp	-0.880487
Tnfrsf13b	-0.901828
Il33	-0.589733
Trem2	-0.651552
Dock2	-1.24283
Lmo1	-0.886388
Gpr183	-0.607705
Add2	-1.34405
Aqp4	-2.89075
Cd53	-0.846833
Cx3cr1	-0.934459
Sparcl1	-1.10669
Itga7	-0.661323
Kit	-2.02102
Cd93	-1.08564
Pkp1	-1.32234
Selplg	-0.582725
Cadm1	-0.799311
Plek	-0.907914
Ttyh1	-1.26557
Cd200r1	-0.767751
Cdhr3	-1.51106
Cyfip2	-0.772333
Mcam	-1.34679
Pcdh20	-1.38546
Cdh19	-1.00166
Milr1	-0.836796
Apoe	-0.991247
Cd37	-0.683029
Cd84	-0.878436
Cnr2	-1.42194
Ctsc	-0.770996
Fcer1g	-0.904866
Gab2	-0.716846
Lyst	-0.645223
Pdgfb	-0.88363
Samsn1	-1.26453
Nfam1	-0.603318
Cygb	-0.660011
Cd300lb	-0.852792
Lilra5	-2.24659
Bank1	-1.79586
Cd300lf	-1.71334
Rab27a	-0.73622
Cd48	-0.704629
Il6ra	-0.61644
Ly9	-0.867863
Lcp1	-0.699124
Was	-0.944901
Treml2	-1.76015
Wdfy4	-0.872116

## Sheet: Glycolysis
Glycolysis
OfficialSymbol	msiCdk5vsmsiNT_log2FoldChange
Aldoa	-1.01453
Aldoc	-2.07358
Eno1	-1.01963
Gapdh	-0.822874
Gpi1	-0.732933
Hk2	-1.08862
Pfkl	-1.52853
Pgam1	-0.770862
Pgk1	-1.43613
Pkm	-0.679877
Tpi1	-1.05069
Pfkp	-0.590203
Hk3	-1.36126
Eno1b	-1.06961
Ldha	-0.673306
Aldh1a3	-0.719271
Pgm2	-0.617433
Acss1	-1.55996
Pgm2l1	-0.667247
Pfkfb3	-1.18923
Acan	-1.47734
Gys1	-0.776243
Hexb	-0.649157
Hpse	-0.925589
Pygm	-1.10786
Slc2a1	-1.42454
Chst3	-0.742181
B3gnt2	-0.902622
Gbe1	-0.676161
Chst1	-0.617256
B3galt5	-1.52844
Pygl	-1.17598
Cspg4	-0.580275
B3gnt7	-1.58847
Cybb	-0.667125
Il6ra	-0.61644
Pik3cd	-0.647723
Prkcb	-0.948338
Vegfa	-0.584617
Egln1	-0.887755
Egln3	-3.34253
Pdk1	-1.39038
Plcg2	-0.691172
Mif	-1.16761
P2rx7	-0.769969
Aoah	-1.17346
Ddit4	-0.617253
Entpd2	-0.581906
Ncf1	-0.677583
Ncf2	-0.836812
Enpp1	-0.965288
Ak4	-2.49292
Atf3	-0.830528
Epm2a	-0.799927
Igf2	-1.57446
Fabp5	-0.593149
Pdgfb	-0.88363
Ptafr	-0.722674
Plek	-0.907914
Npl	-0.93515
Ppp1r3g	-4.45953
P2ry6	-0.836404
Ugt1a7c	-0.793426
Adcy7	-0.596927
Adssl1	-1.01862
Gucy1b1	-0.778778
Gucy1a1	-1.27425
Trem2	-0.651552
Kcnab2	-0.685479
Alox5	-0.658254
Alox5ap	-0.723546
Cln3	-0.671198
Gch1	-0.988015
Ltc4s	-1.85812
Plp1	-1.31787
Tbxas1	-0.743448
Hpgds	-0.886232
Gatm	-1.34129
Trib3	-2.28304
Mthfd1l	-0.685384
Pla2g7	-0.589863
Fabp3	-0.742215
Htr2b	-1.47569
Pik3cg	-0.989852
Rab38	-0.657594
Apoe	-0.991247
Bmp6	-0.689113
Moxd1	-0.71265
Kdm3a	-0.601931
Cox4i2	-2.49057
Atp1a2	-1.32402
Chchd10	-1.14753
Bnip3	-2.26517
Arg1	-8.3353
Acot1	-0.618991
Aldh1l2	-0.911651
C3	-0.752057
Crabp2	-0.757976
Kit	-2.02102
Mfsd2a	-0.900612
Cygb	-0.660011
Ace	-0.647282
Aif1	-1.06315
Cx3cr1	-0.934459
H2-M3	-0.672983
Itgb2	-0.73357
Mmp3	-0.647012
Sirpa	-0.651471
Ethe1	-0.581438
Paox	-0.70075
Chac1	-1.40681
Uap1l1	-0.636234
Jak3	-0.632488
Hal	-1.87412
Slc11a1	-0.625213
Pkp1	-1.32234
Cacng7	-1.00771

## Sheet: InflammatoryResponse
Inflammatory response
OfficialSymbol	msiCdk5vsmsiNT_log2FoldChange
Ace	-0.647282
Adam8	-0.606461
Adcy7	-0.596927
Aif1	-1.06315
Alox5	-0.658254
Alox5ap	-0.723546
Aoc3	-0.822694
Apoe	-0.991247
Bmp6	-0.689113
Bst1	-0.687659
Btk	-0.713921
C1qa	-1.14966
C3	-0.752057
C3ar1	-0.935571
C5ar1	-0.63184
Cd14	-0.827322
Cd28	-2.57554
Cd68	-1.03081
Ccr1	-2.69872
Ccr2	-1.3718
Ccr5	-1.96211
Cnr2	-1.42194
Csf1r	-0.881496
Ctsc	-0.770996
Ctss	-0.765708
Cx3cr1	-0.934459
Cybb	-0.667125
Ednrb	-1.28916
Fcer1g	-0.904866
Fcgr1	-1.28081
Fcgr2b	-1.73331
Fcgr3	-1.02634
Fn1	-0.577384
Cmklr1	-0.673728
H2-T23	-0.655809
Hc	-0.942308
Hck	-0.702902
Itgb2	-0.73357
Kit	-2.02102
Kng1	-1.26673
Cd180	-0.873733
Ly86	-1.15809
Mif	-1.16761
Naip2	-0.846031
Ncf1	-0.677583
Slc11a1	-0.625213
P2rx7	-0.769969
Pik3cd	-0.647723
Plp1	-1.31787
Pstpip1	-0.731943
Ptafr	-0.722674
Sirpa	-0.651471
Reg3g	-2.21033
Ccl12	-1.48977
Tgm2	-0.743138
Tlr1	-0.57935
Tnfrsf11a	-0.721835
Tyrobp	-0.880487
Aoah	-1.17346
Pla2g7	-0.589863
Pik3cg	-0.989852
Pf4	-1.5603
Cd200r1	-0.767751
Zbp1	-0.782223
Cysltr1	-1.78354
Tnfaip8l2	-1.05866
Chst1	-0.617256
Il33	-0.589733
Hdac9	-0.87579
Trem2	-0.651552
Pik3ap1	-0.899227
Pld4	-1.09629
Gpsm3	-0.847454
Cela1	-0.813681
Cspg4	-0.580275
Tlr8	-0.585356
Havcr2	-0.650667
Stab1	-1.15612
Nlrp3	-0.941864
Cd300a	-0.718578
Nrros	-0.859257
Themis2	-0.799711
A2m	-2.66185
Lilra5	-2.24659
Nlrc4	-1.40852
Tlr13	-0.737232
C5ar2	-1.12138
Gpr17	-2.22477
Arg1	-8.3353
Cd37	-0.683029
Cd86	-1.71677
Fgl2	-1.17687
H2-M3	-0.672983
Igf2	-1.57446
Myo1f	-0.753328
Vav1	-0.893147
Unc93b1	-0.618693
Cadm1	-0.799311
Inava	-1.31635
Arrb2	-0.796188
Cd300lf	-1.71334
B430306N03Rik	-0.756248
Treml2	-1.76015
Card9	-1.33632
Parp14	-0.619616
Mndal	-0.934444
Fkbp1b	-0.666128
Kdr	-1.76675
Pdgfb	-0.88363
Lgmn	-0.804573
Rac2	-0.897661
Cxcl12	-0.709663
Vegfa	-0.584617
P2ry12	-1.05424
Tubb2b	-0.620485
Nckap1l	-0.97954

## Sheet: LeukocyteMigration
Leukocyte migration
OfficialSymbol	msiCdk5vsmsiNT_log2FoldChange
Adam8	-0.606461
Add2	-1.34405
Aif1	-1.06315
Alox5	-0.658254
Aoc3	-0.822694
Bst1	-0.687659
C3ar1	-0.935571
C5ar1	-0.63184
Coro1a	-0.741828
Ccr1	-2.69872
Ccr2	-1.3718
Cnr2	-1.42194
Csf1r	-0.881496
Csf3r	-1.78049
Cx3cr1	-0.934459
Ednrb	-1.28916
Fcer1g	-0.904866
Fcgr3	-1.02634
Cmklr1	-0.673728
Hc	-0.942308
Itga4	-0.803732
Itgal	-0.770663
Itgb2	-0.73357
Kit	-2.02102
Lgals3	-0.721095
Lyst	-0.645223
Mif	-1.16761
Pdgfb	-0.88363
Lgmn	-0.804573
Ptafr	-0.722674
Sirpa	-0.651471
Ptpro	-0.643229
Rac2	-0.897661
Ccl12	-1.48977
Cxcl12	-0.709663
Selplg	-0.582725
Vav1	-0.893147
Vegfa	-0.584617
Pla2g7	-0.589863
Trpm2	-1.53903
Cadm1	-0.799311
Pf4	-1.5603
Vav3	-1.22532
Cd200r1	-0.767751
Gpr35	-3.50813
Mcoln2	-0.965437
P2ry12	-1.05424
Rhoh	-2.28545
Dock8	-0.610864
Il33	-0.589733
Trem2	-0.651552
Nckap1l	-0.97954
Gpsm3	-0.847454
Cd300a	-0.718578
Prex1	-0.731616
C5ar2	-1.12138
Gpr183	-0.607705
Agrn	-0.670095
Cdk5	-1.46466
Ccr5	-1.96211
Fn1	-0.577384
Gap43	-0.583727
Gfra3	-1.67249
Kdr	-1.76675
L1cam	-1.05902
Lama1	-0.613726
Lama3	-0.766849
Lama5	-0.588052
Lef1	-1.77941
Ngfr	-0.922965
Pik3cd	-0.647723
Sema4f	-1.14696
Sema6b	-0.623277
Pik3cg	-0.989852
B3gnt2	-0.902622
Cysltr1	-1.78354
Tubb2b	-0.620485
Dock2	-1.24283
Plxnb3	-1.41895
Arrb2	-0.796188
Nfasc	-0.872768
Bin2	-0.73744
Aldoa	-1.01453
Atp8a1	-0.640917
Gab2	-0.716846
Gli1	-1.07757
Gpi1	-0.732933
Igf2	-1.57446
Mmp3	-0.647012
Myo1f	-0.753328
P2ry2	-0.994842
Plau	-0.641062
Plp1	-1.31787
Ptprc	-0.791156
Tfap2a	-1.07848
Vtn	-1.46635
Postn	-0.652245
Vsir	-0.576976
Hdac9	-0.87579
Mcam	-1.34679
Gpnmb	-0.821467
Fermt3	-0.941517
P2ry6	-0.836404
Plcg2	-0.691172
Ccbe1	-0.991084
Lgr6	-1.22189
Chst3	-0.742181

## Sheet: RegulationOfCytokineProduction
Regulation of cytokine production
OfficialSymbol	msiCdk5vsmsiNT_log2FoldChange
Adam8	-0.606461
Adcy7	-0.596927
Aif1	-1.06315
Alox5	-0.658254
Aqp4	-2.89075
Arg1	-8.3353
Btk	-0.713921
C3	-0.752057
C3ar1	-0.935571
C5ar1	-0.63184
Cd14	-0.827322
Cd28	-2.57554
Cd83	-0.877569
Cd84	-0.878436
Ccr2	-1.3718
Ccr5	-1.96211
Csf1r	-0.881496
Cx3cr1	-0.934459
Cybb	-0.667125
Fcer1g	-0.904866
Fcgr2b	-1.73331
Fcgr3	-1.02634
Fn1	-0.577384
Gapdh	-0.822874
Cmklr1	-0.673728
H2-M3	-0.672983
H2-T23	-0.655809
Hc	-0.942308
Ptpn6	-0.774559
Hpse	-0.925589
Htr2b	-1.47569
Irf8	-0.856453
Il6ra	-0.61644
Inpp5d	-0.877873
Jak3	-0.632488
Lef1	-1.77941
Ly9	-0.867863
Mbp	-0.734202
Mif	-1.16761
Slc11a1	-0.625213
P2rx7	-0.769969
P2ry2	-0.994842
Pou2f2	-1.06167
Ptafr	-0.722674
Sirpa	-0.651471
Ptprc	-0.791156
Slc7a5	-0.608443
Tlr1	-0.57935
Tnfsf9	-1.14633
Tyrobp	-0.880487
Clec5a	-0.769105
Ndrg2	-1.63845
Postn	-0.652245
Unc93b1	-0.618693
Cadm1	-0.799311
Clec4n	-1.22923
Pf4	-1.5603
Cd200r1	-0.767751
Inava	-1.31635
Mcoln2	-0.965437
Nfam1	-0.603318
Vsir	-0.576976
Sash3	-0.924973
Il33	-0.589733
Ccdc88b	-0.883986
Hdac9	-0.87579
Trem2	-0.651552
Gpnmb	-0.821467
Pld4	-1.09629
Nckap1l	-0.97954
Gpsm3	-0.847454
Cd300c2	-0.669691
Tlr8	-0.585356
Havcr2	-0.650667
Nlrp3	-0.941864
Arrb2	-0.796188
Lilra5	-2.24659
Plcg2	-0.691172
Bank1	-1.79586
Nlrc4	-1.40852
C5ar2	-1.12138
Itgb8	-0.617634
Ccbe1	-0.991084
Card9	-1.33632
Mndal	-0.934444

## Sheet: AdaptiveImmuneResponse
Adaptive immune response
OfficialSymbol	msiCdk5vsmsiNT_log2FoldChange
Adcy7	-0.596927
Arg1	-8.3353
Rab27a	-0.73622
Btk	-0.713921
C1qa	-1.14966
C1qb	-1.05921
C1qc	-1.17075
C3	-0.752057
C3ar1	-0.935571
Cd28	-2.57554
Cd4	-1.61952
Cd48	-0.704629
Cd84	-0.878436
Cd86	-1.71677
Cfi	-1.266
Ccr2	-1.3718
Ctsc	-0.770996
Adgre1	-0.742569
Fcer1g	-0.904866
Fcgr1	-1.28081
Fcgr2b	-1.73331
Fcgr3	-1.02634
Fgl2	-1.17687
H2-M3	-0.672983
H2-Q7	-1.18963
H2-T23	-0.655809
Hc	-0.942308
Ptpn6	-0.774559
Il6ra	-0.61644
Inpp5d	-0.877873
Jak3	-0.632488
Lef1	-1.77941
Ly9	-0.867863
Lyst	-0.645223
Mif	-1.16761
Slc11a1	-0.625213
P2rx7	-0.769969
Pik3cd	-0.647723
Pirb	-0.610098
Prkcb	-0.948338
Pou2f2	-1.06167
Ptprc	-0.791156
Tnfrsf11a	-0.721835
Vegfa	-0.584617
Was	-0.944901
Unc93b1	-0.618693
Clec4n	-1.22923
Lat2	-0.972232
Tnfrsf13b	-0.901828
Samsn1	-1.26453
Mcoln2	-0.965437
Vsir	-0.576976
Sash3	-0.924973
Il33	-0.589733
Havcr2	-0.650667
Nlrp3	-0.941864
Gpr183	-0.607705
Ace	-0.647282
Coro1a	-0.741828
Gab2	-0.716846
Igf2	-1.57446
Itgb2	-0.73357
Kit	-2.02102
Myo1f	-0.753328
Ncf1	-0.677583
Ptafr	-0.722674
Rac2	-0.897661
Vav1	-0.893147
Cadm1	-0.799311
Arrb2	-0.796188
Cd300a	-0.718578
Cd300lb	-0.852792
Milr1	-0.836796
Ccr5	-1.96211
Gapdh	-0.822874
Lgals3	-0.721095
Reg3g	-2.21033
Cxcl12	-0.709663
Tyrobp	-0.880487
Pf4	-1.5603
Cd22	-1.1881
Cd37	-0.683029
Gpi1	-0.732933
A2m	-2.66185

## Sheet: LeukocyteActivationInvolvedInIm
Leukocyte activation involved in immune response
OfficialSymbol	msiCdk5vsmsiNT_log2FoldChange
Rab27a	-0.73622
Btk	-0.713921
Cd28	-2.57554
Cd84	-0.878436
Coro1a	-0.741828
Ccr2	-1.3718
Cx3cr1	-0.934459
Fcer1g	-0.904866
Fgl2	-1.17687
Gab2	-0.716846
H2-M3	-0.672983
Il6ra	-0.61644
Itgal	-0.770663
Itgb2	-0.73357
Jak3	-0.632488
Kit	-2.02102
Lef1	-1.77941
Lgals3	-0.721095
Cd180	-0.873733
Ly9	-0.867863
Myo1f	-0.753328
Slc11a1	-0.625213
Lcp1	-0.699124
Ptafr	-0.722674
Ptprc	-0.791156
Rac2	-0.897661
Tyrobp	-0.880487
Lat2	-0.972232
Il33	-0.589733
Trem2	-0.651552
Dock2	-1.24283
Havcr2	-0.650667
Dock10	-0.599623
Nlrp3	-0.941864
Cd300a	-0.718578
Plcg2	-0.691172
Gpr183	-0.607705
Milr1	-0.836796
Adam8	-0.606461
C1qc	-1.17075
Car2	-1.55608
Cd4	-1.61952
Cd83	-0.877569
Ccr1	-2.69872
Csf1r	-0.881496
Hcls1	-0.848066
Ptpn6	-0.774559
Hhex	-1.05989
Inpp5d	-0.877873
Lyl1	-1.13963
Pirb	-0.610098
Pou2f2	-1.06167
Spi1	-0.939539
Tnfrsf11a	-0.721835
Tnfsf9	-1.14633
Vav1	-0.893147
Vegfa	-0.584617
Ikzf1	-0.987103
Trpm2	-1.53903
Pf4	-1.5603
Ubash3b	-0.670507
Nfam1	-0.603318
Vsir	-0.576976
Sash3	-0.924973
Rhoh	-2.28545
Hdac9	-0.87579
Nckap1l	-0.97954
Nrros	-0.859257
Cd300lf	-1.71334
Prex1	-0.731616
Ace	-0.647282
Csf3r	-1.78049
Kdr	-1.76675
Lmo2	-1.37302
H2-T23	-0.655809
Rasal3	-0.869312
Wdfy4	-0.872116
Arg1	-8.3353
Mif	-1.16761
Inava	-1.31635
Card9	-1.33632

## Sheet: PositiveRegulationOfImmuneRespo
Positive regulation of immune response
OfficialSymbol	msiCdk5vsmsiNT_log2FoldChange
Adam8	-0.606461
Btk	-0.713921
C1qa	-1.14966
C1qb	-1.05921
C1qc	-1.17075
C3	-0.752057
C3ar1	-0.935571
C5ar1	-0.63184
Cd14	-0.827322
Cd22	-1.1881
Cd28	-2.57554
Cd4	-1.61952
Cd86	-1.71677
Cfi	-1.266
Ccr2	-1.3718
Fcer1g	-0.904866
Fcgr1	-1.28081
Fcgr2b	-1.73331
Fcgr3	-1.02634
Fcna	-1.76534
Gab2	-0.716846
Cmklr1	-0.673728
H2-M3	-0.672983
H2-Q7	-1.18963
H2-T23	-0.655809
Hc	-0.942308
Ptpn6	-0.774559
Itgb2	-0.73357
Kcnn4	-0.651379
Lcp2	-0.883978
Lgals3	-0.721095
Blnk	-0.837207
Mif	-1.16761
Nfatc2	-0.623124
Slc11a1	-0.625213
P2rx7	-0.769969
Cfp	-0.766838
Prkcb	-0.948338
Ptafr	-0.722674
Ptprc	-0.791156
Reg3g	-2.21033
Tlr1	-0.57935
Vav1	-0.893147
Fyb	-0.843096
Unc93b1	-0.618693
Cadm1	-0.799311
Lat2	-0.972232
Vav3	-1.22532
Zbp1	-0.782223
Inava	-1.31635
Nfam1	-0.603318
Sash3	-0.924973
Mfap4	-0.776293
Il33	-0.589733
Pik3ap1	-0.899227
Nckap1l	-0.97954
Lpxn	-1.06789
Tlr8	-0.585356
Havcr2	-0.650667
Nlrp3	-0.941864
Arrb2	-0.796188
Cd300a	-0.718578
Themis2	-0.799711
A2m	-2.66185
Plcg2	-0.691172
Cd300lf	-1.71334
Nlrc4	-1.40852
Tlr13	-0.737232
C5ar2	-1.12138
Card9	-1.33632
Mndal	-0.934444
Kit	-2.02102

## Sheet: NeutrophilDegranulation
Neutrophil degranulation
OfficialSymbol	msiCdk5vsmsiNT_log2FoldChange
Adam8	-0.606461
Aldoa	-1.01453
Aldoc	-2.07358
Alox5	-0.658254
Arg1	-8.3353
Rab27a	-0.73622
Atp8a1	-0.640917
Atp6v0c	-0.924095
Bst1	-0.687659
C3	-0.752057
C3ar1	-0.935571
C5ar1	-0.63184
Cd14	-0.827322
Cd53	-0.846833
Cd68	-1.03081
Ctsb	-0.586647
Ctsc	-0.770996
Ctss	-0.765708
Cybb	-0.667125
Fcer1g	-0.904866
Fcgr2b	-1.73331
Fcna	-1.76534
Fgl2	-1.17687
Gpi1	-0.732933
H2-M3	-0.672983
H2-Q7	-1.18963
H2-T23	-0.655809
Ptpn6	-0.774559
Hexb	-0.649157
Hpse	-0.925589
Itgb2	-0.73357
Kcnab2	-0.685479
Fabp5	-0.593149
Lrmp	-0.906911
Cd93	-1.08564
Mif	-1.16761
Slc11a1	-0.625213
Cfp	-0.766838
Pfkl	-1.52853
Pgam1	-0.770862
Pirb	-0.610098
Pkm	-0.679877
Pkp1	-1.32234
Plau	-0.641062
Ptafr	-0.722674
Sirpa	-0.651471
Ptprc	-0.791156
Slc2a3	-1.11331
Syngr1	-1.28857
Tyrobp	-0.880487
Clec5a	-0.769105
Dok3	-0.627874
Trpm2	-1.53903
Gmfg	-1.09393
Pgm2	-0.617433
Cotl1	-0.69902
Nfam1	-0.603318
Hvcn1	-0.95345
Dock2	-1.24283
Nckap1l	-0.97954
Pygl	-1.17598
Hk3	-1.36126
Arhgap9	-0.815015
Lilra5	-2.24659
Nfasc	-0.872768
Gm14548	-1.04392

[truncated: 1 more sheets: MyeloidLeukocyteActivation]
