# Supplementary material for: Inhibition of Cdk5 increases osteoblast differentiation and bone mass and improves fracture healing
Source: Bone Res. 2022 Apr 6;10:33. doi: 10.1038/s41413-022-00195-z (PMC8983726; doi:10.1038/s41413-022-00195-z)
Supplement: Supplementary file 7 — Supplementary Table 6 [file 41413_2022_195_MOESM7_ESM.xlsx]

## Sheet: AnnotationClusters
Annotation Cluster	Number of Genes
Morphogenesis of a branching epithelium	59
Response to growth factor	44
Pattern specification process	43
Ossification	42
Regulation of ERK1 and ERK2 cascade	41
Positive regulation of epithelial cell proliferation	37
Cell-substrate adhesion	28
Muscle tissue development	26
Thermogenesis	25
Odontogenesis of dentin-containing tooth	20

## Sheet: MorphogenesisOfABranchingEpithe
Morphogenesis of a branching epithelium
OfficialSymbol	msiCdk5vsmsiNT_log2FoldChange
Serpind1	2.77203
Bmp2	2.57091
Sostdc1	2.39141
Trhr	2.30442
Ppbp	1.93264
Dmp1	1.67827
Hhip	1.52351
Ptger3	1.48153
Alpl	1.38284
Kcnc2	1.30245
Bmp5	1.26907
Agtr1b	1.24104
Smpd3	1.20761
Trp63	1.14086
Dchs1	1.13175
Negr1	1.12285
Zic3	1.11817
Npnt	1.07145
Rerg	1.04626
Fgf10	1.04602
Fgfr3	1.03311
Lepr	1.02976
Nr3c2	1.00866
Cxcl1	1.00533
Chrna1	0.991002
Edn1	0.979044
Nog	0.972595
Fgfr4	0.923092
Sema3a	0.920121
Cyp26b1	0.913634
Aldh3a1	0.911873
Itga8	0.909608
Eya1	0.905175
Lpl	0.886866
Apcdd1	0.853381
Ankrd1	0.827956
Fgf7	0.82102
Cd36	0.818873
Ly6a	0.811113
Agtr1a	0.780615
Csf1	0.757604
Stc1	0.748844
Camsap3	0.743535
Slc8a3	0.739783
Sorbs2	0.703345
Epha2	0.696316
Agtr2	0.694273
Spon2	0.675877
Adcy5	0.67255
Inhbb	0.661255
Bmp4	0.660284
Bdnf	0.636026
Ly6c1	0.617352
Thrb	0.61438
Sema3e	0.602891
Rspo2	0.590565
Msx2	0.589169
Cd44	0.580029
Lpar1	0.576055

## Sheet: ResponseToGrowthFactor
Response to growth factor
OfficialSymbol	msiCdk5vsmsiNT_log2FoldChange
Bmp2	2.57091
Sostdc1	2.39141
Gdf6	1.90277
Esm1	1.66567
Hhip	1.52351
Styk1	1.27013
Bmp5	1.26907
Smpd3	1.20761
Zic3	1.11817
Spry4	1.09335
Npnt	1.07145
Ereg	1.06749
Fgf10	1.04602
Fgfr3	1.03311
Nog	0.972595
Fos	0.945986
Fgfr4	0.923092
Itga8	0.909608
Eya1	0.905175
Vstm2a	0.893195
Ibsp	0.862049
Ankrd1	0.827956
Fgf7	0.82102
Efemp1	0.8126
Tgfa	0.803753
Cdh13	0.78852
Csf1	0.757604
Ngf	0.701317
Epha2	0.696316
Shisa2	0.694665
Agtr2	0.694273
Bmp4	0.660284
Igfbp2	0.657722
Bdnf	0.636026
Tspan12	0.634565
Sim2	0.626354
Chrdl1	0.619838
Thrb	0.61438
Vegfd	0.601056
Eda	0.592538
Rspo2	0.590565
Epha1	0.589992
Msx2	0.589169
Cd44	0.580029

## Sheet: PatternSpecificationProcess
Pattern specification process
OfficialSymbol	msiCdk5vsmsiNT_log2FoldChange
Bmp2	2.57091
Sostdc1	2.39141
Hoxc13	2.11814
Ptprq	1.74108
Hhip	1.52351
Bmp5	1.26907
Adamts18	1.17073
Tmem117	1.14575
Trp63	1.14086
Dchs1	1.13175
Zic3	1.11817
Igfn1	1.1034
Fgf10	1.04602
Fgfr3	1.03311
Dusp1	1.00389
Arc	0.992253
Edn1	0.979044
Nog	0.972595
Fgfr4	0.923092
Sema3a	0.920121
Cyp26b1	0.913634
Itga8	0.909608
Eya1	0.905175
Ptgs2	0.756854
Stc1	0.748844
Camsap3	0.743535
Il7	0.702068
Ngf	0.701317
Epha2	0.696316
Agtr2	0.694273
Inhbb	0.661255
Bmp4	0.660284
Bdnf	0.636026
Tspan12	0.634565
Ripor2	0.628025
Sim2	0.626354
Chrdl1	0.619838
Satb2	0.6162
Thrb	0.61438
Rps27l	0.60016
Rspo2	0.590565
Msx2	0.589169
Cd44	0.580029

## Sheet: Ossification
Ossification
OfficialSymbol	msiCdk5vsmsiNT_log2FoldChange
Bmp2	2.57091
Sostdc1	2.39141
Gdf6	1.90277
Dmp1	1.67827
Omd	1.59134
Hhip	1.52351
Otor	1.45567
Alpl	1.38284
Igsf1	1.32253
Bmp5	1.26907
Tnn	1.22212
Smpd3	1.20761
Trp63	1.14086
Dchs1	1.13175
Npnt	1.07145
Fgf10	1.04602
Pappa2	1.03506
Fgfr3	1.03311
Edn1	0.979044
Nog	0.972595
Fos	0.945986
Cyp26b1	0.913634
Itga8	0.909608
Eya1	0.905175
Sp7	0.904258
Vstm2a	0.893195
Ibsp	0.862049
Dlk1	0.855583
Efemp1	0.8126
Gdf10	0.77802
Csf1	0.757604
Ptgs2	0.756854
Hapln1	0.751803
Stc1	0.748844
Epha2	0.696316
Inhbb	0.661255
Bmp4	0.660284
Chrdl1	0.619838
Satb2	0.6162
Thrb	0.61438
Rspo2	0.590565
Msx2	0.589169

## Sheet: RegulationOfERK1&ERK2Cascade
Regulation of ERK1 and ERK2 cascade
OfficialSymbol	msiCdk5vsmsiNT_log2FoldChange
Bmp2	2.57091
Psca	2.13723
Gdf6	1.90277
Ptprq	1.74108
Wnk2	1.71839
Rasgrf1	1.57802
Tnfaip8l3	1.36046
Trp63	1.14086
Tnfrsf19	1.13735
Spry4	1.09335
Npnt	1.07145
Ereg	1.06749
Fgf10	1.04602
Map3k21	1.03556
Fgfr3	1.03311
Lepr	1.02976
Dusp1	1.00389
Edn1	0.979044
Fos	0.945986
Fgfr4	0.923092
Arrdc4	0.915027
Ankrd1	0.827956
Cd36	0.818873
Tgfa	0.803753
Agtr1a	0.780615
Csf1	0.757604
Ptgs2	0.756854
Slc8a3	0.739783
Cemip	0.712341
Ngf	0.701317
Epha2	0.696316
Agtr2	0.694273
Inhbb	0.661255
Bmp4	0.660284
Rgs4	0.620129
Cdkl5	0.618149
Rps27l	0.60016
Epha1	0.589992
Msx2	0.589169
Cd44	0.580029
Lpar1	0.576055

## Sheet: PositiveRegulationOfEpithelialC
Positive regulation of epithelial cell proliferation
OfficialSymbol	msiCdk5vsmsiNT_log2FoldChange
Vip	2.81678
Bmp2	2.57091
Wnk2	1.71839
Hhip	1.52351
Ptger3	1.48153
Bmp5	1.26907
Agtr1b	1.24104
Tnn	1.22212
Trp63	1.14086
Il1rl1	1.13816
Ereg	1.06749
Rerg	1.04626
Fgf10	1.04602
Fgfr3	1.03311
Dusp1	1.00389
Nog	0.972595
Fos	0.945986
Eya1	0.905175
Dlk1	0.855583
Fbxo2	0.828301
Fgf7	0.82102
Tgfa	0.803753
Cdh13	0.78852
Dpt	0.782206
Agtr1a	0.780615
Ptgs2	0.756854
Wfdc1	0.697185
Epha2	0.696316
Agtr2	0.694273
Adcy5	0.67255
Bmp4	0.660284
Bdnf	0.636026
Ripor2	0.628025
Vegfd	0.601056
Msx2	0.589169
Cd44	0.580029
Lpar1	0.576055

## Sheet: Cell-SubstrateAdhesion
Cell-substrate adhesion
OfficialSymbol	msiCdk5vsmsiNT_log2FoldChange
Bmp2	2.57091
Msln	1.95329
Dmp1	1.67827
Ptger3	1.48153
Tnn	1.22212
Ndnf	1.20147
Adamts18	1.17073
Npnt	1.07145
Enpp2	1.01905
Dusp1	1.00389
Cntn2	0.918705
Itga8	0.909608
Cspg5	0.908491
Ibsp	0.862049
Cd36	0.818873
Cdh13	0.78852
Csf1	0.757604
Camsap3	0.743535
Il7	0.702068
Epha2	0.696316
Bmp4	0.660284
Igfbp2	0.657722
Col26a1	0.650145
Ripor2	0.628025
Sema3e	0.602891
Eda	0.592538
Epha1	0.589992
Cd44	0.580029

## Sheet: MuscleTissueDevelopment
Muscle tissue development
OfficialSymbol	msiCdk5vsmsiNT_log2FoldChange
Bmp2	2.57091
Sostdc1	2.39141
Col19a1	1.98405
Bmp5	1.26907
Trp63	1.14086
Acta1	1.12449
Npnt	1.07145
Ereg	1.06749
Fgf10	1.04602
Chrna1	0.991002
Edn1	0.979044
Nog	0.972595
Fos	0.945986
Cyp26b1	0.913634
Itga8	0.909608
Eya1	0.905175
Ankrd1	0.827956
Hlf	0.767969
Dner	0.743277
Pgm5	0.720181
Sorbs2	0.703345
Agtr2	0.694273
Bmp4	0.660284
Bdnf	0.636026
Ripor2	0.628025
Rgs4	0.620129

## Sheet: Thermogenesis
Thermogenesis
OfficialSymbol	msiCdk5vsmsiNT_log2FoldChange
Myh3	2.98326
Bmp2	2.57091
Myh8	1.68252
Bmp5	1.26907
Smpd3	1.20761
Lepr	1.02976
Amd2	1.00158
Slc16a9	0.892683
Lpl	0.886866
Cd36	0.818873
Agtr1a	0.780615
Slc4a11	0.768702
Ptgs2	0.756854
Dnajc15	0.738548
Akr1c14	0.724468
Cacna1h	0.6988
Epha2	0.696316
Agtr2	0.694273
Dpyd	0.689786
Ndufa4	0.688216
Sncaip	0.683297
Adcy5	0.67255
Creb3l3	0.668591
Bdnf	0.636026
Ulbp1	0.591415

[truncated: 1 more sheets: OdontogenesisOfDentinContaining]
