# Supplementary material for: Inhibition of Cdk5 increases osteoblast differentiation and bone mass and improves fracture healing
Source: Bone Res. 2022 Apr 6;10:33. doi: 10.1038/s41413-022-00195-z (PMC8983726; doi:10.1038/s41413-022-00195-z)
Supplement: Supplementary file 8 — Supplementary Table 7 [file 41413_2022_195_MOESM8_ESM.xlsx]

## Sheet: siRNAs
OfficialSymbol	OfficialFullName	GeneID	siRNA Sequence(s)
Mouse
Cdk1	Cyclin-dependent kinase 1	12534	GAACUUCGACAUCCAAAUA GAGUAUAGGGACCAUAUUU UGCCAGAGCGUUUGGAAUA CUUACGGUGUGGUGUAUAA
Cdk4	Cyclin-dependent kinase 4	12567	GGAAAGCGACGCAGAGUGA UGGAAAUGCUGACCUUUAA CAACACCCGUGGACAUGUG GAUCUAAUGCGUCAGUUUC
Cdk5	Cyclindependent kinase 5	12568	GGAGAUCUGUCUACUCAAA UAUAAGCCCUACCCAAUGU GCAACGUGCUACAUAGGGA CAACAUCCUUGGUGAACGU
Cdk6	Cyclin-dependent kinase 6	114483	UGAAAUGCCUGACGUUUAA AGACGUGGAUCAACUAGGA UGACAGAUAUUGACGAACU GAAACCAAGCUUACACUAG
Mapk1	Mitogen-activated protein kinase 1	26413	UCGAGUUGCUAUCAAGAAA UGAGAGGGCUAAAGUAUAU ACAAGAGGAUUGAAGUUGA UAUACCAAGUCCAUUGAUA
Non-targeting # 2	-	-	UAAGGCUAUGAAGAGAUAC AUGUAUUGGCCUGUAUUAG AUGAACGUGAAUUGCUCAA UGGUUUACAUGUCGACUAA
Human
CDK5	Cyclindependent kinase 5	1020	UGACCAAGCUGCCAGACUA GAGCUGAAAUUGGCUGAUU CAACAUCCCUGGUGAACGU GGAUUCCCGUCCGCUGUUA
Non-targeting # 1	-	-	UAGCGACUAAACACAUCAA UAAGGCUAUGAAGAGAUAC AUGUAUUGGCCUGUAUUAG AUGAACGUGAAUUGCUCAA
