# Supplementary material for: Inhibition of Cdk5 increases osteoblast differentiation and bone mass and improves fracture healing
Source: Bone Res. 2022 Apr 6;10:33. doi: 10.1038/s41413-022-00195-z (PMC8983726; doi:10.1038/s41413-022-00195-z)
Supplement: Supplementary file 9 — Supplementary Table 8 [file 41413_2022_195_MOESM9_ESM.xlsx]

## Sheet: Mouse&HumanPrimers
OfficialSymbol	OfficialFullName	GeneID	ForwardPrimer	ReversePrimer
Mouse
mActb	Actin, beta	11461	AGAGGGAAATCGTGCGTGAC	CAATAGTGATGACCTGGCCGT
mCdk1	Cyclin-dependent kinase 1	12534	AGAAGGTACTTACGGTGTGGT	GAGAGATTTCCCGAATTGCAGT
mCdk2	Cyclin-dependent kinase 2	12566	CCTGCTTATCAATGCAGAGGG	GTGCTGGGTACACACTAGGTG
mCdk4	Cyclin-dependent kinase 4	12567	AAGGTCACCCTAGTGTTTGAGC	CCGCTTAGAAACTGACGCATTAG
mCdk5	Cyclindependent kinase 5	12568	TGGACCCTGAGATTGTGAAGT	GACAGAATCCCAGGCCTTTC
mCdk6	Cyclin-dependent kinase 6	114483	TGGACATCATTGGACTCCCAG	TCGATGGGTTGAGCAGATTTG
mCdk5r1	Cyclin-dependent kinase 5, regulatory subunit 1 (p35)	12569	GCCCTTCCTGGTAGAGAGCTG	GTGTGAAATAGTGTGGGTCGG
mCdk5r2	Cyclin-dependent kinase 5, regulatory subunit 2 (p39)	12570	TGCCTCTACCTCGCCTACTC	AGACTTGCGTGAAGAAGTGGG
mMapk1	Mitogen-activated protein kinase 1	26413	CCCTCACAAGAGGATTGAAGTT	GGCTCATCACTTGGGTCATAA
mMapk3	Mitogen-activated protein kinase 3	26417	CACTGGCTTTCTGACGGAGT	GCCCTTGGAATTAAGCATGA
mRunx2	Runt related transcription factor 2	12393	TGTTCTCTGATCGCCTCAGTG	CCTGGGATCTGTAATCTGACTCT
mSp7	Sp7 transcription factor 7	170574	CCCACCCTTCCCTCACTCAT	CCTTGTACCACGAGCCATAGG
mAlpl	Alkaline phosphatase, liver/bone/kidney	11647	GCTGATCATTCCCACGTTTT	CTGGGCCTGGTAGTTGTTGT
mBglap	Bone gamma carboxyglutamate protein	12096	TCTGACAAAGCCTTCATGTCCA	CGGTCTTCAAGCCATACTGGTC
mIbsp	Integrin binding sialoprotein	15891	GTCTTTAAGTACCGGCCACG	TGAAGAGTCACTGCCTCCCT
mSpp1	Secreted phosphoprotein 1	20750	TCACCATTCGGATGAGTCTG	ACTTGTGGCTCTGATGTTCC
mCtsk	Cathepsin K	13038	GGCCAGTGTGGTTCCTGTT	CAGTGGTCATATAGCCGCCTC
mNfatc1	Nuclear factor of activated T cells, cytoplasmic, calcineurin dependent 1	18018	AGCCCAAGTCTCACCACAGG	CAGCCGTCCCAATGAACAGC
mAcp5	Acid phosphatase 5, tartrate resistant	11433	CAGCAGCCCAAAATGCCT	TTTTGAGCCAGGACAGCTGA
mTnfrsf11a	Tumor necrosis factor receptor superfamily, member 11a, NFKB activator	21934	GCCCAGTCTCATCGTTCTGC	GCAAGCATCATTGACCCAATTC
mCsf1	Colony stimulating factor 1 (macrophage)	12977	CTAGTGAGGGATTTTTGACCCAG	TGGTCCTCTGTTGATTTAGGGA
mAtp6v0d2	ATPase, H+ transporting, lysosomal V0 subunit D2	242341	CTGGTTCGAGGATGCAAAGC	GTTGCCATAGTCCGTGGTCTG
mClcn7	Chloride channel, voltage-sensitive 7	26373	CCGGAAGTCGATCCTCCTCA	GCTGATTCTCGCTGTTGTCATA
mOstm1	Osteopetrosis associated transmembrane protein 1	14628	CTGATGGACTTCGCCAATAGC	CTTGATTGCGACCTGTTGGAA
mMmp9	Matrix metallopeptidase 9	17395	GCAGAGGCATACTTGTACCG	TGATGTTATGATGGTCCCACTTG
mDcstamp	Dendrocyte expressed seven transmembrane protein	75766	TACGTGGAGAGAAGCAAGGAA	ACACTGAGACGTGGTTTAGGAAT
mOcstamp	Osteoclast stimulatory transmembrane protein	74614	CTGTAACGAACTACTGACCCAGC	CCAGGCTTAGGAAGACGAAGA
mCar2	Carbonic anhydrase 2	12349	GATAAAGCTGCGTCCAAGAGC	GCATTGTCCTGAGAGTCATCAAA
mCalcr	Calcitonin receptor	12311	GAGGTTCCTTCTCGTGAACAG	AGTCAGTGAGATTGGTAGGAGC
Human
hACTB	Actin beta	60	GCATGGGTCAGAAGGATTCCT	TCGTCCCAGTTGGTGACGAT
hCDK1	Cyclin dependent kinase 1	983	CTGGCTGATTTTGGCCTTGC	CCACTTCTGGCCACACTTCA
hCDK2	Cyclin dependent kinase 2	1017	TCCGGATCTTTCGGACTCTG	ACAAGCTCCGTCCATCTTCA
hCDK4	Cyclin dependent kinase 4	1019	CTGGTGTTTGAGCATGTAGACC	GATCCTTGATCGTTTCGGCTG
hCDK5	Cyclindependent kinase 5	1020	GGAAGGCACCTACGGAACTG	GGCACACCCTCATCATCGT
hCDK6	Cyclin dependent kinase 6	1021	GATCTCTGGAGTGTTGGCTGCATA	GGCAACATCTCTAGGCCAGTCTTC
hRUNX2	RUNX family transcription factor 2	860	GGAGTGGACGAGGCAAGAGTTT	AGCTTCTGTCTGTGCCTTCTGG
hSP7	Sp7 transcription factor	121340	CCTCTGCGGGACTCAACAAC	AGCCCATTAGTGCTTGTAAAGG
hALPL	Alkaline phosphatase, biomineralization associated	249	AACATCAGGGACATTGACGTG	GTATCTCGGTTTGAAGCTCTTCC
hBGLAP	Bone gamma-carboxyglutamate protein	632	GTGCAGAGTCCAGCAAAGGT	TCAGCCAACTCGTCACAGTC
hSPP1	Secreted phosphoprotein 1	6696	CCCACAGACCCTTCCAAGTA	ACACTATCACCTCGGCCATC
hIBSP	Integrin binding sialoprotein	3381	CAACAGCACAGAGGCAGAAA	CGTACTCCCCCTCGTATTCA
